# Supplementary material for: CRISPR/Cas9-mediated targeted mutagenesis of TAS4 and MYBA7 loci in grapevine rootstock 101-14
Source: Transgenic Res. 2020 Apr 23;29(3):355–67. doi: 10.1007/s11248-020-00196-w (PMC7283210; doi:10.1007/s11248-020-00196-w)
Supplement: Supplementary file 3 — Supplementary material 3 (XLSX 24 kb) [file 11248_2020_196_MOESM3_ESM.xlsx]

## Sheet: TAS4b
Suppl. Table 1
Mapping of Editing event in a)TAS4b and b) MYBA7 by MagicBlast
	Query/read sequence identifier	chromosome ref	%identity	align query start	align query stop	ref align start	ref align stop	align score	query strand	ref strand	query read length		BTOP	number of alignments to ref	Compartment - a unique identifier for all alignments that belong to a single fragment. These can be two alignments for a pair of reads or alignments to exons that were not spliced	Reverse complemented unaligned query sequence from the beginning of the query, or ‘-‘ if the query aligns to the left edge	Unaligned sequence at the end of the query, or ‘-‘	Composite alignment score for all exons that belong to the fragment				two bases represent a mismatch and show query and reference base,
TAS4b-1	reads with A insertion. No trinucleotide deletion						TGATTGGTGGCCATGGTGAAGGTTCCGAGG and reverse complement
A00817:23:HHTTMDRXX:1:2117:15130:34147	A00817:23:HHTTMDRXX:1:2117:15130:34147	14	96	2	101	21534688	21534590	99	80	plus	minus	101	24T-19CA13GA27GC13	1	1:156872	A	-	80
A00817:23:HHTTMDRXX:1:2160:23321:16705	A00817:23:HHTTMDRXX:1:2160:23321:16705	14	96.0396	1	101	21534703	21534604	99	81	plus	minus	101	14TA24T-19CA13GA27	1	1:246740	-	-	81
A00817:23:HHTTMDRXX:1:2172:26919:27164	A00817:23:HHTTMDRXX:1:2172:26919:27164	14	96.9697	1	99	21534729	21534632	99	84	plus	minus	101	40TA24T-19CA13	1	1:213278	-	GT	84
A00817:23:HHTTMDRXX:1:2132:8919:11678	A00817:23:HHTTMDRXX:1:2132:8919:11678	14	95.0495	1	101	21534596	21534695	99	76	plus	plus	101	7CG27CT13GT19A-24AT6	1	1:504662	-	-	76
A00817:23:HHTTMDRXX:1:2204:27453:12649	A00817:23:HHTTMDRXX:1:2204:27453:12649	14	95.0495	1	101	21534599	21534698	99	76	plus	plus	101	4CG27CT13GT19A-24AT9	1	1:460808	-	-	76
A00817:23:HHTTMDRXX:1:2230:27263:14011	A00817:23:HHTTMDRXX:1:2230:27263:14011	14	96.0396	1	101	21534685	21534586	99	81	plus	minus	101	21T-19CA13GA27GC17	1	1:100848	-	-	81
TAS4b-1	evidence for heterozygous genotype; wild type reads						TGATTGGTGGCCATGGTGAAGGTCCGAGG and reverse complement
A00817:23:HHTTMDRXX:1:2122:1570:11819	A00817:23:HHTTMDRXX:1:2122:1570:11819	14	99.0099	1	101	21534705	21534605	99	96	plus	minus	101	74GA26	1	1:506502	-	-	96
A00817:23:HHTTMDRXX:1:2212:3649:8249	A00817:23:HHTTMDRXX:1:2212:3649:8249	14	99.0099	1	101	21534723	21534623	99	96	plus	minus	101	92GA8	1	1:466288	-	-	96
A00817:23:HHTTMDRXX:1:2219:19416:18145	A00817:23:HHTTMDRXX:1:2219:19416:18145	14	100	1	100	21534637	21534736	99	100	plus	plus	101	100	1	1:278602	-	T	100
TAS4b-2	reads with trinucleotide deletion						TGATTGGTGGCCATGGTGAA[ddd]CCGAGG and reverse complement
A00817:23:HHTTMDRXX:1:2248:16297:28620	A00817:23:HHTTMDRXX:1:2248:16297:28620	14	94.2308	1	101	21534720	21534617	99	74	plus	minus	101	31TA22-G-G-T18CA13GA14	1	1:435905	-	-	74
A00817:23:HHTTMDRXX:1:2141:4001:6543	A00817:23:HHTTMDRXX:1:2141:4001:6543	14	97.7778	11	100	21534667	21534755	99	80	plus	plus	101	22AT43A-23	1	1:95626	CCGAGGTAGA	T	80
A00817:23:HHTTMDRXX:1:2225:26747:20635	A00817:23:HHTTMDRXX:1:2225:26747:20635	14	93.2692	1	101	21534591	21534694	99	69	plus	plus	101	12CG27CT13GT18-A-C-C22AT5	1	1:121316	-	-	69
cas9-1	wild-type reads						TGATTGGTGGCCATGGTGAAGGTCCGAGG" and reverse complement
A00817:23:HHTTMDRXX:1:2110:29496:25582	A00817:23:HHTTMDRXX:1:2110:29496:25582	14	98.0198	1	101	21534755	21534656	99	91	plus	minus	101	19A-47TA33	1	1:299924	-	-	91
A00817:23:HHTTMDRXX:1:2204:20627:11287	A00817:23:HHTTMDRXX:1:2204:20627:11287	14	98.0198	1	101	21534752	21534653	99	91	plus	minus	101	16A-47TA36	1	1:381191	-	-	91
A00817:23:HHTTMDRXX:1:2211:5457:23249	A00817:23:HHTTMDRXX:1:2211:5457:23249	14	99.0099	1	101	21534720	21534620	99	96	plus	minus	101	89GA11	1	5.30903	-	-	96
A00817:23:HHTTMDRXX:1:2242:20537:28322	A00817:23:HHTTMDRXX:1:2242:20537:28322	14	96.875	5	100	21534688	21534593	99	81	plus	minus	101	43CA13GA27GC10	1	1:442074	AGGA	A	81
A00817:23:HHTTMDRXX:1:2219:21766:26224	A00817:23:HHTTMDRXX:1:2219:21766:26224	14	99	2	101	21534604	21534703	99	95	plus	plus	101	27CT72	1	1:64710	G	-	95
A00817:23:HHTTMDRXX:1:2217:23113:20228	A00817:23:HHTTMDRXX:1:2217:23113:20228	14	98.0198	1	101	21534582	21534682	99	91	plus	plus	101	21CG27CT51	1	1:488120	-	-	91
cas9-2	wild-type reads						TGATTGGTGGCCATGGTGAAGGTCCGAGG" and reverse complement
A00817:23:HHTTMDRXX:1:2133:14118:17049	A00817:23:HHTTMDRXX:1:2133:14118:17049	14	97	1	100	21534703	21534604	99	85	plus	minus	101	14TA43CA13GA27	1	1:76062	-	G	85
A00817:23:HHTTMDRXX:1:2205:14968:5869	A00817:23:HHTTMDRXX:1:2205:14968:5869	14	99.0099	1	101	21534708	21534608	99	96	plus	minus	101	77GA23	1	1:138722	-	-	96
A00817:23:HHTTMDRXX:1:2259:26350:20228	A00817:23:HHTTMDRXX:1:2259:26350:20228	14	98.0198	1	101	21534698	21534598	99	91	plus	minus	101	67GA27GC5	1	1:288190	-	-	91
A00817:23:HHTTMDRXX:1:2246:9100:18035	A00817:23:HHTTMDRXX:1:2246:9100:18035	14	96.0396	1	101	21534599	21534699	99	81	plus	plus	101	4CG27CT13GT43AT10	1	1:241350	-	-	81
A00817:23:HHTTMDRXX:1:2211:13874:20729	A00817:23:HHTTMDRXX:1:2211:13874:20729	14	98.0198	1	101	21534680	21534580	99	91	plus	minus	101	49GA27GC23	1	1:419824	-	-	91
MYBA7-5	wild-type reads						TGATTGGTGGCCATGGTGAAGGTCCGAGG" and reverse complement
A00817:23:HHTTMDRXX:1:2129:30517:10003	A00817:23:HHTTMDRXX:1:2129:30517:10003	14	99.0099	1	101	21534716	21534616	99	96	plus	minus	101	85GA15	1	1:448322	-	-	96
A00817:23:HHTTMDRXX:1:2206:13358:25598	A00817:23:HHTTMDRXX:1:2206:13358:25598	14	99.0099	1	101	21534716	21534616	99	96	plus	minus	101	85GA15	1	1:72847	-	-	96
A00817:23:HHTTMDRXX:1:2261:29234:14888	A00817:23:HHTTMDRXX:1:2261:29234:14888	14	97.0297	1	101	21534686	21534586	99	86	plus	minus	101	41CA13GA27GC17	1	1:216489	-	-	86
A00817:23:HHTTMDRXX:1:2205:3125:24846	A00817:23:HHTTMDRXX:1:2205:3125:24846	14	98.0198	1	101	21534706	21534606	99	91	plus	minus	101	20GT54GA25	1	1:348246	-	-	91
MYBA7-6	wild-type reads						TGATTGGTGGCCATGGTGAAGGTCCGAGG" and reverse complement
A00817:23:HHTTMDRXX:1:2102:4191:2049	A00817:23:HHTTMDRXX:1:2102:4191:2049	14	98.0198	1	101	21534745	21534646	99	91	plus	minus	101	9A-81TG9	1	1:492920	-	-	91
A00817:23:HHTTMDRXX:1:2241:31982:19366	A00817:23:HHTTMDRXX:1:2241:31982:19366	14	97.8261	1	92	21534697	21534606	99	82	plus	minus	101	64AT1GA25	1	1:260525	-	AAGATTTTC	82
A00817:23:HHTTMDRXX:1:2169:21558:23923	A00817:23:HHTTMDRXX:1:2169:21558:23923	14	98	1	100	21534607	21534706	99	90	plus	plus	101	24CT18AT56	1	1:168631	-	A	90
A00817:23:HHTTMDRXX:1:2220:22281:29058	A00817:23:HHTTMDRXX:1:2220:22281:29058	14	97.0297	1	101	21534627	21534727	99	86	plus	plus	101	4CT13GT43AT38	1	1:196998	-	-	86
A00817:23:HHTTMDRXX:1:2259:7979:21010	A00817:23:HHTTMDRXX:1:2259:7979:21010	14	98.9796	4	101	21534604	21534701	99	93	plus	plus	101	27CT70	1	1:99137	GAT	-	93
A00817:23:HHTTMDRXX:1:2267:2826:36010	A00817:23:HHTTMDRXX:1:2267:2826:36010	14	97.0297	1	101	21534617	21534717	99	86	plus	plus	101	14CT13GT43AT28	1	1:305939	-	-	86

## Sheet: MYBA7
Suppl. Table 1
Mapping of Editing event in a)TAS4b and b) MYBA7 by MagicBlast																			BTOP interpretation			a number represents this many matches,
	Query/read sequence identifier	chromosome ref	%identity	align query start	align query stop	ref align start	ref align stop	align score	query strand	ref strand	query read length		BTOP	number of alignments to ref	Compartment - a unique identifier for all alignments that belong to a single fragment. These can be two alignments for a pair of reads or alignments to exons that were not spliced	Reverse complemented unaligned query sequence from the beginning of the query, or ‘-‘ if the query aligns to the left edge	Unaligned sequence at the end of the query, or ‘-‘	Composite alignment score for all exons that belong to the fragment				two bases represent a mismatch and show query and reference base,
MYBA7-5	reads with A insertion	ATGGAGGGCTCTTTAGGTCTGCGAGAAAGG and reverse complement
A00817:23:HHTTMDRXX:1:2269:3902:29105 1:N:0:CCGTGAAG+CAGTGGAT	A00817:23:HHTTMDRXX:1:2269:3902:29105	14	99.0099	1	101	16642790	16642691	99	96	plus	minus	101	41T-59	1	1:509325	-	-	96				^<number>^ represents an intron of this number of bases (turned off by option -splice F)
A00817:23:HHTTMDRXX:1:2205:15727:33113 1:N:0:CCGTGAAG+CAGTGGAT	A00817:23:HHTTMDRXX:1:2205:15727:33113	14	99.0099	1	101	16642795	16642696	99	96	plus	minus	101	46T-54	1	1:404167	-	-	96				_<number>_ represents an insertion (gap in reference) of this number of bases,
A00817:23:HHTTMDRXX:1:2256:31584:2018 1:N:0:CCGTGAAG+CAGTGGAT	A00817:23:HHTTMDRXX:1:2256:31584:2018	14	99.0099	1	101	16642716	16642815	99	96	plus	plus	101	34A-66	1	1:57323	-	-	96				%<number>% represents a deletion (gap in read) of this number of bases,
A00817:23:HHTTMDRXX:1:2221:7328:21480 1:N:0:CCGTGAAG+CAGTGGAT	A00817:23:HHTTMDRXX:1:2221:7328:21480	14	99.0099	1	101	16642705	16642804	99	96	plus	plus	101	45A-55	1	1:71615	-	-	96				(<number>) shows number of query bases that are shared between two parts of a spliced alignment; used when proper splice sites were not found
A00817:23:HHTTMDRXX:1:2259:29975:30264 1:N:0:CCGTGAAG+CAGTGGAT	A00817:23:HHTTMDRXX:1:2259:29975:30264	14	99	1	100	16642681	16642779	99	95	plus	plus	101	69A-30	1	1:387365	-	A	95
MYBA7-5	dinucleotide deletion	ATGGAGGGCTCTTTAGGTCT[dd]GAAAGG and reverse complement
A00817:23:HHTTMDRXX:1:2130:8477:3552	A00817:23:HHTTMDRXX:1:2130:8477:3552	14	99.0099	1	101	16642736	16642835	99	96	plus	plus	101	14A-86	1	1:115788	-	-	96
A00817:23:HHTTMDRXX:1:2219:31973:26396	A00817:23:HHTTMDRXX:1:2219:31973:26396	14	99.0099	1	101	16642840	16642741	99	96	plus	minus	101	91T-9	1	1:144060	-	-	96
MYBA7-6	trinucleotide deletion	ATGGAGGGCTCTTTAGGTCT[ddd]GAAAGG and reverse complement
A00817:23:HHTTMDRXX:1:2127:12400:30890 1:N:0:TTACAGGA+TGACAAGC	A00817:23:HHTTMDRXX:1:2127:12400:30890	14	96.1538	1	101	16642662	16642765	99	84	plus	plus	101	5AC80-C-G-G15	1	1:91251	-	-	84
A00817:23:HHTTMDRXX:1:2134:28682:22639 1:N:0:TTACAGGA+TGACAAGC	A00817:23:HHTTMDRXX:1:2134:28682:22639	14	97	5	101	16642668	16642767	99	85	plus	plus	101	80-C-G-G17	1	1:199765	TCTA	-	85
A00817:23:HHTTMDRXX:1:2148:3875:21605 1:N:0:TTACAGGA+TGACAAGC	A00817:23:HHTTMDRXX:1:2148:3875:21605	14	97.1154	1	101	16642679	16642782	99	89	plus	plus	101	69-C-G-G32	1	1:39934	-	-	89
A00817:23:HHTTMDRXX:1:2242:13819:19664 1:N:0:TTACAGGA+TGACAAAC	A00817:23:HHTTMDRXX:1:2242:13819:19664	14	97	1	97	16642767	16642668	99	85	plus	minus	101	17-C-C-G80	1	1:210145	-	TCTA	85
MYBA7-6	reads with A insertion	ATGGAGGGCTCTTTAGGTCTGCGAGAAAGG and reverse complement
A00817:23:HHTTMDRXX:1:2222:14588:31234	A00817:23:HHTTMDRXX:1:2222:14588:31234	14	98.0198	1	101	16642707	16642806	99	91	plus	plus	101	26AG16A-57	1	1:173885	-	-	91
A00817:23:HHTTMDRXX:1:2204:2745:12164	A00817:23:HHTTMDRXX:1:2204:2745:12164	14	98.0198	1	101	16642812	16642713	99	91	plus	minus	101	63T-16TC20	1	1:193578	-	-	91
A00817:23:HHTTMDRXX:1:2238:16107:26005	A00817:23:HHTTMDRXX:1:2238:16107:26005	14	97.0297	1	101	16642674	16642773	99	86	plus	plus	101	4TC54AG16A-24	1	1:485770	-	-	86
A00817:23:HHTTMDRXX:1:2164:5737:10582	A00817:23:HHTTMDRXX:1:2164:5737:10582	14	97.0297	1	101	16642659	16642758	99	86	plus	plus	101	19TC54AG16A-9	1	1:334705	-	-	86
A00817:23:HHTTMDRXX:1:2221:25192:31532	A00817:23:HHTTMDRXX:1:2221:25192:31532	14	97.0297	1	101	16642766	16642667	99	86	plus	minus	101	17T-16TC54AG11	1	1:205682	-	-	86
A00817:23:HHTTMDRXX:1:2246:7645:6809	A00817:23:HHTTMDRXX:1:2246:7645:6809	14	97.0297	1	101	16642766	16642667	99	86	plus	minus	101	17T-16TC54AG11	1	1:358085	-	-	86
cas9-1	wild-type reads	ATGGAGGGCTCTTTAGGTCTGCGGAAAGG and reverse complement
A00817:23:HHTTMDRXX:1:2127:10945:33411 1:N:0:ACTAAGAT+AACCGCGG	A00817:23:HHTTMDRXX:1:2127:10945:33411	14	100	1	101	16642709	16642809	99	101	plus	plus	101	101	1	1:450323	-	-	101
A00817:23:HHTTMDRXX:1:2141:32081:31970 1:N:0:ACTAAGAT+AACCGCGG	A00817:23:HHTTMDRXX:1:2141:32081:31970	14	100	1	101	16642686	16642786	99	101	plus	plus	101	101	1	1:373514	-	-	101
A00817:23:HHTTMDRXX:1:2167:8260:27383 1:N:0:ACTAAGAT+AACCGCGG	A00817:23:HHTTMDRXX:1:2167:8260:27383	14	100	1	101	16642726	16642826	99	101	plus	plus	101	101	1	1:426833	-	-	101
A00817:23:HHTTMDRXX:1:2117:8413:8609 1:N:0:ACTAAGAT+AACCGCGG	A00817:23:HHTTMDRXX:1:2117:8413:8609	14	100	1	101	16642827	16642727	99	101	plus	minus	101	101	1	1:61707	-	-	101
A00817:23:HHTTMDRXX:1:2117:8395:8641 1:N:0:ACTAAGAT+AACCGCGG	A00817:23:HHTTMDRXX:1:2117:8395:8641	14	100	1	101	16642827	16642727	99	101	plus	minus	101	101	1	1:62218	-	-	101
A00817:23:HHTTMDRXX:1:2258:27172:9157 1:N:0:ACTAAGAT+AACCGCGG	A00817:23:HHTTMDRXX:1:2258:27172:9157	14	100	1	101	16642803	16642703	99	101	plus	minus	101	101	1	1:267604	-	-	101
A00817:23:HHTTMDRXX:1:2105:32380:6433	A00817:23:HHTTMDRXX:1:2105:32380:6433	14	99.0099	1	101	16642728	16642828	99	96	plus	plus	101	5AG95	1	1:48789	-	-	96
A00817:23:HHTTMDRXX:1:2109:13196:18834	A00817:23:HHTTMDRXX:1:2109:13196:18834	14	100	1	101	16642748	16642848	99	101	plus	plus	101	101	1	1:203370	-	-	101
A00817:23:HHTTMDRXX:1:2153:11171:1078	A00817:23:HHTTMDRXX:1:2153:11171:1078	14	99.0099	1	101	16642701	16642801	99	96	plus	plus	101	32AG68	1	1:275438	-	-	96
A00817:23:HHTTMDRXX:1:2212:24795:9925	A00817:23:HHTTMDRXX:1:2212:24795:9925	14	99.0099	1	101	16642685	16642785	99	96	plus	plus	101	48AG52	1	1:332087	-	-	96
A00817:23:HHTTMDRXX:1:2213:14000:27931	A00817:23:HHTTMDRXX:1:2213:14000:27931	14	97.0297	1	101	16642743	16642843	99	86	plus	plus	101	40TG6CA27CA25	1	1:76571	-	-	86
A00817:23:HHTTMDRXX:1:2130:27064:4867	A00817:23:HHTTMDRXX:1:2130:27064:4867	14	99.0099	1	101	16642791	16642691	99	96	plus	minus	101	58TC42	1	1:43036	-	-	96
A00817:23:HHTTMDRXX:1:2141:17201:12054	A00817:23:HHTTMDRXX:1:2141:17201:12054	14	100	1	101	16642846	16642746	99	101	plus	minus	101	101	1	1:92353	-	-	101
A00817:23:HHTTMDRXX:1:2152:23954:32581	A00817:23:HHTTMDRXX:1:2152:23954:32581	14	99.0099	1	101	16642819	16642719	99	96	plus	minus	101	86TC14	1	1:215221	-	-	96
A00817:23:HHTTMDRXX:1:2219:16206:6198	A00817:23:HHTTMDRXX:1:2219:16206:6198	14	100	1	101	16642849	16642749	99	101	plus	minus	101	101	1	1:290439	-	-	101
A00817:23:HHTTMDRXX:1:2115:14678:34428	A00817:23:HHTTMDRXX:1:2115:14678:34428	14	98.9796	1	98	16642776	16642679	99	93	plus	minus	101	43TC54	1	1:431166	-	ATA	93
A00817:23:HHTTMDRXX:1:2160:5791:28933	A00817:23:HHTTMDRXX:1:2160:5791:28933	14	98.0198	1	101	16642771	16642671	99	91	plus	minus	101	38TC54AG7	1	1:58452	-	-	91
cas9-2	wild-type reads	ATGGAGGGCTCTTTAGGTCTGCGGAAAGG and reverse complement
A00817:23:HHTTMDRXX:1:2140:12038:13761	A00817:23:HHTTMDRXX:1:2140:12038:13761	14	100	1	101	16642799	16642699	99	101	plus	minus	101	101	1	1:398141	-	-	101
A00817:23:HHTTMDRXX:1:2147:28194:10551	A00817:23:HHTTMDRXX:1:2147:28194:10551	14	100	1	101	16642800	16642700	99	101	plus	minus	101	101	1	1:469388	-	-	101
A00817:23:HHTTMDRXX:1:2271:21558:16407	A00817:23:HHTTMDRXX:1:2271:21558:16407	14	100	1	101	16642786	16642686	99	101	plus	minus	101	101	1	1:43947	-	-	101
A00817:23:HHTTMDRXX:1:2201:23140:10003	A00817:23:HHTTMDRXX:1:2201:23140:10003	14	99.0099	1	101	16642700	16642800	99	96	plus	plus	101	9TC91	1	1:288278	-	-	96
A00817:23:HHTTMDRXX:1:2101:19027:15655	A00817:23:HHTTMDRXX:1:2101:19027:15655	14	100	1	101	16642747	16642847	99	101	plus	plus	101	101	1	1:144700	-	-	101
A00817:23:HHTTMDRXX:1:2147:20184:32315	A00817:23:HHTTMDRXX:1:2147:20184:32315	14	99.0099	1	101	16642703	16642803	99	96	plus	plus	101	30AG70	1	1:66261	-	-	96
A00817:23:HHTTMDRXX:1:2201:23140:10003	A00817:23:HHTTMDRXX:1:2201:23140:10003	14	99.0099	1	101	16642700	16642800	99	96	plus	plus	101	9TC91	1	1:288278	-	-	96
A00817:23:HHTTMDRXX:1:2217:15483:32440	A00817:23:HHTTMDRXX:1:2217:15483:32440	14	100	1	101	16642729	16642829	99	101	plus	plus	101	101	1	1:152753	-	-	101
A00817:23:HHTTMDRXX:1:2224:32877:26396	A00817:23:HHTTMDRXX:1:2224:32877:26396	14	100	1	101	16642728	16642828	99	101	plus	plus	101	101	1	1:506339	-	-	101
A00817:23:HHTTMDRXX:1:2244:18385:20525	A00817:23:HHTTMDRXX:1:2244:18385:20525	14	98.0198	1	101	16642740	16642840	99	91	plus	plus	101	52TG6TG41	1	1:118416	-	-	91
A00817:23:HHTTMDRXX:1:2117:26946:2503	A00817:23:HHTTMDRXX:1:2117:26946:2503	14	100	1	101	16642831	16642731	99	101	plus	minus	101	101	1	2.53889	-	-	101
A00817:23:HHTTMDRXX:1:2144:23204:21981	A00817:23:HHTTMDRXX:1:2144:23204:21981	14	100	1	101	16642833	16642733	99	101	plus	minus	101	101	1	1:264035	-	-	101
TAS4b-1	wild-type reads	ATGGAGGGCTCTTTAGGTCTGCGGAAAGG and reverse complement
A00817:23:HHTTMDRXX:1:2234:18276:19492	A00817:23:HHTTMDRXX:1:2234:18276:19492	14	100	1	101	16642677	16642777	99	101	plus	plus	101	101	1	1:348583	-	-	101
A00817:23:HHTTMDRXX:1:2265:29767:23860	A00817:23:HHTTMDRXX:1:2265:29767:23860	14	100	1	101	16642703	16642803	99	101	plus	plus	101	101	1	1:322021	-	-	101
A00817:23:HHTTMDRXX:1:2117:16333:3098	A00817:23:HHTTMDRXX:1:2117:16333:3098	14	100	1	101	16642734	16642834	99	101	plus	plus	101	101	1	1:397180	-	-	101
A00817:23:HHTTMDRXX:1:2208:8558:7138	A00817:23:HHTTMDRXX:1:2208:8558:7138	14	99.0099	1	101	16642687	16642787	99	96	plus	plus	101	46AG54	1	1:165176	-	-	96
A00817:23:HHTTMDRXX:1:2239:7627:26287	A00817:23:HHTTMDRXX:1:2239:7627:26287	14	99.0099	1	101	16642726	16642826	99	96	plus	plus	101	7AG93	1	1:400084	-	-	96
A00817:23:HHTTMDRXX:1:2239:7753:26412	A00817:23:HHTTMDRXX:1:2239:7753:26412	14	99.0099	1	101	16642726	16642826	99	96	plus	plus	101	7AG93	1	1:401193	-	-	96
A00817:23:HHTTMDRXX:1:2260:3577:31109	A00817:23:HHTTMDRXX:1:2260:3577:31109	14	99.0099	1	101	16642782	16642682	99	96	plus	minus	101	49TC51	1	1:432568	-	-	96
TAS4b-2	wild-type reads	ATGGAGGGCTCTTTAGGTCTGCGGAAAGG and reverse complement
A00817:23:HHTTMDRXX:1:2102:16423:9549	A00817:23:HHTTMDRXX:1:2102:16423:9549	14	100	1	101	16642692	16642792	99	101	plus	plus	101	101	1	6.43681	-	-	101
A00817:23:HHTTMDRXX:1:2129:13060:24298	A00817:23:HHTTMDRXX:1:2129:13060:24298	14	100	1	101	16642808	16642708	99	101	plus	minus	101	101	1	1:439275	-	-	101
A00817:23:HHTTMDRXX:1:2272:21649:10207	A00817:23:HHTTMDRXX:1:2272:21649:10207	14	99.0099	1	101	16642762	16642662	99	96	plus	minus	101	95TG5	1	1:60608	-	-	96
A00817:23:HHTTMDRXX:1:2117:22779:26162	A00817:23:HHTTMDRXX:1:2117:22779:26162	14	95.0495	1	101	16642740	16642840	99	76	plus	plus	101	4AT47CG25CA6AT5AT9	1	1:464387	-	-	76
A00817:23:HHTTMDRXX:1:2124:9299:34131	A00817:23:HHTTMDRXX:1:2124:9299:34131	14	99.0099	1	101	16642721	16642821	99	96	plus	plus	101	12AG88	1	1:484549	-	-	96
A00817:23:HHTTMDRXX:1:2162:26585:28964	A00817:23:HHTTMDRXX:1:2162:26585:28964	14	99.0099	1	101	16642684	16642784	99	96	plus	plus	101	49AG51	1	1:512280	-	-	96
A00817:23:HHTTMDRXX:1:2234:5132:11443	A00817:23:HHTTMDRXX:1:2234:5132:11443	14	97.0297	1	101	16642732	16642832	99	86	plus	plus	101	67TG4TG18AC9	1	1:231593	-	-	86
A00817:23:HHTTMDRXX:1:2267:17571:8970	A00817:23:HHTTMDRXX:1:2267:17571:8970	14	99.0099	1	101	16642721	16642821	99	96	plus	plus	101	12AG88	1	1:114118	-	-	96
A00817:23:HHTTMDRXX:1:2261:1759:24925	A00817:23:HHTTMDRXX:1:2261:1759:24925	14	100	1	101	16642835	16642735	99	101	plus	minus	101	101	1	1:450044	-	-	101
															1:155948	-	-	101
															1:342885	-	-	96
															1:343931	-	TTTCAGATAATGACTTTCAT	66
