# Supplementary material for: CRISPR/Cas9-mediated targeted mutagenesis of TAS4 and MYBA7 loci in grapevine rootstock 101-14
Source: Transgenic Res. 2020 Apr 23;29(3):355–67. doi: 10.1007/s11248-020-00196-w (PMC7283210; doi:10.1007/s11248-020-00196-w)
Supplement: Supplementary file 4 — Supplementary material 4 (XLSX 11 kb) [file 11248_2020_196_MOESM4_ESM.xlsx]

## Sheet: Sheet1
Suppl. Table 2
Predicted off-targets of TAS4b and MYBA7 by online tool CRISPR-P 2.0
TAS4b-RC gRNA	GTGGCCATGGTGAAGGTCCGAGG
	Sequence in Reference	101-14 Polymorphic Sequence	Score	MMs	Locus	Gene	Region
	TTGGTCATGGTGAAGGTCCAAGG	TTGGCCATGGTGAAGGTCCAAGG	1.5	3MMs/2MMs	14:-21607930	TAS4a	ncRNA
	GTGTTCATGGTGAAGGTTCGAAG	GTGTTCATGGTGAAGGTTGGAAG	0.6	3MMs/4MMs	7:-8059089		Intergenic
	ATGGCTATGGTGAAGGCTCGGGG		0.1	4MMs	5:-11603137	VIT_05s0051g00680	exon
	GTGGGCTTGGTGAAAGTCCCGGG	GTGGGCTTGGTGAAAGTCTCGGG	0.1	4MMs/5MMs	19:-8069269	VIT_19s0015g00100	intron
	GTGACCATGGTGATGGACCAAGG		0	4MMs	18:-8470984	VIT_18s0001g10110	cds
	CTTGCCATGGTGAGGCTCCGAGG		0	4MMs	16:-19642170		Intergenic
	ATGGCCATGGTGAAGTTTCAAAG		0	4MMs	19:-6576479	VIT_19s0090g00410	exon
	GTGGCCATGATGATGGGCAGTGG		0	4MMs	7:-4753043		Intergenic
	GTGGCCATGGTGAATTACCATGG		0	4MMs	1:-1698327		Intergenic
	GTGGCCATGGTGAAGCGTCAAAG		0	4MMs	4:+16742618		Intergenic
	GTGGCAATGGTGGAGAACCGGGG		0	4MMs	12:+8786669		Intergenic
MYBA7 gRNA	GGCTCTTTAGGTCTGCGGAAAGG
	Sequence	101-14 Polymorphic Sequence	Score	MMs	Locus	Gene	Region
	GTCTGTTTTGGTCTGCAGAATGG		0.4	4MMs	7:+14830652		Intergenic
	GGCCCTTCAGGAGTGCGGAAAGG	GGCCCTTCAGGAGTGCGGAAAGG	0.3	4MMs	14:+16884643	VIT_14s0006g01290	Exon MYBA6
		GGCCCTTCAGAAGTGCGGAAAGG		5MMs
	GGATCTTTAGATTTGCGCAAAGG		0.1	4MMs	4:+7430157		Intergenic
	GGTTGTTTGGGTCAGCGGAAGGG		0.1	4MMs	14:+21687678		Intergenic
	TGCTCTCTAGGTTTCCGGAATGG		0.1	4MMs	10:-2790123	VIT_10s0003g01410	intron
