# Supplementary material for: CRISPR/Cas9-mediated targeted mutagenesis of TAS4 and MYBA7 loci in grapevine rootstock 101-14
Source: Transgenic Res. 2020 Apr 23;29(3):355–67. doi: 10.1007/s11248-020-00196-w (PMC7283210; doi:10.1007/s11248-020-00196-w)
Supplement: Supplementary file 5 — Supplementary material 5 (XLSX 66 kb) [file 11248_2020_196_MOESM5_ESM.xlsx]

## Sheet: off-1
Suppl. Table 3
Off-target effect of TAS4b gRNA on the CRISPR-P 2.0 predicted sequences
			Query/read sequence identifier	chromosome ref	%identity	align query start	align query stop	ref align start	ref align stop	align score	Composite alignment score for all exons that belong to the fragment	query strand	ref strand	query read length	BTOP	number of alignments to ref	Compartment - a unique identifier for all alignments that belong to a single fragment. These can be two alignments for a pair of reads or alignments to exons that were not spliced	Reverse complemented unaligned query sequence from the beginning of the query, or ‘-‘ if the query aligns to the left edge	Unaligned sequence at the end of the query, or ‘-‘	Composite alignment score for all exons that belong to the fragment
TAS4b-1	reads with T insertion	TAS4a chr14:21607911-21607955rc	TTGGCCATGGTGAAGGTTCCA and reverse complement
	A00817:23:HHTTMDRXX:1:2110:15664:16689		A00817:23:HHTTMDRXX:1:2110:15664:16689	14	96.0396	1	101	21607982	21607883	99	81	plus	minus	101	17AG22CT11T-40CT7	1	1:368953	-	-	81
	A00817:23:HHTTMDRXX:1:2271:22028:25394		A00817:23:HHTTMDRXX:1:2271:22028:25394	14	92.0792	1	101	21607952	21607853	99	61	plus	minus	101	10CT11T-38AC1CT17CTCT5AT1AC10	1	1:49060	-	-	61
	A00817:23:HHTTMDRXX:1:2249:4083:22968		A00817:23:HHTTMDRXX:1:2249:4083:22968	14	95.0495	1	101	21607925	21608024	99	76	plus	plus	101	6A-11GA22TC22GC20AG15	1	1:204208	-	-	76
TAS4b-2	reads with T insertion		TTGGCCATGGTGAAGGTTCCA and reverse complement
	A00817:23:HHTTMDRXX:1:2141:30228:16517		A00817:23:HHTTMDRXX:1:2141:30228:16517	14	93	2	101	21608008	21607910	99	65	plus	minus	101	20CG10AT2AT8AG15AC6CT11T-21	1	1:209042	A	-	65
	A00817:23:HHTTMDRXX:1:2159:15953:2942		A00817:23:HHTTMDRXX:1:2159:15953:2942	14	95.6522	1	92	21607963	21607873	99	72	plus	minus	101	14AC6CT11T-40CT17	1	1:48429	-	CCATAATTT	72
	A00817:23:HHTTMDRXX:1:2178:7012:18270		A00817:23:HHTTMDRXX:1:2178:7012:18270	14	92.0792	1	101	21608021	21607922	99	61	plus	minus	101	12TC20CG10AT2AT8AG15AC6CT11T-9	1	1:492182	-	-	61
	A00817:23:HHTTMDRXX:1:2230:28411:21668		A00817:23:HHTTMDRXX:1:2230:28411:21668	14	92.7835	5	101	21607987	21607892	99	62	plus	minus	101	10AT2AT2TG5AG15AC6CT11T-39	1	1:224658	GTGA	-	62
	A00817:23:HHTTMDRXX:1:2141:22571:27273		A00817:23:HHTTMDRXX:1:2141:22571:27273	14	94.898	4	101	21607873	21607969	99	73	plus	plus	101	17GA40A-11GA6TG15TC4	1	1:332195	CCA	-	73
TAS4b-2	reads with T insertion followed by recombination of TAS4a with TAS4b		TGGCCATGGTGAAGGTTCCGAGG and reverse complement
	A00817:23:HHTTMDRXX:1:2265:17752:15640		A00817:23:HHTTMDRXX:1:2265:17752:15640	14	97.0297	1	101	21534679	21534580	99	86	plus	minus	101	15T-33GA27GC23	1	1:419706	-	-	86
	A00817:23:HHTTMDRXX:1:2126:15058:26788		A00817:23:HHTTMDRXX:1:2126:15058:26788
	A00817:23:HHTTMDRXX:1:2155:29080:16438		A00817:23:HHTTMDRXX:1:2155:29080:16438	14	95.5556	1	90	21608019	21607930	99	70	plus	minus	101	10TC20CG22AG22CT12	1	1:112604	-	TCCGAGGTAGA	70
	A00817:23:HHTTMDRXX:1:2263:15329:16611		A00817:23:HHTTMDRXX:1:2263:15329:16611	14	96.1039	23	99	21534679	21534604	99	62	plus	minus	101	15T-8CA24GA27	1	1:133298	AAAGGTGGTGAGGACCTTTTTC	GA	62
	A00817:23:HHTTMDRXX:1:2170:3803:30060		A00817:23:HHTTMDRXX:1:2170:3803:30060	14	96.0526	25	100	21534679	21534605	99	61	plus	minus	101	15T-8CA24GA26	1	1:106454	AAAGGTGGTGAGGACCTTTTTCAA	-	61
	A00817:23:HHTTMDRXX:1:2235:22869:32111		A00817:23:HHTTMDRXX:1:2235:22869:32111	14	97.4026	1	77	21534604	21534679	99	67	plus	plus	101	27CT33A-15	1	1:386671	-	AAAGGTGGTGAGGACCTTTTTCAA	67
cas9-1	No off-target effect		TTGGCCATGGTGAAGGTCCA and reverse complement
	A00817:23:HHTTMDRXX:1:2121:12093:2801		A00817:23:HHTTMDRXX:1:2121:12093:2801	14	93.0693	1	101	21608014	21607914	99	66	plus	minus	101	5TC20CG10AT2AT8AG15AC6CT28	1	1:503835	-	-	66
	A00817:23:HHTTMDRXX:1:2134:23863:32111		A00817:23:HHTTMDRXX:1:2134:23863:32111	14	97.0297	1	101	21607983	21607883	99	86	plus	minus	101	18AG22CT51CT7	1	1:407140	-	-	86
	A00817:23:HHTTMDRXX:1:2141:31864:35978		A00817:23:HHTTMDRXX:1:2141:31864:35978	14	97.0297	1	101	21608006	21607906	99	86	plus	minus	101	18CG22AG22CT36	1	1:428299	-	-	86
	A00817:23:HHTTMDRXX:1:2143:17219:10582		A00817:23:HHTTMDRXX:1:2143:17219:10582	14	97.0297	1	101	21608003	21607903	99	86	plus	minus	101	15CG22AG22CT39	1	1:55818	-	-	86
	A00817:23:HHTTMDRXX:1:2166:20528:12587		A00817:23:HHTTMDRXX:1:2166:20528:12587	14	96.7391	3	94	21607964	21607873	99	77	plus	minus	101	15AC6CT51CT17	1	1:238546	TT	CCATAAT	77
	A00817:23:HHTTMDRXX:1:2207:28827:29935		A00817:23:HHTTMDRXX:1:2207:28827:29935	14	96.7391	3	94	21607964	21607873	99	77	plus	minus	101	15AC6CT51CT17	1	1:106457	TT	CCATAAT	77
	A00817:23:HHTTMDRXX:1:2233:17056:10770		A00817:23:HHTTMDRXX:1:2233:17056:10770	14	95.0495	1	101	21607956	21607856	99	76	plus	minus	101	7AC6CT51CT17CTCT15	1	1:279239	-	-	76
	A00817:23:HHTTMDRXX:1:2234:5141:22013		A00817:23:HHTTMDRXX:1:2234:5141:22013	14	94.8454	2	98	21607987	21607891	99	72	plus	minus	101	10AT2AT8AG15AC6CT51	1	1:434153	G	CTG	72
	A00817:23:HHTTMDRXX:1:2238:21549:29763		A00817:23:HHTTMDRXX:1:2238:21549:29763	14	97.0297	1	101	21608007	21607907	99	86	plus	minus	101	19CG22AG22CT35	1	6.1	-	-	86
	A00817:23:HHTTMDRXX:1:2151:25391:11929		A00817:23:HHTTMDRXX:1:2151:25391:11929	14	96.7391	9	100	21607873	21607964	99	77	plus	plus	101	17GA51GA6TG15	1	1:467198	CCATAATT	T	77
	A00817:23:HHTTMDRXX:1:2151:25418:11945		A00817:23:HHTTMDRXX:1:2151:25418:11945	14	96.7391	9	100	21607873	21607964	99	77	plus	plus	101	17GA51GA6TG15	1	1:467391	CCATAATT	T	77
	A00817:23:HHTTMDRXX:1:2211:9507:18709		A00817:23:HHTTMDRXX:1:2211:9507:18709	14	94.0594	1	101	21607886	21607986	99	71	plus	plus	101	4GA51GA6TG15TC8TA2TA9	1	1:460354	-	-	71
	A00817:23:HHTTMDRXX:1:2212:15835:25661		A00817:23:HHTTMDRXX:1:2212:15835:25661	14	97.0297	1	101	21607881	21607981	99	86	plus	plus	101	9GA51GA22TC16	1	1:41192	-	-	86
	A00817:23:HHTTMDRXX:1:2235:31702:29935		A00817:23:HHTTMDRXX:1:2235:31702:29935	14	94.8454	3	99	21607891	21607987	99	72	plus	plus	101	51GA6TG15TC8TA2TA10	1	1:31502	CT	GG	72
	A00817:23:HHTTMDRXX:1:2235:31665:31250		A00817:23:HHTTMDRXX:1:2235:31665:31250	14	94.8454	3	99	21607891	21607987	99	72	plus	plus	101	51GA6TG15TC8TA2TA10	1	1:50290	CT	GT	72
	A00817:23:HHTTMDRXX:1:2254:32606:27461		A00817:23:HHTTMDRXX:1:2254:32606:27461	14	94.0594	1	101	21607854	21607954	99	71	plus	plus	101	17GAGA8GT8GA51GA6TG5	1	1:67832	-	-	71
cas9-2	No off-target effect		TTGGCCATGGTGAAGGTCCA and reverse complement
	A00817:23:HHTTMDRXX:1:2102:2682:34225		A00817:23:HHTTMDRXX:1:2102:2682:34225	14	93.0693	1	101	21608014	21607914	99	66	plus	minus	101	5TC20CG10AT2AT8AG15AC6CT28	1	1:160313	-	-	66
	A00817:23:HHTTMDRXX:1:2253:15845:6198		A00817:23:HHTTMDRXX:1:2253:15845:6198	14	96.0396	1	101	21607955	21607855	99	81	plus	minus	101	13CT51CT17CTCT16	1	1:237749	-	-	81
	A00817:23:HHTTMDRXX:1:2262:8956:33317		A00817:23:HHTTMDRXX:1:2262:8956:33317	14	96.0396	1	101	21607947	21607847	99	81	plus	minus	101	5CT51CT17CTCT24	1	1:367229	-	-	81
	A00817:23:HHTTMDRXX:1:2269:8748:30577		A00817:23:HHTTMDRXX:1:2269:8748:30577	14	94.8454	3	99	21607987	21607891	99	72	plus	minus	101	10AT2AT8AG15AC6CT51	1	1:42680	GT	CT	72
	A00817:23:HHTTMDRXX:1:2103:28881:18098		A00817:23:HHTTMDRXX:1:2103:28881:18098	14	97.0297	1	101	21607902	21608002	99	86	plus	plus	101	40GA22TC22GC14	1	1:354956	-	-	86
	A00817:23:HHTTMDRXX:1:2145:9995:2394		A00817:23:HHTTMDRXX:1:2145:9995:2394	14	97.0297	1	101	21607902	21608002	99	86	plus	plus	101	40GA22TC22GC14	1	1:407724	-	-	86
	A00817:23:HHTTMDRXX:1:2227:15275:21872		A00817:23:HHTTMDRXX:1:2227:15275:21872	14	92.0792	1	101	21607915	21608015	99	61	plus	plus	101	27GA6TG15TC8TA2TA10GC16TA3AG6	1	1:482179	-	-	61
	A00817:23:HHTTMDRXX:1:2245:22869:2300		A00817:23:HHTTMDRXX:1:2245:22869:2300	14	94.0594	1	101	21607894	21607994	99	71	plus	plus	101	48GA6TG15TC8TA2TA10GC6	1	1:287454	-	-	71
MYBA7-1	No off-target effect		TTGGCCATGGTGAAGGTCCA and reverse complement
	A00817:23:HHTTMDRXX:1:2261:18945:12508		A00817:23:HHTTMDRXX:1:2261:18945:12508	14	93.0693	1	101	21608030	21607930	99	66	plus	minus	101	21TC20CG10AT2AT8AG15AC6CT12	1	1:202267	-	-	66
	A00817:23:HHTTMDRXX:1:2204:25988:11303		A00817:23:HHTTMDRXX:1:2204:25988:11303	14	94.0594	1	101	21607884	21607984	99	71	plus	plus	101	6GA51GA6TG15TC8TA2TA7	1	1:12627	-	-	71
MYBA7-2	No off-target effect		TTGGCCATGGTGAAGGTCCA and reverse complement
	A00817:23:HHTTMDRXX:1:2125:16170:31125		A00817:23:HHTTMDRXX:1:2125:16170:31125	14	95.8333	6	101	21607973	21607878	99	76	plus	minus	101	8AG15AC6CT51CT12	1	1:160847	TATTA	-	76
	A00817:23:HHTTMDRXX:1:2244:20672:36229		A00817:23:HHTTMDRXX:1:2244:20672:36229	14	94.0594	1	101	21608003	21607903	99	71	plus	minus	101	15CG10AT2AT8AG15AC6CT39	1	1:338051	-	-	71
	A00817:23:HHTTMDRXX:1:2105:4679:11193		A00817:23:HHTTMDRXX:1:2105:4679:11193	14	96.0396	1	101	21607858	21607958	99	81	plus	plus	101	13GAGA17GA51GA16	1	3.06667	-	-	81
	A00817:23:HHTTMDRXX:1:2143:10845:17456		A00817:23:HHTTMDRXX:1:2143:10845:17456	14	95.8763	1	97	21607877	21607973	99	77	plus	plus	101	13GA51GA6TG15TC8	1	1:222982	-	TATT	77
	A00817:23:HHTTMDRXX:1:2159:10230:3677		A00817:23:HHTTMDRXX:1:2159:10230:3677	14	95.9596	1	99	21607850	21607948	99	79	plus	plus	101	21GAGA17GA51GA6	1	1:61170	-	TG	79
	A00817:23:HHTTMDRXX:1:2173:5213:11647		A00817:23:HHTTMDRXX:1:2173:5213:11647	14	95.0495	1	101	21607848	21607948	99	76	plus	plus	101	23GAGA12AT4GA51GA6	1	1:244599	-	-	76
	A00817:23:HHTTMDRXX:1:2178:8449:7263		A00817:23:HHTTMDRXX:1:2178:8449:7263	14	96.0396	1	101	21607854	21607954	99	81	plus	plus	101	17GAGA17GA51GA12	1	1:281230	-	-	81
	A00817:23:HHTTMDRXX:1:2213:21079:18396		A00817:23:HHTTMDRXX:1:2213:21079:18396	14	97.0297	1	101	21607894	21607994	99	86	plus	plus	101	48GA22TC22GC6	1	1:160371	-	-	86
	A00817:23:HHTTMDRXX:1:2249:18059:21746		A00817:23:HHTTMDRXX:1:2249:18059:21746	14	96.0396	1	101	21607921	21608021	99	81	plus	plus	101	21GA22TC22GC20AG12	1	1:233516	-	-	81

## Sheet: off-2
TAS4b-off targets				GTGTTCATGGTGAAGGTTCG			This off-target seq was found only in Pinot and reference genome. In 101-14 it is polymorphic
TAS4b-1	No off-target effect					TGTGTTCATGGTGAAGGTTGG and reverse complement
						Query/read sequence identifier	chromosome ref	%identity	align query start	align query stop	ref align start	ref align stop	align score	query strand	ref strand	query read length		BTOP	number of alignments to ref	Compartment - a unique identifier for all alignments that belong to a single fragment. These can be two alignments for a pair of reads or alignments to exons that were not spliced	Reverse complemented unaligned query sequence from the beginning of the query, or ‘-‘ if the query aligns to the left edge	Unaligned sequence at the end of the query, or ‘-‘	Composite alignment score for all exons that belong to the fragment
	A00817:23:HHTTMDRXX:1:2142:8350:18176					A00817:23:HHTTMDRXX:1:2142:8350:18176	7	98.5507	33	101	8059126	8059058	99	64	plus	minus	101	39GC29	1	5.49028	CAAATACTCATAAGCCTGGTTGGGACCATC	-	64
	A00817:23:HHTTMDRXX:1:2208:23285:9752					A00817:23:HHTTMDRXX:1:2208:23285:9752	7	95.1807	19	101	8059126	8059044	99	63	plus	minus	101	7GT31GC15GT22TA4	1	1:188785	CAAATACTCATAAGCCTG	-	63
	A00817:23:HHTTMDRXX:1:2222:13096:28557					A00817:23:HHTTMDRXX:1:2222:13096:28557	7	98.0198	1	101	8059124	8059024	99	91	plus	minus	101	37GC29TG33	1	1:302543	-	-	91
	A00817:23:HHTTMDRXX:1:2230:20591:29951					A00817:23:HHTTMDRXX:1:2230:20591:29951	7	98.9691	5	101	8059126	8059030	99	92	plus	minus	101	39GC57	1	1:239288	CAAA	-	92
	A00817:23:HHTTMDRXX:1:2243:5394:9643					A00817:23:HHTTMDRXX:1:2243:5394:9643	7	99.0099	1	101	8059110	8059010	99	96	plus	minus	101	23GC77	1	1:440610	-	-	96
	A00817:23:HHTTMDRXX:1:2265:15989:28808					A00817:23:HHTTMDRXX:1:2265:15989:28808	7	99.0099	1	101	8059110	8059010	99	96	plus	minus	101	23GC77	1	1:363480	-	-	96
	A00817:23:HHTTMDRXX:1:2267:16297:35790					not found
	A00817:23:HHTTMDRXX:1:2123:26377:16767					A00817:23:HHTTMDRXX:1:2123:26377:16767	7	98.8095	1	84	8059043	8059126	99	79	plus	plus	101	44CG39	1	1:350338	-	CAAATACTCATAAGCCT	79
TAS4b-2	No off-target effect					TGTGTTCATGGTGAAGGTTGG and reverse complement
	A00817:23:HHTTMDRXX:1:2110:3658:23547					not found
	A00817:23:HHTTMDRXX:1:2217:9706:36871					A00817:23:HHTTMDRXX:1:2217:9706:36871	7	98.6486	28	101	8059126	8059053	99	69	plus	minus	101	39GC34	1	1:482442	CAAATACTCATAAGCCTGGTTGGGACC	-	69
	A00817:23:HHTTMDRXX:1:2245:16947:29340					A00817:23:HHTTMDRXX:1:2245:16947:29340	7	99.0099	1	101	8059107	8059007	99	96	plus	minus	101	20GC80	1	1:406878	-	-	96
	A00817:23:HHTTMDRXX:1:2267:28546:6809					A00817:23:HHTTMDRXX:1:2267:28546:6809	7	98.913	10	101	8059126	8059035	99	87	plus	minus	101	39GC52	1	1:89845	CAAATACTC	-	87
	A00817:23:HHTTMDRXX:1:2161:19434:31829					not found
	A00817:23:HHTTMDRXX:1:2224:13964:28213					A00817:23:HHTTMDRXX:1:2224:13964:28213	7	98.9796	1	98	8059029	8059126	99	93	plus	plus	101	58CG39	1	1:304973	-	CAA	93
cas9-1	No off-target effect					TGTGTTCATGGTGAAGGTTGG and reverse complement
	A00817:23:HHTTMDRXX:1:2116:27136:32111					A00817:23:HHTTMDRXX:1:2116:27136:32111	7	98.5075	35	101	8059126	8059060	99	62	plus	minus	101	39GC27	1	1:396678	CAAATACTCATAAGCCTGGTTGGGACCATC	-	62
	A00817:23:HHTTMDRXX:1:2119:5068:17910					A00817:23:HHTTMDRXX:1:2119:5068:17910	7	99.0099	1	101	8059108	8059008	99	96	plus	minus	101	21GC79	1	1:201120	-	-	96
	A00817:23:HHTTMDRXX:1:2107:11071:16157					A00817:23:HHTTMDRXX:1:2107:11071:16157	7	98.7654	1	81	8059046	8059126	99	76	plus	plus	101	41CG39	1	1:170493	-	CAAATACTCATAAGCCTGGT	76
	A00817:23:HHTTMDRXX:1:2114:18945:16673					A00817:23:HHTTMDRXX:1:2114:18945:16673	7	98.6667	1	75	8059052	8059126	99	70	plus	plus	101	35CG39	1	1:174376	-	CAAATACTCATAAGCCTGGTTGGGAC	70
	A00817:23:HHTTMDRXX:1:2152:12156:14904					not found
	A00817:23:HHTTMDRXX:1:2171:10908:12399					A00817:23:HHTTMDRXX:1:2171:10908:12399	7	98.4848	1	66	8059061	8059126	99	61	plus	plus	101	26CG39	1	1:153512	-	CAAATACTCATAAGCCTGGTTGGGACCATC	61
	A00817:23:HHTTMDRXX:1:2213:23800:1157					not found
	A00817:23:HHTTMDRXX:1:2229:9064:6292					A00817:23:HHTTMDRXX:1:2229:9064:6292	7	98.8095	1	84	8059043	8059126	99	79	plus	plus	101	44CG39	1	1:254992	-	CAAATACTCATAAGCCT	79
	A00817:23:HHTTMDRXX:1:2272:18295:11412					A00817:23:HHTTMDRXX:1:2272:18295:11412	7	99.0099	1	101	8059019	8059119	99	96	plus	plus	101	68CG32	1	1:49066	-	-	96
cas9-2
	A00817:23:HHTTMDRXX:1:2112:24388:7435
	A00817:23:HHTTMDRXX:1:2170:16504:9565
CCAACCTTCACCATGAACACA			Reverse comp
cas9-2	A00817:23:HHTTMDRXX:1:2116:10185:1939
	A00817:23:HHTTMDRXX:1:2169:3143:13886
	A00817:23:HHTTMDRXX:1:2253:2266:36229
MYAB7-5	A00817:23:HHTTMDRXX:1:2175:27543:21605
CCAACCTTCACCATGAACACA			Reverse comp
MYAB7-5	A00817:23:HHTTMDRXX:1:2117:29107:8312
	A00817:23:HHTTMDRXX:1:2128:29866:24878
	A00817:23:HHTTMDRXX:1:2128:30373:25410
MYBA7-6	A00817:23:HHTTMDRXX:1:2103:18403:5055
	A00817:23:HHTTMDRXX:1:2105:2781:30608
	A00817:23:HHTTMDRXX:1:2141:24080:4210
	A00817:23:HHTTMDRXX:1:2175:25708:3458
	A00817:23:HHTTMDRXX:1:2204:2672:25786
	A00817:23:HHTTMDRXX:1:2223:14470:1157
CCAACCTTCACCATGAACACA			Reverse comp
MYBA7-6	A00817:23:HHTTMDRXX:1:2132:4616:29058
	A00817:23:HHTTMDRXX:1:2209:3965:28150
	A00817:23:HHTTMDRXX:1:2235:27444:1830
	A00817:23:HHTTMDRXX:1:2261:12979:31861

## Sheet: off-3
TAS4b-off targets
ATGGCTATGGTGAAGGCTCG
						Query/read sequence identifier	chromosome ref	%identity	align query start	align query stop	ref align start	ref align stop	align score	query strand	ref strand	query read length		BTOP	number of alignments to ref	Compartment - a unique identifier for all alignments that belong to a single fragment. These can be two alignments for a pair of reads or alignments to exons that were not spliced	Reverse complemented unaligned query sequence from the beginning of the query, or ‘-‘ if the query aligns to the left edge	Unaligned sequence at the end of the query, or ‘-‘	Composite alignment score for all exons that belong to the fragment
TAS4b-1	A00817:23:HHTTMDRXX:1:2103:5077:10629					not found
	A00817:23:HHTTMDRXX:1:2151:6189:15718					A00817:23:HHTTMDRXX:1:2151:6189:15718	5	100	1	101	11603187	11603087	99	101	plus	minus	101	101	1	1:159361	-	-	101
	A00817:23:HHTTMDRXX:1:2202:8513:15828					not found
	A00817:23:HHTTMDRXX:1:2205:20654:26052					not found
	A00817:23:HHTTMDRXX:1:2278:18331:15577					A00817:23:HHTTMDRXX:1:2278:18331:15577	5	98.5294	1	68	11604717	11604650	99	63	plus	minus	101	14AG53	1	1:445256	-	GGTGAAGGCTCGGGACATGGAAATTAAATG	63
CGAGCCTTCACCATAGCCAT			Reverse comp
TAS4b-1	A00817:23:HHTTMDRXX:1:2112:12156:33567					not found
	A00817:23:HHTTMDRXX:1:2120:4209:3396					A00817:23:HHTTMDRXX:1:2120:4209:3396	5	100	1	101	11603131	11603231	99	101	plus	plus	101	101	1	1:319363	-	-	101
	A00817:23:HHTTMDRXX:1:2129:26332:1313					A00817:23:HHTTMDRXX:1:2129:26332:1313	5	99.0099	1	101	11603119	11603219	99	96	plus	plus	101	94AT6	1	1:29668	-	-	96
	A00817:23:HHTTMDRXX:1:2163:14995:20541					A00817:23:HHTTMDRXX:1:2163:14995:20541	5	99.0099	1	101	11603059	11603159	99	96	plus	plus	101	25CT75	1	1:117115	-	-	96
	A00817:23:HHTTMDRXX:1:2167:1687:18599					A00817:23:HHTTMDRXX:1:2167:1687:18599	5	100	1	101	11603093	11603193	99	101	plus	plus	101	101	1	1:232632	-	-	101
	A00817:23:HHTTMDRXX:1:2172:9634:11725					not found
	A00817:23:HHTTMDRXX:1:2203:13376:12195					A00817:23:HHTTMDRXX:1:2203:13376:12195	5	99.0099	1	101	11603065	11603165	99	96	plus	plus	101	19CT81	1	1:137648	-	-	96
	A00817:23:HHTTMDRXX:1:2224:10212:12821					A00817:23:HHTTMDRXX:1:2224:10212:12821	5	99.0099	1	101	11603054	11603154	99	96	plus	plus	101	30CT70	1	1:274132	-	-	96
	A00817:23:HHTTMDRXX:1:2230:9643:17284					A00817:23:HHTTMDRXX:1:2230:9643:17284	5	98.0198	1	101	11603119	11603219	99	91	plus	plus	101	82CG4AC13	1	1:129160	-	-	91
	A00817:23:HHTTMDRXX:1:2240:14389:35274					A00817:23:HHTTMDRXX:1:2240:14389:35274	5	100	1	100	11603096	11603195	99	100	plus	plus	101	100	1	1:266768	-	C	100
	A00817:23:HHTTMDRXX:1:2240:13819:35947					not found
TAS4b-2	A00817:23:HHTTMDRXX:1:2170:29134:26271					not found
CGAGCCTTCACCATAGCCAT			Reverse comp
TAS4b-2	A00817:23:HHTTMDRXX:1:2133:24487:33880					A00817:23:HHTTMDRXX:1:2133:24487:33880	5	98.0198	1	101	11603053	11603153	99	91	plus	plus	101	31CT12CT56	1	1:154599	-	-	91
	A00817:23:HHTTMDRXX:1:2134:23276:6605					not found
	A00817:23:HHTTMDRXX:1:2134:8856:34929					A00817:23:HHTTMDRXX:1:2134:8856:34929	5	99.0099	1	101	11603063	11603163	99	96	plus	plus	101	21CT79	1	1:76130	-	-	96
	A00817:23:HHTTMDRXX:1:2138:7383:10989					A00817:23:HHTTMDRXX:1:2138:7383:10989	5	100	1	101	11603115	11603215	99	101	plus	plus	101	101	1	1:468779	-	-	101
	A00817:23:HHTTMDRXX:1:2171:1362:7889					not found
	A00817:23:HHTTMDRXX:1:2205:1127:31250					A00817:23:HHTTMDRXX:1:2205:1127:31250	5	100	1	101	11603090	11603190	99	101	plus	plus	101	101	1	1:218951	-	-	101
	A00817:23:HHTTMDRXX:1:2218:25599:34867					A00817:23:HHTTMDRXX:1:2218:25599:34867	5	98.5075	35	101	11604650	11604716	99	62	plus	plus	101	53TC13	1	1:381647	GGTGAAGGCTCGGGACATGGAAATTAAATG	-	62
	A00817:23:HHTTMDRXX:1:2229:10167:32002					A00817:23:HHTTMDRXX:1:2229:10167:32002	5	100	1	101	11603109	11603209	99	101	plus	plus	101	101	1	1:434964	-	-	101
	A00817:23:HHTTMDRXX:1:2230:11252:2910					A00817:23:HHTTMDRXX:1:2230:11252:2910	5	100	1	101	11603132	11603232	99	101	plus	plus	101	101	1	0.417361	-	-	101
	A00817:23:HHTTMDRXX:1:2253:27299:28354					A00817:23:HHTTMDRXX:1:2253:27299:28354	5	100	1	101	11603118	11603218	99	101	plus	plus	101	101	1	1:326301	-	-	101
	A00817:23:HHTTMDRXX:1:2255:8079:31234					not found
cas9-1	A00817:23:HHTTMDRXX:1:2105:24840:9659					not found
	A00817:23:HHTTMDRXX:1:2129:12084:22200					A00817:23:HHTTMDRXX:1:2129:12084:22200	5	100	1	101	11603187	11603087	99	101	plus	minus	101	101	1	1:297454	-	-	101
	A00817:23:HHTTMDRXX:1:2138:23592:36589					A00817:23:HHTTMDRXX:1:2138:23592:36589	5	99.0099	1	101	11603155	11603055	99	96	plus	minus	101	71GA29	1	1:468125	-	-	96
	A00817:23:HHTTMDRXX:1:2146:11632:16564					A00817:23:HHTTMDRXX:1:2146:11632:16564	5	100	1	100	11603210	11603111	99	100	plus	minus	101	100	1	1:502577	-	T	100
	A00817:23:HHTTMDRXX:1:2154:20139:8124					A00817:23:HHTTMDRXX:1:2154:20139:8124	5	100	1	101	11603228	11603128	99	101	plus	minus	101	101	1	1:355831	-	-	101
	A00817:23:HHTTMDRXX:1:2159:26142:16673					not found
	A00817:23:HHTTMDRXX:1:2173:23240:24987					not found
	A00817:23:HHTTMDRXX:1:2210:2709:7780					not found
	A00817:23:HHTTMDRXX:1:2210:2519:7889					not found
	A00817:23:HHTTMDRXX:1:2222:24885:30874					not found
	A00817:23:HHTTMDRXX:1:2253:10502:5682					not found
	A00817:23:HHTTMDRXX:1:2267:9218:16391					A00817:23:HHTTMDRXX:1:2267:9218:16391	5	99.0099	1	101	11603153	11603053	99	96	plus	minus	101	69GA31	1	1:221104	-	-	96
CGAGCCTTCACCATAGCCAT			Reverse comp
cas9-1	A00817:23:HHTTMDRXX:1:2103:12183:9784					not found
	A00817:23:HHTTMDRXX:1:2121:27208:23907					not found
	A00817:23:HHTTMDRXX:1:2140:12310:24345					A00817:23:HHTTMDRXX:1:2140:12310:24345	5	100	1	101	11603127	11603227	99	101	plus	plus	101	101	1	1:273855	-	-	101
	A00817:23:HHTTMDRXX:1:2140:12301:24361					A00817:23:HHTTMDRXX:1:2140:12301:24361	5	100	1	101	11603127	11603227	99	101	plus	plus	101	101	1	1:274075	-	-	101
	A00817:23:HHTTMDRXX:1:2176:14027:26443					not found
	A00817:23:HHTTMDRXX:1:2204:28556:31720					A00817:23:HHTTMDRXX:1:2204:28556:31720	5	99.0099	1	101	11603101	11603201	99	96	plus	plus	101	85AC15	1	1:156162	-	-	96
	A00817:23:HHTTMDRXX:1:2207:5493:4398					not found
	A00817:23:HHTTMDRXX:1:2217:18593:9236					not found
	A00817:23:HHTTMDRXX:1:2238:21034:14340					not found
	A00817:23:HHTTMDRXX:1:2244:18855:14199					not found
	A00817:23:HHTTMDRXX:1:2253:29197:34428					A00817:23:HHTTMDRXX:1:2253:29197:34428	5	99.0099	1	101	11603128	11603228	99	96	plus	plus	101	69GA31	1	1:184835	-	-	96
	A00817:23:HHTTMDRXX:1:2253:29478:34788					A00817:23:HHTTMDRXX:1:2253:29478:34788	5	100	1	101	11603128	11603228	99	101	plus	plus	101	101	1	1:189664	-	-	101
	A00817:23:HHTTMDRXX:1:2258:31720:30499					A00817:23:HHTTMDRXX:1:2258:31720:30499	5	99.0099	1	101	11603060	11603160	99	96	plus	plus	101	24CT76	1	1:47779	-	-	96
cas9-2	A00817:23:HHTTMDRXX:1:2138:15176:9831
CGAGCCTTCACCATAGCCAT			Reverse comp
cas9-2	A00817:23:HHTTMDRXX:1:2148:8567:3897
	A00817:23:HHTTMDRXX:1:2210:17662:20932
	A00817:23:HHTTMDRXX:1:2222:15953:35759
	A00817:23:HHTTMDRXX:1:2224:13503:22999
	A00817:23:HHTTMDRXX:1:2228:5122:21887
	A00817:23:HHTTMDRXX:1:2248:18991:10081
	A00817:23:HHTTMDRXX:1:2275:1768:34240
MYAB7-5	A00817:23:HHTTMDRXX:1:2119:26196:6089
	A00817:23:HHTTMDRXX:1:2164:28673:6746
	A00817:23:HHTTMDRXX:1:2204:10945:33411
	A00817:23:HHTTMDRXX:1:2216:17002:12211
	A00817:23:HHTTMDRXX:1:2261:10592:9627
	A00817:23:HHTTMDRXX:1:2270:16884:17769
CGAGCCTTCACCATAGCCAT			Reverse comp
MYAB7-5	A00817:23:HHTTMDRXX:1:2105:32344:34710
	A00817:23:HHTTMDRXX:1:2112:4173:4210
	A00817:23:HHTTMDRXX:1:2114:20428:34147
	A00817:23:HHTTMDRXX:1:2114:27109:36793
	A00817:23:HHTTMDRXX:1:2158:19913:28557
	A00817:23:HHTTMDRXX:1:2211:13566:23422
	A00817:23:HHTTMDRXX:1:2218:22444:14716
	A00817:23:HHTTMDRXX:1:2223:28890:36902
	A00817:23:HHTTMDRXX:1:2243:16333:13589
MYBA7-6	A00817:23:HHTTMDRXX:1:2115:25807:10488
	A00817:23:HHTTMDRXX:1:2165:5900:7733
	A00817:23:HHTTMDRXX:1:2173:9073:31641
	A00817:23:HHTTMDRXX:1:2203:22498:23265
	A00817:23:HHTTMDRXX:1:2206:6885:12320
	A00817:23:HHTTMDRXX:1:2213:4707:31532
	A00817:23:HHTTMDRXX:1:2219:12301:32033
CGAGCCTTCACCATAGCCAT			Reverse comp
MYBA7-6	A00817:23:HHTTMDRXX:1:2108:27453:18067
	A00817:23:HHTTMDRXX:1:2109:21784:11537
	A00817:23:HHTTMDRXX:1:2137:3396:10410
	A00817:23:HHTTMDRXX:1:2144:26666:9627
	A00817:23:HHTTMDRXX:1:2146:26693:30686
	A00817:23:HHTTMDRXX:1:2155:31114:13980
	A00817:23:HHTTMDRXX:1:2226:3341:34554
	A00817:23:HHTTMDRXX:1:2227:27163:3443
	A00817:23:HHTTMDRXX:1:2245:19018:22999
	A00817:23:HHTTMDRXX:1:2263:16938:21371
	A00817:23:HHTTMDRXX:1:2270:17472:11490

## Sheet: off-4
GTGGGCTTGGTGAAAGTCCC			This off-target seq was found only in Pinot and reference genome. In 101-14 it is polymorphic
GTGGGCTTGGTGAAAGTCTC
						Query/read sequence identifier	chromosome ref	%identity	align query start	align query stop	ref align start	ref align stop	align score	query strand	ref strand	query read length		BTOP	number of alignments to ref	Compartment - a unique identifier for all alignments that belong to a single fragment. These can be two alignments for a pair of reads or alignments to exons that were not spliced	Reverse complemented unaligned query sequence from the beginning of the query, or ‘-‘ if the query aligns to the left edge	Unaligned sequence at the end of the query, or ‘-‘	Composite alignment score for all exons that belong to the fragment
TAS4b-1	A00817:23:HHTTMDRXX:1:2154:16432:18458					A00817:23:HHTTMDRXX:1:2154:16432:18458	19	98.8889	1	90	8069299	8069210	99	85	plus	minus	101	32TC57	1	1:22104	-	GGGTCCTTCCA	85
	A00817:23:HHTTMDRXX:1:2222:10619:14403					A00817:23:HHTTMDRXX:1:2222:10619:14403	19	99.0099	1	101	8069323	8069223	99	96	plus	minus	101	56TC44	1	1:176691	-	-	96
GAGACTTTCACCAAGCCCAC			reverse comp
TAS4b-1	A00817:23:HHTTMDRXX:1:2128:7310:13808					A00817:23:HHTTMDRXX:1:2128:7310:13808	19	98.9899	1	99	8069237	8069335	99	94	plus	plus	101	30AG68	1	1:340621	-	TA	94
	A00817:23:HHTTMDRXX:1:2168:9986:21261					A00817:23:HHTTMDRXX:1:2168:9986:21261	19	99.0099	1	101	8069233	8069333	99	96	plus	plus	101	34AG66	1	1:32003	-	-	96
TAS4b-2	A00817:23:HHTTMDRXX:1:2164:23131:18192					A00817:23:HHTTMDRXX:1:2164:23131:18192	19	98.8372	1	86	8069295	8069210	99	81	plus	minus	101	28TC57	1	1:152780	-	GGGTCCTTCCAAGTC	81
	A00817:23:HHTTMDRXX:1:2166:8901:13777					A00817:23:HHTTMDRXX:1:2166:8901:13777	19	98.7013	1	77	8069286	8069210	99	72	plus	minus	101	19TC57	1	1:385279	-	GGGTCCTTCCAAGTCTATCCATCA	72
	A00817:23:HHTTMDRXX:1:2168:22073:21715					A00817:23:HHTTMDRXX:1:2168:22073:21715	19	99.0099	1	101	8069315	8069215	99	96	plus	minus	101	48TC52	1	1:242794	-	-	96
	A00817:23:HHTTMDRXX:1:2219:4038:6230					A00817:23:HHTTMDRXX:1:2219:4038:6230	19	99.0099	1	101	8069317	8069217	99	96	plus	minus	101	50TC50	1	1:472057	-	-	96
	A00817:23:HHTTMDRXX:1:2225:10728:15280					A00817:23:HHTTMDRXX:1:2225:10728:15280	19	99.0099	1	101	8069314	8069214	99	96	plus	minus	101	47TC53	1	1:56742	-	-	96
	A00817:23:HHTTMDRXX:1:2274:27462:9471					A00817:23:HHTTMDRXX:1:2274:27462:9471	19	97.0297	1	101	8069351	8069251	99	86	plus	minus	101	15AG68TC7CA8	1	1:327086	-	-	86
GAGACTTTCACCAAGCCCAC			reverse comp
TAS4b-2	A00817:23:HHTTMDRXX:1:2104:15040:12915					A00817:23:HHTTMDRXX:1:2104:15040:12915	19	98.7013	25	101	8069210	8069286	99	72	plus	plus	101	57AG19	1	1:389097	GGGTCCTTCCAAGTCTATCCATCA	-	72
	A00817:23:HHTTMDRXX:1:2123:15239:10034					A00817:23:HHTTMDRXX:1:2123:15239:10034	19	98.9362	8	101	8069210	8069303	99	89	plus	plus	101	57AG36	1	1:278449	GGGTCCT	-	89
	A00817:23:HHTTMDRXX:1:2219:24252:35697					A00817:23:HHTTMDRXX:1:2219:24252:35697	19	99.0099	1	101	8069234	8069334	99	96	plus	plus	101	33AG67	1	1:317635	-	-	96
cas9-1	A00817:23:HHTTMDRXX:1:2117:32597:26788					A00817:23:HHTTMDRXX:1:2117:32597:26788	19	98.6842	1	76	8069285	8069210	99	71	plus	minus	101	18TC57	1	1:324439	-	GGGTCCTTCCAAGTCTATCCATCAA	71
	A00817:23:HHTTMDRXX:1:2124:8983:14732					A00817:23:HHTTMDRXX:1:2124:8983:14732	19	97.0297	1	101	8069347	8069247	99	86	plus	minus	101	11AG68TC9AC10	1	1:173840	-	-	86
	A00817:23:HHTTMDRXX:1:2141:26594:10567					A00817:23:HHTTMDRXX:1:2141:26594:10567	19	98.7952	1	83	8069292	8069210	99	78	plus	minus	101	25TC57	1	1:70962	-	GGGTCCTTCCAAGTCTAA	78
	A00817:23:HHTTMDRXX:1:2166:29921:12414					A00817:23:HHTTMDRXX:1:2166:29921:12414	19	98.9011	1	91	8069300	8069210	99	86	plus	minus	101	33TC57	1	1:236361	-	GGGTCCTTCC	86
	A00817:23:HHTTMDRXX:1:2203:13395:32299					A00817:23:HHTTMDRXX:1:2203:13395:32299	19	98.9011	1	91	8069300	8069210	99	86	plus	minus	101	33TC57	1	1:171550	-	GGGTCCTTCC	86
	A00817:23:HHTTMDRXX:1:2243:8576:28933					A00817:23:HHTTMDRXX:1:2243:8576:28933	19	98.9899	1	99	8069366	8069268	99	94	plus	minus	101	30AG68	1	1:444517	-	TC	94
	A00817:23:HHTTMDRXX:1:2245:2808:36542					A00817:23:HHTTMDRXX:1:2245:2808:36542	19	99.0099	1	101	8069332	8069232	99	96	plus	minus	101	65TC35	1	1:28264	-	-	96
	A00817:23:HHTTMDRXX:1:2252:11089:9142					A00817:23:HHTTMDRXX:1:2252:11089:9142	19	98.7342	1	79	8069288	8069210	99	74	plus	minus	101	21TC57	1	1:385580	-	GGGTCCTTCCAAGTCTATCCAT	74
	A00817:23:HHTTMDRXX:1:2273:11831:18756					A00817:23:HHTTMDRXX:1:2273:11831:18756	19	98.0198	1	101	8069360	8069260	99	91	plus	minus	101	24AG68TC7	1	1:125083	-	-	91
GAGACTTTCACCAAGCCCAC			reverse comp
cas9-1	A00817:23:HHTTMDRXX:1:2102:31024:19241					A00817:23:HHTTMDRXX:1:2102:31024:19241	19	99.0099	1	101	8069221	8069321	99	96	plus	plus	101	46AG54	1	1:245902	-	-	96
	A00817:23:HHTTMDRXX:1:2102:30951:19272					A00817:23:HHTTMDRXX:1:2102:30951:19272	19	99.0099	1	101	8069221	8069321	99	96	plus	plus	101	46AG54	1	1:246388	-	-	96
	A00817:23:HHTTMDRXX:1:2121:4661:9815					A00817:23:HHTTMDRXX:1:2121:4661:9815	19	98.9796	4	101	8069268	8069365	99	93	plus	plus	101	68TC29	1	1:88030	TCG	-	93
	A00817:23:HHTTMDRXX:1:2134:2320:19727					A00817:23:HHTTMDRXX:1:2134:2320:19727	19	99.0099	1	101	8069214	8069314	99	96	plus	plus	101	53AG47	1	1:228137	-	-	96
cas9-2	A00817:23:HHTTMDRXX:1:2111:26847:9439
	A00817:23:HHTTMDRXX:1:2111:26747:9768
	A00817:23:HHTTMDRXX:1:2276:8115:14262
GAGACTTTCACCAAGCCCAC			reverse comp
cas9-2	A00817:23:HHTTMDRXX:1:2247:4598:5290
MYAB7-5	A00817:23:HHTTMDRXX:1:2111:26078:26021
	A00817:23:HHTTMDRXX:1:2116:13060:9392
	A00817:23:HHTTMDRXX:1:2224:22788:29434
GAGACTTTCACCAAGCCCAC			reverse comp
MYAB7-5	A00817:23:HHTTMDRXX:1:2117:27642:15201
MYBA7-6	A00817:23:HHTTMDRXX:1:2243:8910:5274
	A00817:23:HHTTMDRXX:1:2271:22426:27023
GAGACTTTCACCAAGCCCAC			reverse comp
MYBA7-6	A00817:23:HHTTMDRXX:1:2130:19976:35681
	A00817:23:HHTTMDRXX:1:2143:31078:13448
	A00817:23:HHTTMDRXX:1:2143:32832:25629

## Sheet: off-5
GTGACCATGGTGATGGACCA
						Query/read sequence identifier	chromosome ref	%identity	align query start	align query stop	ref align start	ref align stop	align score	query strand	ref strand	query read length		BTOP	number of alignments to ref	Compartment - a unique identifier for all alignments that belong to a single fragment. These can be two alignments for a pair of reads or alignments to exons that were not spliced	Reverse complemented unaligned query sequence from the beginning of the query, or ‘-‘ if the query aligns to the left edge	Unaligned sequence at the end of the query, or ‘-‘	Composite alignment score for all exons that belong to the fragment
TAS4b-1	A00817:23:HHTTMDRXX:1:2154:3396:1391					A00817:23:HHTTMDRXX:1:2154:3396:1391	18	100	1	101	8471047	8470947	99	101	plus	minus	101	101	1	1:397841	-	-	101
	A00817:23:HHTTMDRXX:1:2267:7798:32753					A00817:23:HHTTMDRXX:1:2267:7798:32753	18	100	1	101	8471030	8470930	99	101	plus	minus	101	101	1	1:468811	-	-	101
TGGTCCATCACCATGGTCAC			reverse comp
TAS4b-1	A00817:23:HHTTMDRXX:1:2246:28583:37059					A00817:23:HHTTMDRXX:1:2246:28583:37059	18	100	1	101	8470908	8471008	99	101	plus	plus	101	101	1	1:31021	-	-	101
TAS4b-2	A00817:23:HHTTMDRXX:1:2116:15456:18145					A00817:23:HHTTMDRXX:1:2116:15456:18145	18	99.0099	1	101	8471069	8470969	99	96	plus	minus	101	59AC41	1	1:449878	-	-	96
	A00817:23:HHTTMDRXX:1:2133:6533:17973					A00817:23:HHTTMDRXX:1:2133:6533:17973	18	100	1	101	8471061	8470961	99	101	plus	minus	101	101	1	1:485447	-	-	101
	A00817:23:HHTTMDRXX:1:2156:31412:9893					A00817:23:HHTTMDRXX:1:2156:31412:9893	18	100	1	101	8471028	8470928	99	101	plus	minus	101	101	1	1:447975	-	-	101
	A00817:23:HHTTMDRXX:1:2215:18186:25066					A00817:23:HHTTMDRXX:1:2215:18186:25066	18	100	1	101	8471054	8470954	99	101	plus	minus	101	101	1	1:483328	-	-	101
	A00817:23:HHTTMDRXX:1:2224:15483:1752					A00817:23:HHTTMDRXX:1:2224:15483:1752	18	100	1	101	8471029	8470929	99	101	plus	minus	101	101	1	1:18455	-	-	101
	A00817:23:HHTTMDRXX:1:2244:3378:13009					A00817:23:HHTTMDRXX:1:2244:3378:13009	18	100	1	101	8471022	8470922	99	101	plus	minus	101	101	1	1:312008	-	-	101
TGGTCCATCACCATGGTCAC			reverse comp
TAS4b-2	A00817:23:HHTTMDRXX:1:2120:10447:36338					A00817:23:HHTTMDRXX:1:2120:10447:36338	18	100	1	101	8470949	8471049	99	101	plus	plus	101	101	1	1:331891	-	-	101
	A00817:23:HHTTMDRXX:1:2121:19452:2268					A00817:23:HHTTMDRXX:1:2121:19452:2268	18	100	1	101	8470942	8471042	99	101	plus	plus	101	101	1	1:355931	-	-	101
	A00817:23:HHTTMDRXX:1:2163:25644:28870					A00817:23:HHTTMDRXX:1:2163:25644:28870	18	100	1	101	8470943	8471043	99	101	plus	plus	101	101	1	1:391918	-	-	101
	A00817:23:HHTTMDRXX:1:2223:8133:20744					A00817:23:HHTTMDRXX:1:2223:8133:20744	18	100	1	101	8470920	8471020	99	101	plus	plus	101	101	1	1:334180	-	-	101
	A00817:23:HHTTMDRXX:1:2257:5918:5290					A00817:23:HHTTMDRXX:1:2257:5918:5290	18	100	1	101	8470965	8471065	99	101	plus	plus	101	101	1	1:143307	-	-	101
cas9-1	A00817:23:HHTTMDRXX:1:2102:14823:25066					A00817:23:HHTTMDRXX:1:2102:14823:25066	18	100	1	101	8471081	8470981	99	101	plus	minus	101	101	1	1:328418	-	-	101
	A00817:23:HHTTMDRXX:1:2113:21160:36417					A00817:23:HHTTMDRXX:1:2113:21160:36417	18	100	1	101	8471081	8470981	99	101	plus	minus	101	101	1	1:456895	-	-	101
	A00817:23:HHTTMDRXX:1:2117:20356:36151					A00817:23:HHTTMDRXX:1:2117:20356:36151	18	99.0099	1	101	8471061	8470961	99	96	plus	minus	101	41TG59	1	1:459330	-	-	96
	A00817:23:HHTTMDRXX:1:2213:7726:10207					A00817:23:HHTTMDRXX:1:2213:7726:10207	18	100	1	101	8471001	8470901	99	101	plus	minus	101	101	1	1:336051	-	-	101
	A00817:23:HHTTMDRXX:1:2227:30978:11240					A00817:23:HHTTMDRXX:1:2227:30978:11240	18	100	1	101	8471068	8470968	99	101	plus	minus	101	101	1	1:322220	-	-	101
	A00817:23:HHTTMDRXX:1:2230:10502:2080					A00817:23:HHTTMDRXX:1:2230:10502:2080	18	100	1	101	8471018	8470918	99	101	plus	minus	101	101	1	1:193426	-	-	101
	A00817:23:HHTTMDRXX:1:2236:22110:27508					A00817:23:HHTTMDRXX:1:2236:22110:27508	18	100	1	101	8471068	8470968	99	101	plus	minus	101	101	1	1:505567	-	-	101
	A00817:23:HHTTMDRXX:1:2272:11261:18771					A00817:23:HHTTMDRXX:1:2272:11261:18771	18	100	1	101	8471068	8470968	99	101	plus	minus	101	101	1	1:147340	-	-	101
TGGTCCATCACCATGGTCAC			reverse comp
cas9-1	A00817:23:HHTTMDRXX:1:2129:2230:8860					A00817:23:HHTTMDRXX:1:2129:2230:8860	18	99.0099	1	101	8470930	8471030	99	96	plus	plus	101	88AC12	1	1:103688	-	-	96
	A00817:23:HHTTMDRXX:1:2203:22128:31892					A00817:23:HHTTMDRXX:1:2203:22128:31892	18	100	1	101	8470929	8471029	99	101	plus	plus	101	101	1	1:165957	-	-	101
	A00817:23:HHTTMDRXX:1:2274:10013:14826					A00817:23:HHTTMDRXX:1:2274:10013:14826	18	100	1	101	8470905	8471005	99	101	plus	plus	101	101	1	1:43791	-	-	101
cas9-2	A00817:23:HHTTMDRXX:1:2130:30047:17989
	A00817:23:HHTTMDRXX:1:2156:3296:34037
	A00817:23:HHTTMDRXX:1:2238:31385:14199
	A00817:23:HHTTMDRXX:1:2240:7428:13917
TGGTCCATCACCATGGTCAC			reverse comp
cas9-2	A00817:23:HHTTMDRXX:1:2208:14100:32518
	A00817:23:HHTTMDRXX:1:2228:1994:3881
MYAB7-5	A00817:23:HHTTMDRXX:1:2162:19135:18443
	A00817:23:HHTTMDRXX:1:2244:18584:27258
TGGTCCATCACCATGGTCAC			reverse comp
MYAB7-5	none
MYBA7-6	A00817:23:HHTTMDRXX:1:2104:12237:13041
	A00817:23:HHTTMDRXX:1:2137:8151:19836
	A00817:23:HHTTMDRXX:1:2209:31186:34397
	A00817:23:HHTTMDRXX:1:2238:17824:8343
	A00817:23:HHTTMDRXX:1:2238:17011:19022
	A00817:23:HHTTMDRXX:1:2273:20591:9220
TGGTCCATCACCATGGTCAC			reverse comp
MYBA7-6	A00817:23:HHTTMDRXX:1:2103:5999:14606
	A00817:23:HHTTMDRXX:1:2226:18159:21637

## Sheet: off-6
CTTGCCATGGTGAGGCTCCG
						Query/read sequence identifier	chromosome ref	%identity	align query start	align query stop	ref align start	ref align stop	align score	query strand	ref strand	query read length		BTOP	number of alignments to ref	Compartment - a unique identifier for all alignments that belong to a single fragment. These can be two alignments for a pair of reads or alignments to exons that were not spliced	Reverse complemented unaligned query sequence from the beginning of the query, or ‘-‘ if the query aligns to the left edge	Unaligned sequence at the end of the query, or ‘-‘	Composite alignment score for all exons that belong to the fragment
TAS4b-1	A00817:23:HHTTMDRXX:1:2128:24994:2033					A00817:23:HHTTMDRXX:1:2128:24994:2033	16	99.0099	1	101	19642258	19642158	99	96	plus	minus	101	26GT74	1	1:239574	-	-	96
CGGAGCCTCACCATGGCAAG			Reverse comp
TAS4b-1	A00817:23:HHTTMDRXX:1:2214:17201:22764					A00817:23:HHTTMDRXX:1:2214:17201:22764	16	99.0099	1	101	19642143	19642243	99	96	plus	plus	101	89CA11	1	1:234660	-	-	96
	A00817:23:HHTTMDRXX:1:2251:23095:30373					A00817:23:HHTTMDRXX:1:2251:23095:30373	16	99.0099	1	101	19642143	19642243	99	96	plus	plus	101	89CA11	1	1:327659	-	-	96
TAS4b-2	none
CGGAGCCTCACCATGGCAAG			Reverse comp
TAS4b-2	A00817:23:HHTTMDRXX:1:2165:30942:26146					A00817:23:HHTTMDRXX:1:2165:30942:26146	16	100	2	101	19642131	19642230	99	100	plus	plus	101	100	1	1:122540	G	-	100
cas9-1	A00817:23:HHTTMDRXX:1:2255:1669:10645					A00817:23:HHTTMDRXX:1:2255:1669:10645	16	99.0099	1	101	19642265	19642165	99	96	plus	minus	101	33GT67	1	1:332793	-	-	96
CGGAGCCTCACCATGGCAAG			Reverse comp
cas9-1	A00817:23:HHTTMDRXX:1:2148:9019:2112					A00817:23:HHTTMDRXX:1:2148:9019:2112	16	98.8889	12	101	19642131	19642220	99	85	plus	plus	101	73AT16	1	1:30197	GCTTTTAATAA	-	85
	A00817:23:HHTTMDRXX:1:2168:31774:32252					A00817:23:HHTTMDRXX:1:2168:31774:32252	16	99.0099	1	101	19642142	19642242	99	96	plus	plus	101	90CA10	1	1:482999	-	-	96
	A00817:23:HHTTMDRXX:1:2212:16170:14841					A00817:23:HHTTMDRXX:1:2212:16170:14841	16	97.0297	1	101	19642136	19642236	99	86	plus	plus	101	8AT47AT39CA4	1	1:401759	-	-	86
	A00817:23:HHTTMDRXX:1:2250:30083:10598					A00817:23:HHTTMDRXX:1:2250:30083:10598	16	99.0099	1	101	19642152	19642252	99	96	plus	plus	101	80CA20	1	1:466222	-	-	96
	A00817:23:HHTTMDRXX:1:2250:30165:10802					A00817:23:HHTTMDRXX:1:2250:30165:10802	16	99.0099	1	101	19642152	19642252	99	96	plus	plus	101	80CA20	1	1:468859	-	-	96
cas9-2	A00817:23:HHTTMDRXX:1:2235:24523:15530
	A00817:23:HHTTMDRXX:1:2242:32416:13322
CGGAGCCTCACCATGGCAAG			Reverse comp
cas9-2	A00817:23:HHTTMDRXX:1:2109:4182:18975
	A00817:23:HHTTMDRXX:1:2128:23963:15029
	A00817:23:HHTTMDRXX:1:2269:31828:14967
MYAB7-5	none
CGGAGCCTCACCATGGCAAG			Reverse comp
MYAB7-5	A00817:23:HHTTMDRXX:1:2173:8368:14512
MYBA7-6	A00817:23:HHTTMDRXX:1:2203:26793:29982
CGGAGCCTCACCATGGCAAG			Reverse comp
MYBA7-6	A00817:23:HHTTMDRXX:1:2262:19831:11193
	A00817:23:HHTTMDRXX:1:2273:14235:7764

## Sheet: off-7
ATGGCCATGGTGAAGTTTCA
						Query/read sequence identifier	chromosome ref	%identity	align query start	align query stop	ref align start	ref align stop	align score	query strand	ref strand	query read length		BTOP	number of alignments to ref	Compartment - a unique identifier for all alignments that belong to a single fragment. These can be two alignments for a pair of reads or alignments to exons that were not spliced	Reverse complemented unaligned query sequence from the beginning of the query, or ‘-‘ if the query aligns to the left edge	Unaligned sequence at the end of the query, or ‘-‘	Composite alignment score for all exons that belong to the fragment
TAS4b-1	A00817:23:HHTTMDRXX:1:2110:10004:7044					A00817:23:HHTTMDRXX:1:2110:10004:7044	19	99.0099	1	101	6576546	6576446	99	96	plus	minus	101	7CT93	1	1:284368	-	-	96
	A00817:23:HHTTMDRXX:1:2142:3649:33614					A00817:23:HHTTMDRXX:1:2142:3649:33614	19	100	1	101	6576538	6576438	99	101	plus	minus	101	101	1	1:135391	-	-	101
	A00817:23:HHTTMDRXX:1:2152:25373:11021					A00817:23:HHTTMDRXX:1:2152:25373:11021	19	99.0099	1	101	6576567	6576467	99	96	plus	minus	101	28CT72	1	1:411525	-	-	96
	A00817:23:HHTTMDRXX:1:2152:25373:12336					A00817:23:HHTTMDRXX:1:2152:25373:12336	19	99.0099	1	101	6576567	6576467	99	96	plus	minus	101	28CT72	1	1:422363	-	-	96
	A00817:23:HHTTMDRXX:1:2152:25382:12352					A00817:23:HHTTMDRXX:1:2152:25382:12352	19	99.0099	1	101	6576567	6576467	99	96	plus	minus	101	28CT72	1	1:422521	-	-	96
	A00817:23:HHTTMDRXX:1:2225:20148:23672					A00817:23:HHTTMDRXX:1:2225:20148:23672	19	100	1	101	6576531	6576431	99	101	plus	minus	101	101	1	1:150447	-	-	101
	A00817:23:HHTTMDRXX:1:2248:30779:12837					A00817:23:HHTTMDRXX:1:2248:30779:12837	19	100	1	101	6576509	6576409	99	101	plus	minus	101	101	1	1:358063	-	-	101
	A00817:23:HHTTMDRXX:1:2249:28339:4069					A00817:23:HHTTMDRXX:1:2249:28339:4069	19	100	1	101	6576533	6576433	99	101	plus	minus	101	101	1	1:57438	-	-	101
TGAAACTTCACCATGGCCAT			reverse comp
TAS4b-1	A00817:23:HHTTMDRXX:1:2210:17065:30013					A00817:23:HHTTMDRXX:1:2210:17065:30013	19	97.9798	3	101	6576406	6576504	99	89	plus	plus	101	48GT42GT7	1	3.25625	TA	-	89
	A00817:23:HHTTMDRXX:1:2261:31304:33411					A00817:23:HHTTMDRXX:1:2261:31304:33411	19	100	1	101	6576436	6576536	99	101	plus	plus	101	101	1	1:233637	-	-	101
	A00817:23:HHTTMDRXX:1:2272:19461:25582					A00817:23:HHTTMDRXX:1:2272:19461:25582	19	99.0099	1	101	6576456	6576556	99	96	plus	plus	101	83GA17	1	1:339453	-	-	96
TAS4b-2	A00817:23:HHTTMDRXX:1:2131:3703:8907					A00817:23:HHTTMDRXX:1:2131:3703:8907	19	100	1	100	6576533	6576434	99	100	plus	minus	101	100	1	1:36443	-	A	100
	A00817:23:HHTTMDRXX:1:2162:29008:19194					A00817:23:HHTTMDRXX:1:2162:29008:19194	19	100	1	97	6576502	6576406	99	97	plus	minus	101	97	1	1:403572	-	TAAT	97
TGAAACTTCACCATGGCCAT			reverse comp
TAS4b-2	A00817:23:HHTTMDRXX:1:2117:29749:20854					A00817:23:HHTTMDRXX:1:2117:29749:20854	19	99.0099	1	101	6576450	6576550	99	96	plus	plus	101	89GA11	1	1:400111	-	-	96
	A00817:23:HHTTMDRXX:1:2139:22562:33301					A00817:23:HHTTMDRXX:1:2139:22562:33301	19	100	1	101	6576423	6576523	99	101	plus	plus	101	101	1	1:99478	-	-	101
	A00817:23:HHTTMDRXX:1:2176:23122:5243					A00817:23:HHTTMDRXX:1:2176:23122:5243	19	98.0198	1	101	6576453	6576553	99	91	plus	plus	101	52TG33GA14	1	1:121079	-	-	91
cas9-1	A00817:23:HHTTMDRXX:1:2128:19497:19789					A00817:23:HHTTMDRXX:1:2128:19497:19789	19	100	1	101	6576515	6576415	99	101	plus	minus	101	101	1	1:261538	-	-	101
	A00817:23:HHTTMDRXX:1:2155:4996:30780					A00817:23:HHTTMDRXX:1:2155:4996:30780	19	100	1	97	6576502	6576406	99	97	plus	minus	101	97	1	1:140067	-	TAAT	97
	A00817:23:HHTTMDRXX:1:2177:11415:19883					A00817:23:HHTTMDRXX:1:2177:11415:19883	19	100	1	101	6576534	6576434	99	101	plus	minus	101	101	1	1:97740	-	-	101
	A00817:23:HHTTMDRXX:1:2214:17987:33833					A00817:23:HHTTMDRXX:1:2214:17987:33833	19	99.0099	1	101	6576576	6576476	99	96	plus	minus	101	37CT63	1	1:163954	-	-	96
	A00817:23:HHTTMDRXX:1:2229:13087:14763					A00817:23:HHTTMDRXX:1:2229:13087:14763	19	100	1	101	6576531	6576431	99	101	plus	minus	101	101	1	1:375647	-	-	101
	A00817:23:HHTTMDRXX:1:2275:5520:35477					A00817:23:HHTTMDRXX:1:2275:5520:35477	19	99.0099	1	101	6576564	6576464	99	96	plus	minus	101	25CT75	1	1:280432	-	-	96
TGAAACTTCACCATGGCCAT			reverse comp
cas9-1	A00817:23:HHTTMDRXX:1:2153:27028:33583					A00817:23:HHTTMDRXX:1:2153:27028:33583	19	99.0099	1	101	6576459	6576559	99	96	plus	plus	101	80GA20	1	1:209880	-	-	96
	A00817:23:HHTTMDRXX:1:2158:24975:7388					A00817:23:HHTTMDRXX:1:2158:24975:7388	19	100	1	93	6576437	6576529	99	93	plus	plus	101	93	1	1:297962	-	TATTCTGA	93
	A00817:23:HHTTMDRXX:1:2174:15628:13119					A00817:23:HHTTMDRXX:1:2174:15628:13119	19	99.0099	1	101	6576445	6576545	99	96	plus	plus	101	94GA6	1	1:102219	-	-	96
	A00817:23:HHTTMDRXX:1:2235:21585:14105					A00817:23:HHTTMDRXX:1:2235:21585:14105	19	100	2	101	6576406	6576505	99	100	plus	plus	101	100	1	1:316959	T	-	100
	A00817:23:HHTTMDRXX:1:2237:15266:20322					A00817:23:HHTTMDRXX:1:2237:15266:20322	19	100	1	101	6576411	6576511	99	101	plus	plus	101	101	1	1:405127	-	-	101
	A00817:23:HHTTMDRXX:1:2254:21640:6057					A00817:23:HHTTMDRXX:1:2254:21640:6057	19	99.0099	1	101	6576451	6576551	99	96	plus	plus	101	88GA12	1	1:288495	-	-	96
	A00817:23:HHTTMDRXX:1:2259:31421:32581					A00817:23:HHTTMDRXX:1:2259:31421:32581	19	100	1	101	6576417	6576517	99	101	plus	plus	101	101	1	1:58753	-	-	101
	A00817:23:HHTTMDRXX:1:2263:5150:31485					A00817:23:HHTTMDRXX:1:2263:5150:31485	19	100	1	101	6576418	6576518	99	101	plus	plus	101	101	1	1:496629	-	-	101
	A00817:23:HHTTMDRXX:1:2273:11342:26710					A00817:23:HHTTMDRXX:1:2273:11342:26710	19	100	1	98	6576441	6576538	99	98	plus	plus	101	98	1	1:231624	-	GCA	98
cas9-2	A00817:23:HHTTMDRXX:1:2206:4761:35978
	A00817:23:HHTTMDRXX:1:2267:10312:15217
TGAAACTTCACCATGGCCAT			reverse comp
cas9-2	A00817:23:HHTTMDRXX:1:2115:11207:11256
	A00817:23:HHTTMDRXX:1:2123:25111:17268
	A00817:23:HHTTMDRXX:1:2204:10764:14090
	A00817:23:HHTTMDRXX:1:2249:24099:19022
MYAB7-5	A00817:23:HHTTMDRXX:1:2209:9878:6637
	A00817:23:HHTTMDRXX:1:2209:9724:6715
TGAAACTTCACCATGGCCAT			reverse comp
MYAB7-5	A00817:23:HHTTMDRXX:1:2119:11984:33144
	A00817:23:HHTTMDRXX:1:2151:30436:13182
	A00817:23:HHTTMDRXX:1:2165:26169:21637
	A00817:23:HHTTMDRXX:1:2225:17662:23218
	A00817:23:HHTTMDRXX:1:2227:19370:6198
	A00817:23:HHTTMDRXX:1:2238:7220:15186
MYBA7-6	A00817:23:HHTTMDRXX:1:2245:31159:3067
TGAAACTTCACCATGGCCAT			reverse comp
MYBA7-6	A00817:23:HHTTMDRXX:1:2112:31349:15295
	A00817:23:HHTTMDRXX:1:2234:18439:3897
	A00817:23:HHTTMDRXX:1:2255:24867:14591
	A00817:23:HHTTMDRXX:1:2258:20148:10582

## Sheet: off-8
GTGGCCATGATGATGGGCAG				note there is a deletion in the region to be scrutinized
						Query/read sequence identifier	chromosome ref	%identity	align query start	align query stop	ref align start	ref align stop	align score	query strand	ref strand	query read length		BTOP	number of alignments to ref	Compartment - a unique identifier for all alignments that belong to a single fragment. These can be two alignments for a pair of reads or alignments to exons that were not spliced	Reverse complemented unaligned query sequence from the beginning of the query, or ‘-‘ if the query aligns to the left edge	Unaligned sequence at the end of the query, or ‘-‘	Composite alignment score for all exons that belong to the fragment
TAS4b-1	A00817:23:HHTTMDRXX:1:2155:28366:22091					A00817:23:HHTTMDRXX:1:2155:28366:22091	7	100	1	101	4753136	4753036	99	101	plus	minus	101	101	1	1:348559	-	-	101
	A00817:23:HHTTMDRXX:1:2215:32081:15029					A00817:23:HHTTMDRXX:1:2215:32081:15029	7	100	1	101	4753133	4753033	99	101	plus	minus	101	101	1	1:490627	-	-	101
	A00817:23:HHTTMDRXX:1:2224:2103:17910					A00817:23:HHTTMDRXX:1:2224:2103:17910	7	99.0099	1	101	4753068	4752969	99	96	plus	minus	101	45C-55	1	1:314968	-	-	96
CTGCCCATCATCATGGCCAC			REVERSE COMP
TAS4b-1	A00817:23:HHTTMDRXX:1:2201:1443:30733					A00817:23:HHTTMDRXX:1:2201:1443:30733	7	100	1	101	4752993	4753093	99	101	plus	plus	101	101	1	1:179038	-	-	101
	A00817:23:HHTTMDRXX:1:2244:15130:4554					A00817:23:HHTTMDRXX:1:2244:15130:4554	7	99.0099	1	101	4752962	4753061	99	96	plus	plus	101	62G-38	1	1:196591	-	-	96
TAS4b-2	A00817:23:HHTTMDRXX:1:2141:15383:2206					A00817:23:HHTTMDRXX:1:2141:15383:2206	7	99.0099	1	101	4753080	4752981	99	96	plus	minus	101	57C-43	1	1:46331	-	-	96
	A00817:23:HHTTMDRXX:1:2277:12726:14418					A00817:23:HHTTMDRXX:1:2277:12726:14418	7	98.0198	1	101	4753073	4752974	99	91	plus	minus	101	50C-16TG33	1	1:509609	-	-	91
CTGCCCATCATCATGGCCAC			REVERSE COMP
TAS4b-2	A00817:23:HHTTMDRXX:1:2111:20627:14982					A00817:23:HHTTMDRXX:1:2111:20627:14982	7	99.0099	1	101	4753018	4753117	99	96	plus	plus	101	6G-94	1	1:310774	-	-	96
	A00817:23:HHTTMDRXX:1:2143:7600:20415					A00817:23:HHTTMDRXX:1:2143:7600:20415	7	99.0099	1	101	4752989	4753088	99	96	plus	plus	101	35G-65	1	1:41244	-	-	96
	A00817:23:HHTTMDRXX:1:2261:18945:36526					A00817:23:HHTTMDRXX:1:2261:18945:36526	7	100	1	101	4753000	4753100	99	101	plus	plus	101	101	1	1:61689	-	-	101
	A00817:23:HHTTMDRXX:1:2277:14525:18317					A00817:23:HHTTMDRXX:1:2277:14525:18317	7	100	1	101	4753027	4753127	99	101	plus	plus	101	101	1	1:33659	-	-	101
cas9-1	A00817:23:HHTTMDRXX:1:2249:25057:13260					A00817:23:HHTTMDRXX:1:2249:25057:13260	7	100	1	101	4753078	4752978	99	101	plus	minus	101	101	1	1:23474	-	-	101
	A00817:23:HHTTMDRXX:1:2267:27073:7232					A00817:23:HHTTMDRXX:1:2267:27073:7232	7	99.0099	1	101	4753082	4752983	99	96	plus	minus	101	59C-41	1	1:95117	-	-	96
CTGCCCATCATCATGGCCAC			REVERSE COMP
cas9-1	A00817:23:HHTTMDRXX:1:2112:25943:5274					A00817:23:HHTTMDRXX:1:2112:25943:5274	7	99.0099	1	101	4752979	4753078	99	96	plus	plus	101	45G-55	1	5.78958	-	-	96
	A00817:23:HHTTMDRXX:1:2120:2636:37027					A00817:23:HHTTMDRXX:1:2120:2636:37027	7	99.0099	1	101	4752974	4753073	99	96	plus	plus	101	50G-50	1	1:477205	-	-	96
	A00817:23:HHTTMDRXX:1:2151:19162:5869					A00817:23:HHTTMDRXX:1:2151:19162:5869	7	99.0099	1	101	4752973	4753072	99	96	plus	plus	101	51G-49	1	1:385148	-	-	96
	A00817:23:HHTTMDRXX:1:2206:4300:29324					A00817:23:HHTTMDRXX:1:2206:4300:29324	7	97.0297	1	101	4752962	4753061	99	86	plus	plus	101	43TG15AT2G-38	1	1:104162	-	-	86
	A00817:23:HHTTMDRXX:1:2231:1895:32111					A00817:23:HHTTMDRXX:1:2231:1895:32111	7	100	1	101	4753034	4753134	99	101	plus	plus	101	101	1	1:72923	-	-	101
	A00817:23:HHTTMDRXX:1:2253:13539:33458					A00817:23:HHTTMDRXX:1:2253:13539:33458	7	100	1	101	4753005	4753105	99	101	plus	plus	101	101	1	1:171418	-	-	101
	A00817:23:HHTTMDRXX:1:2265:10438:16908					A00817:23:HHTTMDRXX:1:2265:10438:16908	7	100	1	101	4752974	4753074	99	101	plus	plus	101	101	1	1:266393	-	-	101
cas9-2	A00817:23:HHTTMDRXX:1:2119:25292:35055
	A00817:23:HHTTMDRXX:1:2132:20817:9142
	A00817:23:HHTTMDRXX:1:2170:5954:1188
	A00817:23:HHTTMDRXX:1:2222:30590:32831
	A00817:23:HHTTMDRXX:1:2273:5665:13933
CTGCCCATCATCATGGCCAC			REVERSE COMP
cas9-2	A00817:23:HHTTMDRXX:1:2105:14262:4085
	A00817:23:HHTTMDRXX:1:2134:1488:32503
	A00817:23:HHTTMDRXX:1:2233:3812:30013
MYAB7-5	A00817:23:HHTTMDRXX:1:2120:23213:1924
	A00817:23:HHTTMDRXX:1:2208:6090:16955
	A00817:23:HHTTMDRXX:1:2257:12274:5274
CTGCCCATCATCATGGCCAC			REVERSE COMP
MYAB7-5	A00817:23:HHTTMDRXX:1:2112:20916:30295
	A00817:23:HHTTMDRXX:1:2136:29062:17503
	A00817:23:HHTTMDRXX:1:2245:8323:21856
MYBA7-6	A00817:23:HHTTMDRXX:1:2106:21829:24017
	A00817:23:HHTTMDRXX:1:2148:28131:2707
	A00817:23:HHTTMDRXX:1:2150:3378:13009
	A00817:23:HHTTMDRXX:1:2262:25617:28604
	A00817:23:HHTTMDRXX:1:2267:14859:19053
CTGCCCATCATCATGGCCAC			REVERSE COMP
MYBA7-6	A00817:23:HHTTMDRXX:1:2169:32741:8594

## Sheet: off-9
GTGGCCATGGTGAATTACCA
						Query/read sequence identifier	chromosome ref	%identity	align query start	align query stop	ref align start	ref align stop	align score	query strand	ref strand	query read length		BTOP	number of alignments to ref	Compartment - a unique identifier for all alignments that belong to a single fragment. These can be two alignments for a pair of reads or alignments to exons that were not spliced	Reverse complemented unaligned query sequence from the beginning of the query, or ‘-‘ if the query aligns to the left edge	Unaligned sequence at the end of the query, or ‘-‘	Composite alignment score for all exons that belong to the fragment
TAS4b-1	A00817:23:HHTTMDRXX:1:2229:9498:25551					A00817:23:HHTTMDRXX:1:2229:9498:25551	1	97.9592	1	98	1698382	1698285	99	88	plus	minus	101	9TC14AC73	1	1:396094	-	CCG	88
	A00817:23:HHTTMDRXX:1:2237:5032:32189					A00817:23:HHTTMDRXX:1:2237:5032:32189	1	98	1	100	1698405	1698306	99	90	plus	minus	101	32TC14AC52	1	1:363906	-	G	90
TGGTAATTCACCATGGCCAC			REVERSE COMP
TAS4b-1	A00817:23:HHTTMDRXX:1:2265:13991:33113					A00817:23:HHTTMDRXX:1:2265:13991:33113	1	98.0198	1	101	1698266	1698366	99	91	plus	plus	101	26AC65TG8	1	1:398379	-	-	91
TAS4b-2	A00817:23:HHTTMDRXX:1:2178:1624:4586					A00817:23:HHTTMDRXX:1:2178:1624:4586	1	97.0297	1	101	1698392	1698292	99	86	plus	minus	101	19TC1GT12AC66	1	1:350980	-	-	86
	A00817:23:HHTTMDRXX:1:2217:2419:25692					A00817:23:HHTTMDRXX:1:2217:2419:25692	1	99	2	101	1698357	1698258	99	95	plus	minus	101	74AC25	1	1:344146	T	-	95
	A00817:23:HHTTMDRXX:1:2259:7392:16955					A00817:23:HHTTMDRXX:1:2259:7392:16955	1	98.9899	3	101	1698372	1698274	99	94	plus	minus	101	14AC84	1	1:58677	AG	-	94
TGGTAATTCACCATGGCCAC			REVERSE COMP
TAS4b-2	A00817:23:HHTTMDRXX:1:2169:21215:7106					A00817:23:HHTTMDRXX:1:2169:21215:7106	1	99.0099	1	101	1698255	1698355	99	96	plus	plus	101	28TG72	1	1:483510	-	-	96
	A00817:23:HHTTMDRXX:1:2248:6650:5713					A00817:23:HHTTMDRXX:1:2248:6650:5713	1	98	1	100	1698273	1698372	99	90	plus	plus	101	10TG74TG14	1	1:215752	-	A	90
	A00817:23:HHTTMDRXX:1:2271:28067:18850					A00817:23:HHTTMDRXX:1:2271:28067:18850	1	98.0198	1	101	1698293	1698393	99	91	plus	plus	101	65TG14AG20	1	1:277616	-	-	91
	A00817:23:HHTTMDRXX:1:2278:27850:13213					A00817:23:HHTTMDRXX:1:2278:27850:13213	1	98.0198	1	101	1698321	1698421	99	91	plus	plus	101	37TG14AG48	1	1:368847	-	-	91
cas9-1	A00817:23:HHTTMDRXX:1:2131:7943:8234					A00817:23:HHTTMDRXX:1:2131:7943:8234	1	98	1	100	1698397	1698298	99	90	plus	minus	101	24TC14AC60	1	1:53637	-	G	90
	A00817:23:HHTTMDRXX:1:2173:1452:9612					A00817:23:HHTTMDRXX:1:2173:1452:9612	1	99.0099	1	101	1698365	1698265	99	96	plus	minus	101	7AC93	1	1:76958	-	-	96
	A00817:23:HHTTMDRXX:1:2178:7030:28948					A00817:23:HHTTMDRXX:1:2178:7030:28948	1	98.0198	1	101	1698371	1698271	99	91	plus	minus	101	13AC74AC12	1	1:176080	-	-	91
	A00817:23:HHTTMDRXX:1:2228:1136:36213					A00817:23:HHTTMDRXX:1:2228:1136:36213	1	98.0198	1	101	1698395	1698295	99	91	plus	minus	101	22TC14AC63	1	1:166861	-	-	91
	A00817:23:HHTTMDRXX:1:2228:1615:36886					A00817:23:HHTTMDRXX:1:2228:1615:36886	1	98.0198	1	101	1698395	1698295	99	91	plus	minus	101	22TC14AC63	1	1:177128	-	-	91
	A00817:23:HHTTMDRXX:1:2233:16188:15530					A00817:23:HHTTMDRXX:1:2233:16188:15530	1	99.0099	1	101	1698353	1698253	99	96	plus	minus	101	70AC30	1	1:345995	-	-	96
	A00817:23:HHTTMDRXX:1:2237:1325:2628					A00817:23:HHTTMDRXX:1:2237:1325:2628	1	97.0297	1	101	1698377	1698277	99	86	plus	minus	101	4TC14AC74AC6	1	1:153790	-	-	86
	A00817:23:HHTTMDRXX:1:2237:4580:14653					A00817:23:HHTTMDRXX:1:2237:4580:14653	1	99.0099	1	101	1698352	1698252	99	96	plus	minus	101	69AC31	1	1:323536	-	-	96
TGGTAATTCACCATGGCCAC			REVERSE COMP
cas9-1	A00817:23:HHTTMDRXX:1:2103:32705:7059					A00817:23:HHTTMDRXX:1:2103:32705:7059	1	98.0198	1	101	1698317	1698417	99	91	plus	plus	101	41TG14AG44	1	1:65925	-	-	91
	A00817:23:HHTTMDRXX:1:2109:19307:11475					A00817:23:HHTTMDRXX:1:2109:19307:11475	1	97.0297	1	101	1698320	1698420	99	86	plus	plus	101	38TG14AG18AT28	1	1:97991	-	-	86
	A00817:23:HHTTMDRXX:1:2113:2573:34006					A00817:23:HHTTMDRXX:1:2113:2573:34006	1	98.0198	1	101	1698288	1698388	99	91	plus	plus	101	70TG14AG15	1	1:423401	-	-	91
	A00817:23:HHTTMDRXX:1:2125:18656:22122					A00817:23:HHTTMDRXX:1:2125:18656:22122	1	98.0198	1	101	1698296	1698396	99	91	plus	plus	101	62TG14AG23	1	1:281378	-	-	91
	A00817:23:HHTTMDRXX:1:2138:4996:2566					A00817:23:HHTTMDRXX:1:2138:4996:2566	1	100	1	100	1698258	1698357	99	100	plus	plus	101	100	1	1:502237	-	T	100
	A00817:23:HHTTMDRXX:1:2169:25536:25895					A00817:23:HHTTMDRXX:1:2169:25536:25895	1	98.0198	1	101	1698293	1698393	99	91	plus	plus	101	65TG14AG20	1	1:376275	-	-	91
	A00817:23:HHTTMDRXX:1:2234:18710:30702					A00817:23:HHTTMDRXX:1:2234:18710:30702	1	98.0198	1	101	1698317	1698417	99	91	plus	plus	101	41TG14AG44	1	1:43386	-	-	91
	A00817:23:HHTTMDRXX:1:2239:6903:9690					A00817:23:HHTTMDRXX:1:2239:6903:9690	1	97.0297	1	101	1698316	1698416	99	86	plus	plus	101	42TG14AG18AT24	1	1:229674	-	-	86
	A00817:23:HHTTMDRXX:1:2252:20482:23156					A00817:23:HHTTMDRXX:1:2252:20482:23156	1	99.0099	1	101	1698268	1698368	99	96	plus	plus	101	90TG10	1	1:58946	-	-	96
	A00817:23:HHTTMDRXX:1:2252:20446:23187					A00817:23:HHTTMDRXX:1:2252:20446:23187	1	99.0099	1	101	1698268	1698368	99	96	plus	plus	101	90TG10	1	1:59303	-	-	96
	A00817:23:HHTTMDRXX:1:2273:10176:20995					A00817:23:HHTTMDRXX:1:2273:10176:20995	1	100	1	101	1698243	1698343	99	101	plus	plus	101	101	1	1:155384	-	-	101
	A00817:23:HHTTMDRXX:1:2274:26820:3255					A00817:23:HHTTMDRXX:1:2274:26820:3255	1	99	1	100	1698258	1698357	99	95	plus	plus	101	25TG74	1	1:403171	-	T	95
cas9-2	none
TGGTAATTCACCATGGCCAC			REVERSE COMP
cas9-2	A00817:23:HHTTMDRXX:1:2111:12554:5979
	A00817:23:HHTTMDRXX:1:2127:4924:29841
	A00817:23:HHTTMDRXX:1:2131:28971:10802
	A00817:23:HHTTMDRXX:1:2171:9824:3881
MYAB7-5	A00817:23:HHTTMDRXX:1:2231:26494:21981
TGGTAATTCACCATGGCCAC			REVERSE COMP
MYAB7-5	A00817:23:HHTTMDRXX:1:2126:4842:7623
	A00817:23:HHTTMDRXX:1:2262:29252:22153
MYBA7-6	A00817:23:HHTTMDRXX:1:2124:4453:32377
	A00817:23:HHTTMDRXX:1:2143:27290:4069
	A00817:23:HHTTMDRXX:1:2143:14606:27696
	A00817:23:HHTTMDRXX:1:2165:3034:1360
	A00817:23:HHTTMDRXX:1:2201:19126:19272
	A00817:23:HHTTMDRXX:1:2264:6280:3599
	A00817:23:HHTTMDRXX:1:2267:1118:10441
	A00817:23:HHTTMDRXX:1:2269:11858:15953
	A00817:23:HHTTMDRXX:1:2270:32172:12649
TGGTAATTCACCATGGCCAC			REVERSE COMP
MYBA7-6	A00817:23:HHTTMDRXX:1:2232:12427:32252

## Sheet: off-10
GTGGCCATGGTGAAGCGTCA
						Query/read sequence identifier	chromosome ref	%identity	align query start	align query stop	ref align start	ref align stop	align score	query strand	ref strand	query read length		BTOP	number of alignments to ref	Compartment - a unique identifier for all alignments that belong to a single fragment. These can be two alignments for a pair of reads or alignments to exons that were not spliced	Reverse complemented unaligned query sequence from the beginning of the query, or ‘-‘ if the query aligns to the left edge	Unaligned sequence at the end of the query, or ‘-‘	Composite alignment score for all exons that belong to the fragment
TAS4b-1	A00817:23:HHTTMDRXX:1:2163:11776:16877					A00817:23:HHTTMDRXX:1:2163:11776:16877	4	98.0198	1	101	16742545	16742645	99	91	plus	plus	101	48TC33AC18	1	1:87378	-	-	91
	A00817:23:HHTTMDRXX:1:2164:29017:22592					A00817:23:HHTTMDRXX:1:2164:29017:22592	4	97.0297	1	101	16742577	16742677	99	86	plus	plus	101	16TC33AC41AT8	1	1:421692	-	-	86
	A00817:23:HHTTMDRXX:1:2210:4191:23093					A00817:23:HHTTMDRXX:1:2210:4191:23093	4	97.0297	1	101	16742578	16742678	99	86	plus	plus	101	15TC33AC41AT9	1	1:455025	-	-	86
TGACGCTTCACCATGGCCAC			REVERSE COMP
TAS4b-1	A00817:23:HHTTMDRXX:1:2153:10890:27242					A00817:23:HHTTMDRXX:1:2153:10890:27242	4	98.0198	1	101	16742621	16742521	99	91	plus	minus	101	28AG48CA23	1	1:314748	-	-	91
	A00817:23:HHTTMDRXX:1:2155:28076:25974					A00817:23:HHTTMDRXX:1:2155:28076:25974	4	96.9072	5	101	16742668	16742572	99	82	plus	minus	101	41TG33AG10TG10	1	1:380452	AGAG	-	82
TAS4b-2	A00817:23:HHTTMDRXX:1:2142:32479:10363					A00817:23:HHTTMDRXX:1:2142:32479:10363	4	98.0198	1	101	16742597	16742697	99	91	plus	plus	101	30AC41AT28	1	1:32083	-	-	91
	A00817:23:HHTTMDRXX:1:2153:24080:33865					A00817:23:HHTTMDRXX:1:2153:24080:33865	4	97.0297	1	101	16742588	16742688	99	86	plus	plus	101	5TC33AC41AT19	1	1:15749	-	-	86
	A00817:23:HHTTMDRXX:1:2225:20347:3411					A00817:23:HHTTMDRXX:1:2225:20347:3411	4	97.0297	1	101	16742534	16742634	99	86	plus	plus	101	10GT48TC33AC7	1	1:432031	-	-	86
	A00817:23:HHTTMDRXX:1:2265:12491:15389					A00817:23:HHTTMDRXX:1:2265:12491:15389	4	98.0198	1	101	16742561	16742661	99	91	plus	plus	101	32TC33AC34	1	1:416752	-	-	91
	A00817:23:HHTTMDRXX:1:2270:12038:32487					A00817:23:HHTTMDRXX:1:2270:12038:32487	4	97.0297	1	101	16742540	16742640	99	86	plus	plus	101	4GT48TC33AC13	1	1:29953	-	-	86
TGACGCTTCACCATGGCCAC			REVERSE COMP
TAS4b-2	A00817:23:HHTTMDRXX:1:2123:25654:31078					A00817:23:HHTTMDRXX:1:2123:25654:31078	4	98.0198	1	101	16742621	16742521	99	91	plus	minus	101	28AG48CA23	1	1:12186	-	-	91
	A00817:23:HHTTMDRXX:1:2233:27760:5635					A00817:23:HHTTMDRXX:1:2233:27760:5635	4	98	1	100	16742644	16742545	99	90	plus	minus	101	17TG33AG48	1	1:251262	-	C	90
	A00817:23:HHTTMDRXX:1:2245:4083:19366					A00817:23:HHTTMDRXX:1:2245:4083:19366	4	98.0198	1	101	16742668	16742568	99	91	plus	minus	101	41TG33AG25	1	1:293659	-	-	91
	A00817:23:HHTTMDRXX:1:2268:17083:24690					A00817:23:HHTTMDRXX:1:2268:17083:24690	4	97.0297	1	101	16742678	16742578	99	86	plus	minus	101	9TA41TG33AG15	1	1:175802	-	-	86
	A00817:23:HHTTMDRXX:1:2270:26295:13964					A00817:23:HHTTMDRXX:1:2270:26295:13964	4	97.0297	1	101	16742659	16742559	99	86	plus	minus	101	32TG33AG22AT11	1	1:341046	-	-	86
cas9-1	A00817:23:HHTTMDRXX:1:2128:21386:30170					A00817:23:HHTTMDRXX:1:2128:21386:30170	4	97.9798	1	99	16742528	16742626	99	89	plus	plus	101	16GT48TC33	1	1:410199	-	AG	89
	A00817:23:HHTTMDRXX:1:2169:18584:13197					A00817:23:HHTTMDRXX:1:2169:18584:13197	4	98.0198	1	101	16742557	16742657	99	91	plus	plus	101	36TC33AC30	1	1:200176	-	-	91
	A00817:23:HHTTMDRXX:1:2177:27398:32064					A00817:23:HHTTMDRXX:1:2177:27398:32064	4	98	1	100	16742527	16742626	99	90	plus	plus	101	17GT48TC33	1	1:257812	-	A	90
	A00817:23:HHTTMDRXX:1:2234:20039:12273					A00817:23:HHTTMDRXX:1:2234:20039:12273	4	98.0198	1	101	16742555	16742655	99	91	plus	plus	101	38TC33AC28	1	1:296237	-	-	91
	A00817:23:HHTTMDRXX:1:2252:29414:22060					A00817:23:HHTTMDRXX:1:2252:29414:22060	4	97.0297	1	101	16742562	16742662	99	86	plus	plus	101	31TC33ACTG34	1	1:44971	-	-	86
TGACGCTTCACCATGGCCAC			REVERSE COMP
cas9-1	A00817:23:HHTTMDRXX:1:2125:10827:21746					A00817:23:HHTTMDRXX:1:2125:10827:21746	4	98	1	100	16742644	16742545	99	90	plus	minus	101	17TG33AG48	1	1:275966	-	C	90
	A00817:23:HHTTMDRXX:1:2147:29017:29481					A00817:23:HHTTMDRXX:1:2147:29017:29481	4	98.0198	1	101	16742700	16742600	99	91	plus	minus	101	31TA41TG27	1	1:455606	-	-	91
	A00817:23:HHTTMDRXX:1:2161:13548:34976					A00817:23:HHTTMDRXX:1:2161:13548:34976	4	98.0198	1	101	16742663	16742563	99	91	plus	minus	101	36TG33AG30	1	1:127817	-	-	91
	A00817:23:HHTTMDRXX:1:2174:22562:23531					A00817:23:HHTTMDRXX:1:2174:22562:23531	4	97.0297	1	101	16742675	16742575	99	86	plus	minus	101	6TA41TG33AG18	1	1:242950	-	-	86
	A00817:23:HHTTMDRXX:1:2214:32660:32033					A00817:23:HHTTMDRXX:1:2214:32660:32033	4	97.9592	1	98	16742691	16742594	99	88	plus	minus	101	22TA41TG33	1	1:138892	-	AAA	88
	A00817:23:HHTTMDRXX:1:2249:21178:19163					A00817:23:HHTTMDRXX:1:2249:21178:19163	4	97.0297	1	101	16742688	16742588	99	86	plus	minus	101	19TA41TG33AG5	1	1:101541	-	-	86
	A00817:23:HHTTMDRXX:1:2249:19171:27743					A00817:23:HHTTMDRXX:1:2249:19171:27743	4	98.0198	1	101	16742624	16742524	99	91	plus	minus	101	31AG48CA20	1	1:214945	-	-	91
	A00817:23:HHTTMDRXX:1:2259:14235:35697					A00817:23:HHTTMDRXX:1:2259:14235:35697	4	98.0198	1	101	16742700	16742600	99	91	plus	minus	101	31TA41TG27	1	1:101775	-	-	91
cas9-2	A00817:23:HHTTMDRXX:1:2126:20094:35227
	A00817:23:HHTTMDRXX:1:2157:27950:35963
	A00817:23:HHTTMDRXX:1:2207:7193:22028
	A00817:23:HHTTMDRXX:1:2212:3269:17863
	A00817:23:HHTTMDRXX:1:2257:26286:26224
TGACGCTTCACCATGGCCAC			REVERSE COMP
cas9-2	A00817:23:HHTTMDRXX:1:2137:19045:25801
	A00817:23:HHTTMDRXX:1:2214:20555:31454
	A00817:23:HHTTMDRXX:1:2223:29414:26099
MYAB7-5	A00817:23:HHTTMDRXX:1:2112:10881:32049
	A00817:23:HHTTMDRXX:1:2160:11107:22670
	A00817:23:HHTTMDRXX:1:2207:31412:11428
TGACGCTTCACCATGGCCAC			REVERSE COMP
MYAB7-5	A00817:23:HHTTMDRXX:1:2244:32253:6496
MYBA7-6	A00817:23:HHTTMDRXX:1:2118:31946:6746
	A00817:23:HHTTMDRXX:1:2118:31792:6793
	A00817:23:HHTTMDRXX:1:2127:21251:3912
	A00817:23:HHTTMDRXX:1:2178:16342:12414
	A00817:23:HHTTMDRXX:1:2216:2944:7686
	A00817:23:HHTTMDRXX:1:2247:26784:32910
	A00817:23:HHTTMDRXX:1:2261:3938:27853
TGACGCTTCACCATGGCCAC			REVERSE COMP
MYBA7-6	A00817:23:HHTTMDRXX:1:2139:27480:15828
	A00817:23:HHTTMDRXX:1:2173:31078:4679
	A00817:23:HHTTMDRXX:1:2255:11044:31422
	A00817:23:HHTTMDRXX:1:2271:7066:15796

[truncated: 1 more sheets: off-11]
