# Supplementary material for: CRISPR/Cas9-mediated targeted mutagenesis of TAS4 and MYBA7 loci in grapevine rootstock 101-14
Source: Transgenic Res. 2020 Apr 23;29(3):355–67. doi: 10.1007/s11248-020-00196-w (PMC7283210; doi:10.1007/s11248-020-00196-w)
Supplement: Supplementary file 6 — Supplementary material 6 (XLSX 51 kb) [file 11248_2020_196_MOESM6_ESM.xlsx]

## Sheet: off-1
Suppl. Table 4
Off-target effect of MYBA7 gRNA on the CRISPR-P 2.0 predicted sequences
MYAB7-5	No off-target effect					GTCTGTTTTGGTCTGCAGAA and reverse complement
						Query/read sequence identifier	chromosome ref	%identity	align query start	align query stop	ref align start	ref align stop	align score	query strand	ref strand	query read length		BTOP	number of alignments to ref	Compartment - a unique identifier for all alignments that belong to a single fragment. These can be two alignments for a pair of reads or alignments to exons that were not spliced	Reverse complemented unaligned query sequence from the beginning of the query, or ‘-‘ if the query aligns to the left edge	Unaligned sequence at the end of the query, or ‘-‘	Composite alignment score for all exons that belong to the fragment
	A00817:23:HHTTMDRXX:1:2173:23592:31548					A00817:23:HHTTMDRXX:1:2173:23592:31548	7	100	1	101	14830594	14830694	99	101	plus	plus	101	101	1	1:228418	-	-	101
	A00817:23:HHTTMDRXX:1:2256:18982:11725					A00817:23:HHTTMDRXX:1:2256:18982:11725	7	100	1	101	14830624	14830724	99	101	plus	plus	101	101	1	1:118737	-	-	101
	A00817:23:HHTTMDRXX:1:2263:16324:18333					A00817:23:HHTTMDRXX:1:2263:16324:18333	7	100	1	101	14830612	14830712	99	101	plus	plus	101	101	1	1:161104	-	-	101
	A00817:23:HHTTMDRXX:1:2159:21332:5212					A00817:23:HHTTMDRXX:1:2159:21332:5212	7	100	1	101	14830693	14830593	99	101	plus	minus	101	101	1	1:128558	-	-	101
	A00817:23:HHTTMDRXX:1:2241:3495:23547					A00817:23:HHTTMDRXX:1:2241:3495:23547	7	100	1	100	14830688	14830589	99	100	plus	minus	101	100	1	1:49853	-	A	100
	A00817:23:HHTTMDRXX:1:2245:31204:3928					A00817:23:HHTTMDRXX:1:2245:31204:3928	7	100	1	101	14830694	14830594	99	101	plus	minus	101	101	1	1:316747	-	-	101
	A00817:23:HHTTMDRXX:1:2245:17589:22060					A00817:23:HHTTMDRXX:1:2245:17589:22060	7	99.0099	1	101	14830674	14830574	99	96	plus	minus	101	52CA48	1	1:433839	-	-	96
	A00817:23:HHTTMDRXX:1:2266:30038:14121					A00817:23:HHTTMDRXX:1:2266:30038:14121	7	100	1	101	14830701	14830601	99	101	plus	minus	101	101	1	1:279032	-	-	101
MYBA7-6	No off-target effect					GTCTGTTTTGGTCTGCAGAA and reverse complement
	A00817:23:HHTTMDRXX:1:2136:16052:29919					A00817:23:HHTTMDRXX:1:2136:16052:29919	7	100	1	101	14830620	14830720	99	101	plus	plus	101	101	1	1:222576	-	-	101
	A00817:23:HHTTMDRXX:1:2143:18412:2848					A00817:23:HHTTMDRXX:1:2143:18412:2848	7	100	1	101	14830613	14830713	99	101	plus	plus	101	101	1	1:37712	-	-	101
	A00817:23:HHTTMDRXX:1:2228:23845:24596					A00817:23:HHTTMDRXX:1:2228:23845:24596	7	100	1	101	14830628	14830728	99	101	plus	plus	101	101	1	1:366712	-	-	101
	A00817:23:HHTTMDRXX:1:2249:20356:16986					A00817:23:HHTTMDRXX:1:2249:20356:16986	7	100	1	101	14830596	14830696	99	101	plus	plus	101	101	1	1:175578	-	-	101
	A00817:23:HHTTMDRXX:1:2249:21242:30420					A00817:23:HHTTMDRXX:1:2249:21242:30420	7	100	1	101	14830596	14830696	99	101	plus	plus	101	101	1	1:340192	-	-	101
	A00817:23:HHTTMDRXX:1:2150:5050:23923					A00817:23:HHTTMDRXX:1:2150:5050:23923	7	100	1	101	14830698	14830598	99	101	plus	minus	101	101	1	1:357539	-	-	101
	A00817:23:HHTTMDRXX:1:2201:12961:26631					A00817:23:HHTTMDRXX:1:2201:12961:26631	7	98	1	100	14830688	14830589	99	90	plus	minus	101	24TG60AC14	1	1:457393	-	A	90
	A00817:23:HHTTMDRXX:1:2228:1127:3693					A00817:23:HHTTMDRXX:1:2228:1127:3693	7	100	1	101	14830721	14830621	99	101	plus	minus	101	101	1	1:86892	-	-	101
	A00817:23:HHTTMDRXX:1:2260:4300:2550					A00817:23:HHTTMDRXX:1:2260:4300:2550	7	100	1	101	14830694	14830594	99	101	plus	minus	101	101	1	1:322300	-	-	101
	A00817:23:HHTTMDRXX:1:2263:3305:34648					A00817:23:HHTTMDRXX:1:2263:3305:34648	7	100	1	101	14830679	14830579	99	101	plus	minus	101	101	1	1:28797	-	-	101
cas9-1	No off-target effect					GTCTGTTTTGGTCTGCAGAA and reverse complement
	A00817:23:HHTTMDRXX:1:2125:4824:36933					A00817:23:HHTTMDRXX:1:2125:4824:36933	7	100	1	101	14830615	14830715	99	101	plus	plus	101	101	1	1:494677	-	-	101
	A00817:23:HHTTMDRXX:1:2163:4878:2018					A00817:23:HHTTMDRXX:1:2163:4878:2018	7	100	1	101	14830587	14830687	99	101	plus	plus	101	101	1	1:151527	-	-	101
	A00817:23:HHTTMDRXX:1:2165:28673:34867					A00817:23:HHTTMDRXX:1:2165:28673:34867	7	100	1	101	14830566	14830666	99	101	plus	plus	101	101	1	1:46519	-	-	101
	A00817:23:HHTTMDRXX:1:2209:24731:8938					A00817:23:HHTTMDRXX:1:2209:24731:8938	7	100	1	101	14830624	14830724	99	101	plus	plus	101	101	1	1:316494	-	-	101
	A00817:23:HHTTMDRXX:1:2231:16649:1611					A00817:23:HHTTMDRXX:1:2231:16649:16110	9	92.8571	4	101	8460852	8460949	99	63	plus	plus	101	14AG9AG26GT11GA16TC1GA8AT6	1	1:375402	TCT	-	63
	A00817:23:HHTTMDRXX:1:2273:15510:28855					A00817:23:HHTTMDRXX:1:2273:15510:28855	7	100	1	101	14830575	14830675	99	101	plus	plus	101	101	1	1:261190	-	-	101
	A00817:23:HHTTMDRXX:1:2117:17056:18975					A00817:23:HHTTMDRXX:1:2117:17056:18975	7	99.0099	1	101	14830665	14830565	99	96	plus	minus	101	33GT67	1	1:211437	-	-	96
	A00817:23:HHTTMDRXX:1:2125:7771:32706					A00817:23:HHTTMDRXX:1:2125:7771:32706	7	100	1	101	14830693	14830593	99	101	plus	minus	101	101	1	1:433671	-	-	101
	A00817:23:HHTTMDRXX:1:2125:7473:33254					A00817:23:HHTTMDRXX:1:2125:7473:33254	7	100	1	101	14830693	14830593	99	101	plus	minus	101	101	1	1:441812	-	-	101
	A00817:23:HHTTMDRXX:1:2142:6298:29152					A00817:23:HHTTMDRXX:1:2142:6298:29152	7	99.0099	1	101	14830726	14830626	99	96	plus	minus	101	93GT7	1	1:324443	-	-	96
	A00817:23:HHTTMDRXX:1:2144:19361:5306					A00817:23:HHTTMDRXX:1:2144:19361:5306	7	100	1	101	14830721	14830621	99	101	plus	minus	101	101	1	1:488758	-	-	101
	A00817:23:HHTTMDRXX:1:2158:27245:11130					A00817:23:HHTTMDRXX:1:2158:27245:11130	7	100	1	101	14830674	14830574	99	101	plus	minus	101	101	1	1:349468	-	-	101
	A00817:23:HHTTMDRXX:1:2163:28031:25989					A00817:23:HHTTMDRXX:1:2163:28031:25989	7	100	1	101	14830699	14830599	99	101	plus	minus	101	101	1	1:480718	-	-	101
	A00817:23:HHTTMDRXX:1:2165:14995:20635					not found?
	A00817:23:HHTTMDRXX:1:2225:29514:8296					A00817:23:HHTTMDRXX:1:2225:29514:8296	7	99.0099	1	101	14830704	14830604	99	96	plus	minus	101	70AC30	1	1:281816	-	-	96
	A00817:23:HHTTMDRXX:1:2226:24957:2253					A00817:23:HHTTMDRXX:1:2226:24957:2253	7	100	1	101	14830708	14830608	99	101	plus	minus	101	101	1	1:196361	-	-	101
	A00817:23:HHTTMDRXX:1:2275:32000:11193					A00817:23:HHTTMDRXX:1:2275:32000:11193	7	100	1	101	14830707	14830607	99	101	plus	minus	101	101	1	1:476585	-	-	101
cas9-2	No off-target effect					GTCTGTTTTGGTCTGCAGAA and reverse complement
	A00817:23:HHTTMDRXX:1:2125:12400:26850					A00817:23:HHTTMDRXX:1:2125:12400:26850	7	100	2	101	14830555	14830654	99	100	plus	plus	101	100	1	1:496441	G	-	100
	A00817:23:HHTTMDRXX:1:2132:13241:27774					A00817:23:HHTTMDRXX:1:2132:13241:27774	7	100	1	101	14830621	14830721	99	101	plus	plus	101	101	1	1:347238	-	-	101
	A00817:23:HHTTMDRXX:1:2202:23276:12962					A00817:23:HHTTMDRXX:1:2202:23276:12962	7	100	4	101	14830609	14830706	99	98	plus	plus	101	98	1	1:162787	GTT	-	98
	A00817:23:HHTTMDRXX:1:2205:14724:1689					A00817:23:HHTTMDRXX:1:2205:14724:1689	7	100	1	101	14830573	14830673	99	101	plus	plus	101	101	1	1:97354	-	-	101
	A00817:23:HHTTMDRXX:1:2211:23656:5603					A00817:23:HHTTMDRXX:1:2211:23656:5603	7	99.0099	1	101	14830616	14830716	99	96	plus	plus	101	50AC50	1	1:262265	-	-	96
	A00817:23:HHTTMDRXX:1:2265:15076:10629					A00817:23:HHTTMDRXX:1:2265:15076:10629	7	100	1	101	14830627	14830727	99	101	plus	plus	101	101	1	1:111565	-	-	101
	A00817:23:HHTTMDRXX:1:2201:22697:11929					A00817:23:HHTTMDRXX:1:2201:22697:11929	7	100	1	101	14830694	14830594	99	101	plus	minus	101	101	1	1:307681	-	-	101
	A00817:23:HHTTMDRXX:1:2211:9815:31046					A00817:23:HHTTMDRXX:1:2211:9815:31046	7	99.0099	1	101	14830690	14830590	99	96	plus	minus	101	78AC22	1	4.39653	-	-	96
TAS4b-1	No off-target effect					GTCTGTTTTGGTCTGCAGAA and reverse complement
	A00817:23:HHTTMDRXX:1:2114:12726:6903					A00817:23:HHTTMDRXX:1:2114:12726:6903	7	100	1	101	14830635	14830735	99	101	plus	plus	101	101	1	0.122917	-	-	101
	A00817:23:HHTTMDRXX:1:2230:17038:28494					A00817:23:HHTTMDRXX:1:2230:17038:28494	7	100	1	101	14830621	14830721	99	101	plus	plus	101	101	1	1:226712	-	-	101
	A00817:23:HHTTMDRXX:1:2151:29414:35775					A00817:23:HHTTMDRXX:1:2151:29414:35775	7	100	1	101	14830705	14830605	99	101	plus	minus	101	101	1	1:319898	-	-	101
	A00817:23:HHTTMDRXX:1:2158:25527:3959					A00817:23:HHTTMDRXX:1:2158:25527:3959	7	100	1	101	14830696	14830596	99	101	plus	minus	101	101	1	1:63080	-	-	101
	A00817:23:HHTTMDRXX:1:2213:32253:27696					A00817:23:HHTTMDRXX:1:2213:32253:27696	7	100	1	101	14830665	14830565	99	101	plus	minus	101	101	1	1:462387	-	-	101
	A00817:23:HHTTMDRXX:1:2221:1805:14544					A00817:23:HHTTMDRXX:1:2221:1805:14544	7	100	1	101	14830706	14830606	99	101	plus	minus	101	101	1	1:372541	-	-	101
	A00817:23:HHTTMDRXX:1:2263:14479:5118					A00817:23:HHTTMDRXX:1:2263:14479:5118	7	98.0198	1	101	14830681	14830581	99	91	plus	minus	101	57TG19AC23	1	1:83874	-	-	91
	A00817:23:HHTTMDRXX:1:2266:21486:34726					A00817:23:HHTTMDRXX:1:2266:21486:34726	7	100	1	101	14830719	14830619	99	101	plus	minus	101	101	1	1:191539	-	-	101
TAS4b-2	No off-target effect					GTCTGTTTTGGTCTGCAGAA and reverse complement
	A00817:23:HHTTMDRXX:1:2115:15835:30295					A00817:23:HHTTMDRXX:1:2115:15835:30295	7	100	1	101	14830634	14830734	99	101	plus	plus	101	101	1	1:162410	-	-	101
	A00817:23:HHTTMDRXX:1:2169:6696:25050					A00817:23:HHTTMDRXX:1:2169:6696:25050	7	100	1	101	14830592	14830692	99	101	plus	plus	101	101	1	1:164498	-	-	101
	A00817:23:HHTTMDRXX:1:2209:21902:17785					A00817:23:HHTTMDRXX:1:2209:21902:17785	7	100	1	101	14830614	14830714	99	101	plus	plus	101	101	1	1:271116	-	-	101
	A00817:23:HHTTMDRXX:1:2229:4309:16188					A00817:23:HHTTMDRXX:1:2229:4309:16188	7	100	1	101	14830618	14830718	99	101	plus	plus	101	101	1	1:244120	-	-	101
	A00817:23:HHTTMDRXX:1:2230:1678:9408					A00817:23:HHTTMDRXX:1:2230:1678:9408	7	100	1	101	14830578	14830678	99	101	plus	plus	101	101	1	1:78513	-	-	101
	A00817:23:HHTTMDRXX:1:2240:4155:1830					A00817:23:HHTTMDRXX:1:2240:4155:1830	7	100	1	101	14830627	14830727	99	101	plus	plus	101	101	1	1:78185	-	-	101
	A00817:23:HHTTMDRXX:1:2272:1488:1125					A00817:23:HHTTMDRXX:1:2272:1488:1125	7	100	1	101	14830630	14830730	99	101	plus	plus	101	101	1	1:479684	-	-	101
	A00817:23:HHTTMDRXX:1:2249:19587:28714					A00817:23:HHTTMDRXX:1:2249:19587:28714	7	100	1	101	14830727	14830627	99	101	plus	minus	101	101	1	1:314834	-	-	101
	A00817:23:HHTTMDRXX:1:2276:30572:10535					A00817:23:HHTTMDRXX:1:2276:30572:10535	7	99.0099	1	101	14830718	14830618	99	96	plus	minus	101	96CA4	1	1:78456	-	-	96
	A00817:23:HHTTMDRXX:1:2278:15320:11710					A00817:23:HHTTMDRXX:1:2278:15320:11710	7	100	1	101	14830704	14830604	99	101	plus	minus	101	101	1	1:352946	-	-	101

## Sheet: off-2
MYBA7-off target		MYBA6	Polymorphic sequences found
GGCCCTTCAGGAGTGCGGAA			GGCCCTTCAGAAGTGCGGAA
this is orthologous position (codon3) of target seq in MYBA6
MYBA7-5	No off-target effect						GGCCCTTCAGGAGTGCGGAA reverse complement
						Query/read sequence identifier	chromosome ref	%identity	align query start	align query stop	ref align start	ref align stop	align score	query strand	ref strand	query read length		BTOP	number of alignments to ref	Compartment - a unique identifier for all alignments that belong to a single fragment. These can be two alignments for a pair of reads or alignments to exons that were not spliced	Reverse complemented unaligned query sequence from the beginning of the query, or ‘-‘ if the query aligns to the left edge	Unaligned sequence at the end of the query, or ‘-‘	Composite alignment score for all exons that belong to the fragment
	A00817:23:HHTTMDRXX:1:2107:8730:17049					A00817:23:HHTTMDRXX:1:2107:8730:17049	14	99.0099	1	101	16884698	16884598	99	96	plus	minus	101	23TA77	1	1:481976	-	-	96
	A00817:23:HHTTMDRXX:1:2267:13169:2503					A00817:23:HHTTMDRXX:1:2267:13169:2503	14	99.0099	1	101	16884716	16884616	99	96	plus	minus	101	41TA59	1	1:426243	-	-	96
	A00817:23:HHTTMDRXX:1:2270:18069:27586					A00817:23:HHTTMDRXX:1:2270:18069:27586	14	100	3	101	16884673	16884575	99	99	plus	minus	101	99	1	1:199047	AA	-	99
	Polymorphic sequences with No-off target effect						GGCCCTTCAGAAGTGCGGAA and reverse complement
	A00817:23:HHTTMDRXX:1:2168:15374:9768					A00817:23:HHTTMDRXX:1:2168:15374:9768	14	99.0099	1	101	16884617	16884717	99	96	plus	plus	101	19AG81	2	1:47659	-	-	96
						A00817:23:HHTTMDRXX:1:2168:15374:9768	14	99.0099	1	101	17076630	17076730	99	96	plus	plus	101	14TG86	2	1:47660	-	-	96
	A00817:23:HHTTMDRXX:1:2276:2320:23140					A00817:23:HHTTMDRXX:1:2276:2320:23140	14	99.0099	1	101	17076599	17076699	99	96	plus	plus	101	45TG55	1	1:414029	-	-	96
	A00817:23:HHTTMDRXX:1:2154:19217:24721					A00817:23:HHTTMDRXX:1:2154:19217:24721	14	99.0099	1	101	17076675	17076575	99	96	plus	minus	101	31AC69	1	1:170335	-	-	96
	A00817:23:HHTTMDRXX:1:2220:7554:9001					A00817:23:HHTTMDRXX:1:2220:7554:9001	14	99.0099	1	101	17076659	17076559	99	96	plus	minus	101	15AC85	1	1:268992	-	-	96
MYBA7-6	No off-target effect						GGCCCTTCAGGAGTGCGGAA
	A00817:23:HHTTMDRXX:1:2168:27651:29465					A00817:23:HHTTMDRXX:1:2168:27651:29465	14	100	1	101	16884564	16884664	99	101	plus	plus	101	101	1	1:300146	-	-	101
	A00817:23:HHTTMDRXX:1:2265:24071:20259					A00817:23:HHTTMDRXX:1:2265:24071:20259	14	99.0099	1	101	16884579	16884679	99	96	plus	plus	101	96AT4	1	1:240639	-	-	96
	Polymorphic sequences with No-off target effect						GGCCCTTCAGAAGTGCGGAA and reverse complement
	A00817:23:HHTTMDRXX:1:2168:30526:35164					A00817:23:HHTTMDRXX:1:2168:30526:35164	14	99.0099	1	101	17076584	17076684	99	96	plus	plus	101	60TG40	1	1:370179	-	-	96
	A00817:23:HHTTMDRXX:1:2220:9769:23140					A00817:23:HHTTMDRXX:1:2220:9769:23140	14	99.0099	1	101	17076582	17076682	99	96	plus	plus	101	62TG38	1	1:115110	-	-	96
	A00817:23:HHTTMDRXX:1:2233:4472:9799					A00817:23:HHTTMDRXX:1:2233:4472:9799	14	99.0099	1	101	17076570	17076670	99	96	plus	plus	101	74TG26	1	1:479290	-	-	96
	A00817:23:HHTTMDRXX:1:2236:21802:13667					A00817:23:HHTTMDRXX:1:2236:21802:13667	14	99.0099	1	101	17076706	17076606	99	96	plus	minus	101	62AC38	1	1:419614	-	-	96
cas9-1	No off-target effect						GGCCCTTCAGGAGTGCGGAA
	A00817:23:HHTTMDRXX:1:2113:20573:15483					A00817:23:HHTTMDRXX:1:2113:20573:15483	14	100	1	101	16884558	16884658	99	101	plus	plus	101	101	1	1:155948	-	-	101
	A00817:23:HHTTMDRXX:1:2240:31919:18975					A00817:23:HHTTMDRXX:1:2240:31919:18975	14	99.0099	1	101	16884590	16884690	99	96	plus	plus	101	85AT15	1	1:342885	-	-	96
	A00817:23:HHTTMDRXX:1:2240:31873:19053					A00817:23:HHTTMDRXX:1:2240:31873:19053	14	96.2963	1	81	16884590	16884670	99	66	plus	plus	101	33TG24TG2AC19	1	1:343931	-	TTTCAGATAATGACTTTCAT	66
	Polymorphic sequences with No-off target effect						GGCCCTTCAGAAGTGCGGAA and reverse complement
	A00817:23:HHTTMDRXX:1:2115:25690:30483					A00817:23:HHTTMDRXX:1:2115:25690:30483	14	99.0099	1	101	17076592	17076692	99	96	plus	plus	101	52TG48	1	1:373955	-	-	96
	A00817:23:HHTTMDRXX:1:2120:30056:27680					A00817:23:HHTTMDRXX:1:2120:30056:27680	14	99.0099	1	101	17076603	17076703	99	96	plus	plus	101	41TG59	1	1:344736	-	-	96
	A00817:23:HHTTMDRXX:1:2122:19208:20603					A00817:23:HHTTMDRXX:1:2122:19208:20603	14	99.0099	1	101	17076559	17076659	99	96	plus	plus	101	85TG15	1	1:248886	-	-	96
	A00817:23:HHTTMDRXX:1:2146:31168:19272					A00817:23:HHTTMDRXX:1:2146:31168:19272	14	99.0099	1	101	17076568	17076668	99	96	plus	plus	101	76TG24	1	1:24357	-	-	96
	A00817:23:HHTTMDRXX:1:2156:15139:34225					A00817:23:HHTTMDRXX:1:2156:15139:34225	14	99.0099	1	101	17076592	17076692	99	96	plus	plus	101	52TG48	1	1:179551	-	-	96
	A00817:23:HHTTMDRXX:1:2164:22245:27618					A00817:23:HHTTMDRXX:1:2164:22245:27618	14	99.0099	1	101	17076563	17076663	99	96	plus	plus	101	81TG19	1	1:478842	-	-	96
	A00817:23:HHTTMDRXX:1:2228:26521:17926					A00817:23:HHTTMDRXX:1:2228:26521:17926	14	99.0099	1	101	17076590	17076690	99	96	plus	plus	101	54TG46	1	1:417833	-	-	96
	A00817:23:HHTTMDRXX:1:2261:28917:10426					A00817:23:HHTTMDRXX:1:2261:28917:10426	14	99.0099	1	101	17076612	17076712	99	96	plus	plus	101	32TG68	1	1:236518	-	-	96
	A00817:23:HHTTMDRXX:1:2133:26639:10238					A00817:23:HHTTMDRXX:1:2133:26639:10238	14	99.0099	1	101	16884707	16884607	99	96	plus	minus	101	71TC29	2	1:88023	-	-	96
	second mapping site					A00817:23:HHTTMDRXX:1:2133:26639:10238	14	99.0099	1	101	17076720	17076620	99	96	plus	minus	101	76AC24	2	1:88024	-	-	96
	A00817:23:HHTTMDRXX:1:2219:24985:21746					A00817:23:HHTTMDRXX:1:2219:24985:21746	14	99.0099	1	101	16884714	16884614	99	96	plus	minus	101	78TC22	2	0.858333	-	-	96
	second mapping site					A00817:23:HHTTMDRXX:1:2219:24985:21746	14	99.0099	1	101	17076727	17076627	99	96	plus	minus	101	83AC17	2	0.859028	-	-	96
	A00817:23:HHTTMDRXX:1:2275:30038:31501					A00817:23:HHTTMDRXX:1:2275:30038:31501	14	99.0099	1	101	17076667	17076567	99	96	plus	minus	101	23AC77	1	1:229257	-	-	96
	A00817:23:HHTTMDRXX:1:2275:29821:31782					A00817:23:HHTTMDRXX:1:2275:29821:31782	14	99.0099	1	101	17076667	17076567	99	96	plus	minus	101	23AC77	1	1:232842	-	-	96
cas9-2	No off-target effect						GGCCCTTCAGGAGTGCGGAA
	A00817:23:HHTTMDRXX:1:2102:12563:8938					A00817:23:HHTTMDRXX:1:2102:12563:8938	14	99.0099	1	101	16884588	16884688	99	96	plus	plus	101	87AT13	1	1:431758	-	-	96
	A00817:23:HHTTMDRXX:1:2155:32859:35571					A00817:23:HHTTMDRXX:1:2155:32859:35571	14	99.0099	1	101	16884557	16884657	99	96	plus	plus	101	94AC6	1	1:513838	-	-	96
	A00817:23:HHTTMDRXX:1:2155:32886:35650					A00817:23:HHTTMDRXX:1:2155:32886:35650	14	100	1	101	16884557	16884657	99	101	plus	plus	101	101	1	1:514523	-	-	101
	A00817:23:HHTTMDRXX:1:2177:15167:17644					A00817:23:HHTTMDRXX:1:2177:15167:17644	14	99.0099	1	101	16884616	16884716	99	96	plus	plus	101	59AT41	1	1:251016	-	-	96
	Polymorphic sequences with No-off target effect						GGCCCTTCAGAAGTGCGGAA and reverse complement
	A00817:23:HHTTMDRXX:1:2113:1787:24095					A00817:23:HHTTMDRXX:1:2113:1787:24095	14	99.0099	1	101	17076578	17076678	99	96	plus	plus	101	66TG34	1	1:345894	-	-	96
	A00817:23:HHTTMDRXX:1:2212:1832:4570					A00817:23:HHTTMDRXX:1:2212:1832:4570	14	99.0099	1	101	17076576	17076676	99	96	plus	plus	101	68TG32	1	1:103776	-	-	96
	A00817:23:HHTTMDRXX:1:2258:19235:20713					A00817:23:HHTTMDRXX:1:2258:19235:20713	14	99.0099	1	101	17076616	17076716	99	96	plus	plus	101	28TG72	1	1:478563	-	-	96
	A00817:23:HHTTMDRXX:1:2172:2320:12148					A00817:23:HHTTMDRXX:1:2172:2320:12148	14	99.0099	1	101	17076676	17076576	99	96	plus	minus	101	32AC68	1	1:178499	-	-	96
TAS4b-1	No off-target effect						GGCCCTTCAGGAGTGCGGAA and reverse complement
	A00817:23:HHTTMDRXX:1:2209:4426:30859					A00817:23:HHTTMDRXX:1:2209:4426:30859	14	99.0099	1	101	16884589	16884689	99	96	plus	plus	101	86AT14	1	1:194591	-	-	96
	A00817:23:HHTTMDRXX:1:2230:13901:36276					A00817:23:HHTTMDRXX:1:2230:13901:36276	14	99.0099	1	101	16884607	16884707	99	96	plus	plus	101	68AT32	1	1:293826	-	-	96
	A00817:23:HHTTMDRXX:1:2151:29026:24048					A00817:23:HHTTMDRXX:1:2151:29026:24048	14	98.0198	1	101	16884679	16884579	99	91	plus	minus	101	4TA71AC24	1	1:226116	-	-	91
	A00817:23:HHTTMDRXX:1:2168:10511:36730					A00817:23:HHTTMDRXX:1:2168:10511:36730	14	100	1	101	16884669	16884569	99	101	plus	minus	101	101	1	1:157811	-	-	101
	A00817:23:HHTTMDRXX:1:2208:7157:24032					A00817:23:HHTTMDRXX:1:2208:7157:24032	14	98.0198	1	101	16884711	16884611	99	91	plus	minus	101	36TA26AC37	1	1:315558	-	-	91
	A00817:23:HHTTMDRXX:1:2227:24279:20650					A00817:23:HHTTMDRXX:1:2227:24279:20650	14	99.0099	1	101	16884679	16884579	99	96	plus	minus	101	4TA96	1	1:239630	-	-	96
	Polymorphic sequences with No-off target effect						GGCCCTTCAGAAGTGCGGAA and reverse complement
	A00817:23:HHTTMDRXX:1:2127:5358:34350					A00817:23:HHTTMDRXX:1:2127:5358:34350	14	99.0099	1	101	16884625	16884725	99	96	plus	plus	101	11AG89	2	1:206778	-	-	96
						A00817:23:HHTTMDRXX:1:2127:5358:34350	14	99.0099	1	101	17076638	17076738	99	96	plus	plus	101	6TG94	2	1:206779	-	-	96
	A00817:23:HHTTMDRXX:1:2150:18159:14184					A00817:23:HHTTMDRXX:1:2150:18159:14184	14	96.9697	1	99	16884620	16884718	99	84	plus	plus	101	16AG55TG14TG11	2	1:379072	-	AA	84
						A00817:23:HHTTMDRXX:1:2150:18159:14184	14	96.9697	1	99	17076633	17076731	99	84	plus	plus	101	11TG60TG14TG11	2	1:379073	-	AA	84
	A00817:23:HHTTMDRXX:1:2212:11107:12649					A00817:23:HHTTMDRXX:1:2212:11107:12649	14	99.0099	1	101	17076584	17076684	99	96	plus	plus	101	60TG40	1	1:507382	-	-	96
	A00817:23:HHTTMDRXX:1:2116:27281:13166					A00817:23:HHTTMDRXX:1:2116:27281:13166	14	99.0099	1	101	17076705	17076605	99	96	plus	minus	101	61AC39	1	1:170045	-	-	96
	A00817:23:HHTTMDRXX:1:2162:23610:29105					A00817:23:HHTTMDRXX:1:2162:23610:29105	14	99.0099	1	101	16884722	16884622	99	96	plus	minus	101	86TC14	2	1:409913	-	-	96
						A00817:23:HHTTMDRXX:1:2162:23610:29105	14	99.0099	1	101	17076735	17076635	99	96	plus	minus	101	91AC9	2	1:409914	-	-	96
	A00817:23:HHTTMDRXX:1:2162:23909:31939					A00817:23:HHTTMDRXX:1:2162:23909:31939	14	99.0099	1	101	16884722	16884622	99	96	plus	minus	101	86TC14	2	1:433373	-	-	96
						A00817:23:HHTTMDRXX:1:2162:23909:31939	14	99.0099	1	101	17076735	17076635	99	96	plus	minus	101	91AC9	2	1:433374	-	-	96
	A00817:23:HHTTMDRXX:1:2165:30138:28228					A00817:23:HHTTMDRXX:1:2165:30138:28228	14	99.0099	1	101	17076680	17076580	99	96	plus	minus	101	36AC64	1	1:240756	-	-	96
TAS4b-2	No off-target effect						GGCCCTTCAGGAGTGCGGAA and reverse complement
	A00817:23:HHTTMDRXX:1:2101:16685:10034					A00817:23:HHTTMDRXX:1:2101:16685:10034	14	99.0099	1	101	16884579	16884679	99	96	plus	plus	101	96AT4	1	1:107863	-	-	96
	A00817:23:HHTTMDRXX:1:2157:14940:8234					A00817:23:HHTTMDRXX:1:2157:14940:8234	14	99.0099	1	101	16884596	16884696	99	96	plus	plus	101	79AT21	1	1:323146	-	-	96
	A00817:23:HHTTMDRXX:1:2225:5855:28134					A00817:23:HHTTMDRXX:1:2225:5855:28134	14	99.0099	1	101	16884617	16884717	99	96	plus	plus	101	58AT42	1	1:211239	-	-	96
	A00817:23:HHTTMDRXX:1:2245:30526:16470					A00817:23:HHTTMDRXX:1:2245:30526:16470	14	100	1	100	16884559	16884658	99	100	plus	plus	101	100	1	1:259956	-	C	100
	A00817:23:HHTTMDRXX:1:2116:32633:1485					A00817:23:HHTTMDRXX:1:2116:32633:1485	14	99.0099	1	101	16884691	16884591	99	96	plus	minus	101	16TA84	1	1:249754	-	-	96
	Polymorphic sequences with No-off target effect						GGCCCTTCAGAAGTGCGGAA and reverse complement
	A00817:23:HHTTMDRXX:1:2126:13575:4460					A00817:23:HHTTMDRXX:1:2126:13575:4460	14	99.0099	1	101	17076598	17076698	99	96	plus	plus	101	46TG54	1	1:466818	-	-	96
	A00817:23:HHTTMDRXX:1:2226:31195:29684					A00817:23:HHTTMDRXX:1:2226:31195:29684	14	99.0099	1	101	16884624	16884724	99	96	plus	plus	101	12AG88	2	1:142711	-	-	96
						A00817:23:HHTTMDRXX:1:2226:31195:29684	14	99.0099	1	101	17076637	17076737	99	96	plus	plus	101	7TG93	2	1:142712	-	-	96
	A00817:23:HHTTMDRXX:1:2238:4707:23578					A00817:23:HHTTMDRXX:1:2238:4707:23578	14	98.0198	1	101	16884610	16884710	99	91	plus	plus	101	26AG17TG56	2	1:10437	-	-	91
						A00817:23:HHTTMDRXX:1:2238:4707:23578	14	98.0198	1	101	17076623	17076723	99	91	plus	plus	101	21TG22TG56	2	1:10438	-	-	91
	A00817:23:HHTTMDRXX:1:2265:17544:1470					A00817:23:HHTTMDRXX:1:2265:17544:1470	14	99.0099	1	101	17076613	17076713	99	96	plus	plus	101	31TG69	1	1:259546	-	-	96
	A00817:23:HHTTMDRXX:1:2146:29432:30420					A00817:23:HHTTMDRXX:1:2146:29432:30420	14	99.0099	1	101	16884726	16884626	99	96	plus	minus	101	90TC10	2	1:164450	-	-	96
						A00817:23:HHTTMDRXX:1:2146:29432:30420	14	99.0099	1	101	17076739	17076639	99	96	plus	minus	101	95AC5	2	1:164451	-	-	96
	A00817:23:HHTTMDRXX:1:2171:10917:17456					A00817:23:HHTTMDRXX:1:2171:10917:17456	14	99.0099	1	101	17076660	17076560	99	96	plus	minus	101	16AC84	1	1:358441	-	-	96
	A00817:23:HHTTMDRXX:1:2229:29342:7529					A00817:23:HHTTMDRXX:1:2229:29342:7529	14	99.0099	1	101	16884706	16884606	99	96	plus	minus	101	70TC30	2	1:141396	-	-	96
						A00817:23:HHTTMDRXX:1:2229:29342:7529	14	99.0099	1	101	17076719	17076619	99	96	plus	minus	101	75AC25	2	1:141397	-	-	96

## Sheet: off-3
MYBA7-off targets
GGATCTTTAGATTTGCGCAA
MYAB7-5	No off-target effect				GGATCTTTAGATTTGCGCAA and reverse complement
						Query/read sequence identifier	chromosome ref	%identity	align query start	align query stop	ref align start	ref align stop	align score	query strand	ref strand	query read length		BTOP	number of alignments to ref	Compartment - a unique identifier for all alignments that belong to a single fragment. These can be two alignments for a pair of reads or alignments to exons that were not spliced	Reverse complemented unaligned query sequence from the beginning of the query, or ‘-‘ if the query aligns to the left edge	Unaligned sequence at the end of the query, or ‘-‘	Composite alignment score for all exons that belong to the fragment
	A00817:23:HHTTMDRXX:1:2132:32163:19116					A00817:23:HHTTMDRXX:1:2132:32163:19116	4	96.7391	1	92	7430089	7430180	99	77	plus	plus	101	4CT22GA54GA9	1	1:146811	-	GCTATAAAT	77
	A00817:23:HHTTMDRXX:1:2163:4589:17112					A00817:23:HHTTMDRXX:1:2163:4589:17112	4	96.8421	4	98	7430076	7430170	99	80	plus	plus	101	9AG7CT22GA54	1	1:40765	TGA	GCA	80
	A00817:23:HHTTMDRXX:1:2167:7618:15749					A00817:23:HHTTMDRXX:1:2167:7618:15749	4	96.0396	1	101	7430104	7430204	99	81	plus	plus	101	12GA54GA9GACA22	1	1:387870	-	-	81
	A00817:23:HHTTMDRXX:1:2268:17291:21574					A00817:23:HHTTMDRXX:1:2268:17291:21574	4	95.9596	3	101	7430117	7430215	99	79	plus	plus	101	21GA32GA9GACA33	1	1:244434	CA	-	79
	A00817:23:HHTTMDRXX:1:2268:17020:21637					A00817:23:HHTTMDRXX:1:2268:17020:21637	4	95.9596	3	101	7430117	7430215	99	79	plus	plus	101	21GA32GA9GACA33	1	1:244820	CA	-	79
	A00817:23:HHTTMDRXX:1:2104:25807:10927					A00817:23:HHTTMDRXX:1:2104:25807:10927	4	96.7742	9	101	7430180	7430088	99	78	plus	minus	101	9CT54CT22GA5	1	1:252665	GCTATAAA	-	78
	A00817:23:HHTTMDRXX:1:2118:2853:6684					A00817:23:HHTTMDRXX:1:2118:2853:6684	4	97.0297	1	101	7430218	7430118	99	86	plus	minus	101	36GTCT9CT53	1	1:428196	-	-	86
	A00817:23:HHTTMDRXX:1:2167:19967:18223					A00817:23:HHTTMDRXX:1:2167:19967:18223	4	95.0495	1	101	7430206	7430106	99	76	plus	minus	101	24GTCT4AT4CT54CT10	1	1:403014	-	-	76
	A00817:23:HHTTMDRXX:1:2176:10050:2926					A00817:23:HHTTMDRXX:1:2176:10050:2926	4	96.0396	1	101	7430198	7430098	99	81	plus	minus	101	16GTCT9CT54CT18	1	1:176885	-	-	81
	A00817:23:HHTTMDRXX:1:2202:30318:6277					A00817:23:HHTTMDRXX:1:2202:30318:6277	4	96	1	100	7430216	7430117	99	80	plus	minus	101	34GTCT9CT32CT21	1	1:17679	-	C	80
	A00817:23:HHTTMDRXX:1:2221:18159:3223					A00817:23:HHTTMDRXX:1:2221:18159:3223	4	96.0396	1	101	7430166	7430066	99	81	plus	minus	101	50CT22GA7TC9TC9	1	1:472335	-	-	81
	A00817:23:HHTTMDRXX:1:2244:30626:35462					A00817:23:HHTTMDRXX:1:2244:30626:35462	4	96.7391	9	100	7430180	7430089	99	77	plus	minus	101	9CT54CT22GA4	1	1:288166	GCTATAAA	A	77
	A00817:23:HHTTMDRXX:1:2256:23601:14184					A00817:23:HHTTMDRXX:1:2256:23601:14184	4	96.8421	3	97	7430170	7430076	99	80	plus	minus	101	54CT22GA7TC9	1	1:133688	GC	TGAT	80
MYBA7-6	No off-target effect				GGATCTTTAGATTTGCGCAA and reverse complement
	A00817:23:HHTTMDRXX:1:2108:20699:16611					A00817:23:HHTTMDRXX:1:2108:20699:16611	4	96.0396	1	101	7430078	7430178	99	81	plus	plus	101	7AG7CT22GA54GA7	1	1:484677	-	-	81
	A00817:23:HHTTMDRXX:1:2117:31430:24674					A00817:23:HHTTMDRXX:1:2117:31430:24674	4	96.0396	1	101	7430109	7430209	99	81	plus	plus	101	7GA54GA9GACA27	1	1:331958	-	-	81
	A00817:23:HHTTMDRXX:1:2124:24542:21261					A00817:23:HHTTMDRXX:1:2124:24542:21261	4	96	1	100	7430081	7430180	99	80	plus	plus	101	4AG7CT22GA54GA9	1	1:64815	-	G	80
	A00817:23:HHTTMDRXX:1:2132:20690:12179					A00817:23:HHTTMDRXX:1:2132:20690:12179	4	95.0495	1	101	7430092	7430192	99	76	plus	plus	101	24GA21GA32GA9GACA10	1	1:134844	-	-	76
	A00817:23:HHTTMDRXX:1:2139:19271:19304					A00817:23:HHTTMDRXX:1:2139:19271:19304	4	97	1	100	7430129	7430228	99	85	plus	plus	101	42GA9GACA46	1	1:467276	-	C	85
	A00817:23:HHTTMDRXX:1:2142:27425:24972					A00817:23:HHTTMDRXX:1:2142:27425:24972	4	95.9596	1	99	7430126	7430224	99	79	plus	plus	101	45GA9GACA24AC17	1	1:373916	-	TT	79
	A00817:23:HHTTMDRXX:1:2169:12888:4022					A00817:23:HHTTMDRXX:1:2169:12888:4022	4	96.0396	1	101	7430063	7430163	99	81	plus	plus	101	12AG9AG7CT22GA47	1	1:431684	-	-	81
	A00817:23:HHTTMDRXX:1:2229:12075:37027					A00817:23:HHTTMDRXX:1:2229:12075:37027	4	96.875	1	96	7430133	7430228	99	81	plus	plus	101	38GA9GACA46	1	1:501499	-	CTGTG	81
	A00817:23:HHTTMDRXX:1:2234:17490:27837					A00817:23:HHTTMDRXX:1:2234:17490:27837	4	95.0495	1	101	7430097	7430197	99	76	plus	plus	101	19GA21GA32GA9GACA15	1	1:165238	-	-	76
	A00817:23:HHTTMDRXX:1:2245:19895:30968					A00817:23:HHTTMDRXX:1:2245:19895:30968	4	95.0495	1	101	7430107	7430207	99	76	plus	plus	101	9GA21GA32GA9GACA25	1	1:222499	-	-	76
	A00817:23:HHTTMDRXX:1:2275:24632:26459					A00817:23:HHTTMDRXX:1:2275:24632:26459	4	96.7391	1	92	7430137	7430228	99	77	plus	plus	101	34GA9GACA46	1	1:127486	-	CTGTGTCAA	77
	A00817:23:HHTTMDRXX:1:2109:9408:9674					A00817:23:HHTTMDRXX:1:2109:9408:9674	4	96.8421	3	97	7430170	7430076	99	80	plus	minus	101	54CT22GA7TC9	1	1:361844	GC	TGAT	80
	A00817:23:HHTTMDRXX:1:2120:8648:36511					A00817:23:HHTTMDRXX:1:2120:8648:36511	4	96.8421	6	100	7430180	7430086	99	80	plus	minus	101	9CT54CT22GA7	1	1:395315	GCTAT	T	80
	A00817:23:HHTTMDRXX:1:2131:17761:34788					A00817:23:HHTTMDRXX:1:2131:17761:34788	4	96.0396	1	101	7430194	7430094	99	81	plus	minus	101	12GTCT9CT54CT22	1	1:472506	-	-	81
	A00817:23:HHTTMDRXX:1:2157:25726:7341					A00817:23:HHTTMDRXX:1:2157:25726:7341	4	96.0396	1	101	7430210	7430110	99	81	plus	minus	101	28GTCT9CT54CT6	1	1:220788	-	-	81
	A00817:23:HHTTMDRXX:1:2164:31693:35931					A00817:23:HHTTMDRXX:1:2164:31693:35931	4	94.0594	1	101	7430205	7430105	99	71	plus	minus	101	23GTCT9CT32CT9AT11CT11	1	1:133167	-	-	71
	A00817:23:HHTTMDRXX:1:2177:21522:10269					A00817:23:HHTTMDRXX:1:2177:21522:10269	4	96.0396	1	101	7430162	7430062	99	81	plus	minus	101	24CT21CT30TC9TC13	1	1:407171	-	-	81
	A00817:23:HHTTMDRXX:1:2204:32841:12242					A00817:23:HHTTMDRXX:1:2204:32841:12242	4	97.0297	1	101	7430227	7430127	99	86	plus	minus	101	45GTCT9CT44	1	1:194769	-	-	86
	A00817:23:HHTTMDRXX:1:2214:8287:20071					A00817:23:HHTTMDRXX:1:2214:8287:20071	4	96.0396	1	101	7430201	7430101	99	81	plus	minus	101	19GTCT9CT54CT15	1	1:179738	-	-	81
	A00817:23:HHTTMDRXX:1:2222:28293:7153					A00817:23:HHTTMDRXX:1:2222:28293:7153	4	96.0396	1	101	7430170	7430070	99	81	plus	minus	101	54CT22GA7TC9TC5	1	1:363757	-	-	81
	A00817:23:HHTTMDRXX:1:2250:13991:36902					A00817:23:HHTTMDRXX:1:2250:13991:36902	4	96.0396	1	101	7430196	7430096	99	81	plus	minus	101	14GTCT9CT54CT20	1	1:350301	-	-	81
	A00817:23:HHTTMDRXX:1:2270:28791:18662					A00817:23:HHTTMDRXX:1:2270:28791:18662	4	96.0396	1	101	7430201	7430101	99	81	plus	minus	101	19GTCT9CT54CT15	1	1:406793	-	-	81
	A00817:23:HHTTMDRXX:1:2277:24777:10708					A00817:23:HHTTMDRXX:1:2277:24777:10708	4	97.0297	1	101	7430220	7430120	99	86	plus	minus	101	38GTCT9CT51	1	1:288011	-	-	86
cas9-1	No off-target effect				GGATCTTTAGATTTGCGCAA and reverse complement
	A00817:23:HHTTMDRXX:1:2104:24388:36213					A00817:23:HHTTMDRXX:1:2104:24388:36213	4	96.0396	1	101	7430066	7430166	99	81	plus	plus	101	9AG9AG30GA21GA28	1	1:476159	-	-	81
	A00817:23:HHTTMDRXX:1:2105:18593:24142					A00817:23:HHTTMDRXX:1:2105:18593:24142	4	95.9184	4	101	7430094	7430191	99	78	plus	plus	101	22GA54GA9GACA9	1	1:299529	GGC	-	78
	A00817:23:HHTTMDRXX:1:2126:15031:16564					A00817:23:HHTTMDRXX:1:2126:15031:16564	4	94.0594	1	101	7430107	7430207	99	71	plus	plus	101	9GA11CA9GA32GA9GACA25	1	1:205308	-	-	71
	A00817:23:HHTTMDRXX:1:2140:27046:30232					A00817:23:HHTTMDRXX:1:2140:27046:30232	4	96.0396	1	101	7430100	7430200	99	81	plus	plus	101	16GA54GA9GACA18	1	1:355166	-	-	81
	A00817:23:HHTTMDRXX:1:2230:22535:17378					A00817:23:HHTTMDRXX:1:2230:22535:17378	4	92.9293	1	99	7430071	7430169	99	64	plus	plus	101	4AG9AG7CT1AC13TG6GA18AC34	1	1:412074	-	AG	64
	A00817:23:HHTTMDRXX:1:2234:23285:12884					A00817:23:HHTTMDRXX:1:2234:23285:12884	4	97.0297	1	101	7430118	7430218	99	86	plus	plus	101	53GA9GACA36	1	1:304758	-	-	86
	A00817:23:HHTTMDRXX:1:2234:12274:29794					A00817:23:HHTTMDRXX:1:2234:12274:29794	4	97.0297	1	101	7430120	7430220	99	86	plus	plus	101	51GA9GACA38	1	1:30603	-	-	86
	A00817:23:HHTTMDRXX:1:2251:3622:6825					A00817:23:HHTTMDRXX:1:2251:3622:6825	4	95.0495	1	101	7430093	7430193	99	76	plus	plus	101	23GA21GA32GA9GACA11	1	1:390339	-	-	76
	A00817:23:HHTTMDRXX:1:2253:26187:15186					A00817:23:HHTTMDRXX:1:2253:26187:15186	4	97.0297	1	101	7430126	7430226	99	86	plus	plus	101	45GA9GACA44	1	1:439509	-	-	86
	A00817:23:HHTTMDRXX:1:2255:27760:1407					A00817:23:HHTTMDRXX:1:2255:27760:1407	4	96.0396	1	101	7430099	7430199	99	81	plus	plus	101	17GA54GA9GACA17	1	1:205619	-	-	81
	A00817:23:HHTTMDRXX:1:2273:22218:2174					A00817:23:HHTTMDRXX:1:2273:22218:2174	4	96.0396	1	101	7430069	7430169	99	81	plus	plus	101	6AG9AG7CT22GA53	1	1:410474	-	-	81
	A00817:23:HHTTMDRXX:1:2277:15890:11569					A00817:23:HHTTMDRXX:1:2277:15890:11569	4	96.9697	1	99	7430130	7430228	99	84	plus	plus	101	41GA9GACA46	1	1:405803	-	CT	84
	A00817:23:HHTTMDRXX:1:2110:22516:22388					A00817:23:HHTTMDRXX:1:2110:22516:22388	4	96.0396	1	101	7430176	7430076	99	81	plus	minus	101	5CT54CT22GA7TC9	1	1:255375	-	-	81
	A00817:23:HHTTMDRXX:1:2128:21965:9565					A00817:23:HHTTMDRXX:1:2128:21965:9565	4	96.0396	1	101	7430163	7430063	99	81	plus	minus	101	25CT21CT30TC9TC12	1	1:112655	-	-	81
	A00817:23:HHTTMDRXX:1:2131:9245:35759					A00817:23:HHTTMDRXX:1:2131:9245:35759	4	96.0396	1	101	7430165	7430065	99	81	plus	minus	101	27CT21CT30TC9TC10	1	1:446991	-	-	81
	A00817:23:HHTTMDRXX:1:2133:14235:11804					A00817:23:HHTTMDRXX:1:2133:14235:11804	4	95.0495	1	101	7430238	7430138	99	76	plus	minus	101	6AC2GA46GTCT9CT33	1	1:111173	-	-	76
	A00817:23:HHTTMDRXX:1:2142:28058:29011					A00817:23:HHTTMDRXX:1:2142:28058:29011	4	97.0297	1	101	7430228	7430128	99	86	plus	minus	101	46GTCT9CT43	1	1:322513	-	-	86
	A00817:23:HHTTMDRXX:1:2150:25039:11036					A00817:23:HHTTMDRXX:1:2150:25039:11036	4	95.0495	1	101	7430162	7430062	99	76	plus	minus	101	24CT21CT30TC2AT6TC13	1	1:484757	-	-	76
	A00817:23:HHTTMDRXX:1:2201:29143:9659					A00817:23:HHTTMDRXX:1:2201:29143:9659	4	96	2	101	7430170	7430071	99	80	plus	minus	101	32CT21CT30TC9TC4	1	1:398325	G	-	80
	A00817:23:HHTTMDRXX:1:2206:29197:23907					A00817:23:HHTTMDRXX:1:2206:29197:23907	4	96.0396	1	101	7430195	7430095	99	81	plus	minus	101	13GTCT9CT54CT21	1	1:27739	-	-	81
	A00817:23:HHTTMDRXX:1:2206:28980:33332					A00817:23:HHTTMDRXX:1:2206:28980:33332	4	96.0396	1	101	7430195	7430095	99	81	plus	minus	101	13GTCT9CT54CT21	1	1:160467	-	-	81
	A00817:23:HHTTMDRXX:1:2257:30165:33692					A00817:23:HHTTMDRXX:1:2257:30165:33692	4	96.0396	1	101	7430160	7430060	99	81	plus	minus	101	44CT22GA7TC9TC15	1	1:105934	-	-	81
cas9-2	No off-target effect				GGATCTTTAGATTTGCGCAA and reverse complement
	A00817:23:HHTTMDRXX:1:2105:2302:24111					A00817:23:HHTTMDRXX:1:2105:2302:24111	4	96	1	100	7430081	7430180	99	80	plus	plus	101	4AG7CT22GA54GA9	1	1:90518	-	G	80
	A00817:23:HHTTMDRXX:1:2121:6424:8359					A00817:23:HHTTMDRXX:1:2121:6424:8359	4	95.0495	1	101	7430139	7430239	99	76	plus	plus	101	32GA9GACA46CT2TG7	1	1:451518	-	-	76
	A00817:23:HHTTMDRXX:1:2158:13449:18803					A00817:23:HHTTMDRXX:1:2158:13449:18803	4	95.0495	1	101	7430139	7430239	99	76	plus	plus	101	32GA9GACA46CT2TG7	1	1:325953	-	-	76
	A00817:23:HHTTMDRXX:1:2168:11098:30514					A00817:23:HHTTMDRXX:1:2168:11098:30514	4	96.9388	1	98	7430131	7430228	99	83	plus	plus	101	40GA9GACA46	1	1:79785	-	CTG	83
	A00817:23:HHTTMDRXX:1:2205:20112:9017					A00817:23:HHTTMDRXX:1:2205:20112:9017	4	96.0396	1	101	7430096	7430196	99	81	plus	plus	101	20GA54GA9GACA14	1	1:170568	-	-	81
	A00817:23:HHTTMDRXX:1:2238:14091:19194					A00817:23:HHTTMDRXX:1:2238:14091:19194	4	97.0297	1	101	7430128	7430228	99	86	plus	plus	101	43GA9GACA46	1	1:132042	-	-	86
	A00817:23:HHTTMDRXX:1:2238:8757:20196					A00817:23:HHTTMDRXX:1:2238:8757:20196	4	96.0396	1	101	7430065	7430165	99	81	plus	plus	101	10AG9AG7CT22GA49	1	1:141662	-	-	81
	A00817:23:HHTTMDRXX:1:2254:11125:34350					A00817:23:HHTTMDRXX:1:2254:11125:34350	4	96.0396	1	101	7430060	7430160	99	81	plus	plus	101	15AG9AG30GA21GA22	1	1:305442	-	-	81
	A00817:23:HHTTMDRXX:1:2101:13078:30655					A00817:23:HHTTMDRXX:1:2101:13078:30655	4	96.0396	1	101	7430164	7430064	99	81	plus	minus	101	48CT22GA7TC9TC11	1	1:292323	-	-	81
	A00817:23:HHTTMDRXX:1:2158:10402:30624					A00817:23:HHTTMDRXX:1:2158:10402:30624	4	96.0396	1	101	7430160	7430060	99	81	plus	minus	101	44CT22GA7TC9TC15	1	1:436664	-	-	81
	A00817:23:HHTTMDRXX:1:2165:23891:36542					A00817:23:HHTTMDRXX:1:2165:23891:36542	4	96.8421	5	99	7430180	7430086	99	80	plus	minus	101	9CT54CT22GA7	1	1:190733	GCTA	TA	80
	A00817:23:HHTTMDRXX:1:2227:6216:5776					A00817:23:HHTTMDRXX:1:2227:6216:5776	4	95.8763	1	97	7430190	7430094	99	77	plus	minus	101	8GTCT9CT54CT22	1	1:322276	-	GGCA	77
	A00817:23:HHTTMDRXX:1:2228:1904:21449					A00817:23:HHTTMDRXX:1:2228:1904:21449	4	96.0396	1	101	7430164	7430064	99	81	plus	minus	101	48CT22GA7TC9TC11	1	1:314246	-	-	81
	A00817:23:HHTTMDRXX:1:2251:27028:10254					A00817:23:HHTTMDRXX:1:2251:27028:10254	4	96.0396	1	101	7430164	7430064	99	81	plus	minus	101	48CT22GA7TC9TC11	1	1:158108	-	-	81
TAS4b-1	No off-target effect				GGATCTTTAGATTTGCGCAA and reverse complement
	A00817:23:HHTTMDRXX:1:2122:29505:19210					A00817:23:HHTTMDRXX:1:2122:29505:19210	4	96.0396	1	101	7430109	7430209	0	99	81	plus	plus	101	7GA54GA9GACA27	1	1:57396	-	-	81
	A00817:23:HHTTMDRXX:1:2122:15130:25347					A00817:23:HHTTMDRXX:1:2122:15130:25347	4	95.0495	1	101	7430063	7430163	0	99	76	plus	plus	101	12AG9AG30GA16CA4GA25	1	1:111425	-	-	76
	A00817:23:HHTTMDRXX:1:2126:25825:15781					A00817:23:HHTTMDRXX:1:2126:25825:15781	4	97.0297	1	101	7430126	7430226	0	99	86	plus	plus	101	45GA9GACA44	1	1:249212	-	-	86
	A00817:23:HHTTMDRXX:1:2127:4607:4554					A00817:23:HHTTMDRXX:1:2127:4607:4554	4	96.7742	1	93	7430088	7430180	0	99	78	plus	plus	101	5CT22GA54GA9	1	1:465213	-	GCTATAAA	78
	A00817:23:HHTTMDRXX:1:2137:31232:27837					A00817:23:HHTTMDRXX:1:2137:31232:27837	4	97.0297	1	101	7430124	7430224	0	99	86	plus	plus	101	47GA9GACA42	1	1:137282	-	-	86
	A00817:23:HHTTMDRXX:1:2221:8847:18192					A00817:23:HHTTMDRXX:1:2221:8847:18192	4	95.0495	1	101	7430100	7430200	0	99	76	plus	plus	101	16GA21GA32GA9GACA18	1	1:405018	-	-	76
	A00817:23:HHTTMDRXX:1:2225:14009:18709					A00817:23:HHTTMDRXX:1:2225:14009:18709	4	95.9184	1	98	7430103	7430200	0	99	78	plus	plus	101	13GA54GA9GACA18	1	1:107504	-	TGA	78
	A00817:23:HHTTMDRXX:1:2225:13973:18897					A00817:23:HHTTMDRXX:1:2225:13973:18897	4	96.0396	1	101	7430103	7430203	0	99	81	plus	plus	101	13GA54GA9GACA21	1	1:109154	-	-	81
	A00817:23:HHTTMDRXX:1:2225:14091:19194					A00817:23:HHTTMDRXX:1:2225:14091:19194	4	96.0396	1	101	7430103	7430203	0	99	81	plus	plus	101	13GA54GA9GACA21	1	1:111838	-	-	81
	A00817:23:HHTTMDRXX:1:2268:11252:3537					A00817:23:HHTTMDRXX:1:2268:11252:3537	4	96.8085	1	94	7430135	7430228	0	99	79	plus	plus	101	36GA9GACA46	1	1:14129	-	CTGTGTC	79
	A00817:23:HHTTMDRXX:1:2278:28085:34820					A00817:23:HHTTMDRXX:1:2278:28085:34820	4	95.8333	1	96	7430133	7430228	0	99	76	plus	plus	101	5GA32GA9GACA46	1	1:86576	-	CTGTG	76
	A00817:23:HHTTMDRXX:1:2130:7310:19351					A00817:23:HHTTMDRXX:1:2130:7310:19351	4	96.7742	9	101	7430180	7430088	0	99	78	plus	minus	101	9CT54CT22GA5	1	1:478437	GCTATAAA	-	78
	A00817:23:HHTTMDRXX:1:2130:20528:29215					A00817:23:HHTTMDRXX:1:2130:20528:29215	4	96.0396	1	101	7430161	7430061	0	99	81	plus	minus	101	45CT22GA7TC9TC14	1	1:42329	-	-	81
	A00817:23:HHTTMDRXX:1:2154:30671:33129					A00817:23:HHTTMDRXX:1:2154:30671:33129	4	96.8085	8	101	7430228	7430135	0	99	79	plus	minus	101	46GTCT9CT36	1	1:143152	CTGTGTC	-	79
	A00817:23:HHTTMDRXX:1:2169:21287:11177					A00817:23:HHTTMDRXX:1:2169:21287:11177	4	96.0396	1	101	7430166	7430066	0	99	81	plus	minus	101	50CT22GA7TC9TC9	1	1:243102	-	-	81
	A00817:23:HHTTMDRXX:1:2230:20943:18035					A00817:23:HHTTMDRXX:1:2230:20943:18035	4	97.0297	1	101	7430219	7430119	0	99	86	plus	minus	101	37GTCT9CT52	1	1:135722	-	-	86
	A00817:23:HHTTMDRXX:1:2234:23041:23578					A00817:23:HHTTMDRXX:1:2234:23041:23578	4	96.8421	5	99	7430170	7430076	0	99	80	plus	minus	101	54CT22GA7TC9	1	1:383421	GCAT	TG	80
	A00817:23:HHTTMDRXX:1:2251:17146:31156					A00817:23:HHTTMDRXX:1:2251:17146:31156	4	96.0396	1	101	7430180	7430080	0	99	81	plus	minus	101	9CT54CT22GA7TC5	1	1:333707	-	-	81
	A00817:23:HHTTMDRXX:1:2259:14859:28447					A00817:23:HHTTMDRXX:1:2259:14859:28447	4	96.8085	8	101	7430228	7430135	0	99	79	plus	minus	101	46GTCT9CT36	1	1:110700	CTGTGTC	-	79
TAS4b-2	No off-target effect				GGATCTTTAGATTTGCGCAA and reverse complement
	A00817:23:HHTTMDRXX:1:2212:20329:27806					A00817:23:HHTTMDRXX:1:2212:20329:27806	4	95.6522	1	92	7430137	7430228	99	72	plus	plus	101	27CA6GA9GACA46	1	1:196708	-	CTGTGTCAA	72
	A00817:23:HHTTMDRXX:1:2231:29405:32565					A00817:23:HHTTMDRXX:1:2231:29405:32565	4	94.6809	1	94	7430131	7430224	99	69	plus	plus	101	7GA32GA9GACA14AC27	1	1:236413	-	TTTCCTG	69
	A00817:23:HHTTMDRXX:1:2234:17056:7451					A00817:23:HHTTMDRXX:1:2234:17056:7451	4	94.898	1	98	7430131	7430228	99	73	plus	plus	101	7GA32GA9GACA36AC9	1	1:183369	-	CTG	73
	A00817:23:HHTTMDRXX:1:2245:19171:1814					A00817:23:HHTTMDRXX:1:2245:19171:1814	4	96.0396	1	101	7430108	7430208	99	81	plus	plus	101	8GA54GA9GACA26	1	1:90515	-	-	81
	A00817:23:HHTTMDRXX:1:2246:22571:8703					A00817:23:HHTTMDRXX:1:2246:22571:8703	4	96.0396	1	101	7430111	7430211	99	81	plus	plus	101	5GA54GA9GACA29	1	1:54816	-	-	81
	A00817:23:HHTTMDRXX:1:2252:27887:32816					A00817:23:HHTTMDRXX:1:2252:27887:32816	4	96.875	1	96	7430133	7430228	99	81	plus	plus	101	38GA9GACA46	1	1:490598	-	CTGTG	81
	A00817:23:HHTTMDRXX:1:2276:4408:37059					A00817:23:HHTTMDRXX:1:2276:4408:37059	4	96.9072	1	97	7430132	7430228	99	82	plus	plus	101	39GA9GACA46	1	1:364222	-	CTGT	82
	A00817:23:HHTTMDRXX:1:2106:23873:9392					A00817:23:HHTTMDRXX:1:2106:23873:9392	4	96.9388	4	101	7430228	7430131	99	83	plus	minus	101	46GTCT9CT40	1	1:167657	CTG	-	83
	A00817:23:HHTTMDRXX:1:2112:21368:29951					A00817:23:HHTTMDRXX:1:2112:21368:29951	4	96.0396	1	101	7430159	7430059	99	81	plus	minus	101	43CT22GA7TC9TC16	1	1:405018	-	-	81
	A00817:23:HHTTMDRXX:1:2129:5719:34037					A00817:23:HHTTMDRXX:1:2129:5719:34037	4	96.7391	10	101	7430180	7430089	99	77	plus	minus	101	9CT54CT22GA4	1	1:36301	GCTATAAAT	-	77
	A00817:23:HHTTMDRXX:1:2136:23827:12414					A00817:23:HHTTMDRXX:1:2136:23827:12414	4	96.0396	1	101	7430212	7430112	99	81	plus	minus	101	30GTCT9CT54CT4	1	1:148254	-	-	81
	A00817:23:HHTTMDRXX:1:2140:30490:11397					A00817:23:HHTTMDRXX:1:2140:30490:11397	4	96.0396	1	101	7430180	7430080	99	81	plus	minus	101	9CT54CT22GA7TC5	1	1:258059	-	-	81
	A00817:23:HHTTMDRXX:1:2157:1389:22968					A00817:23:HHTTMDRXX:1:2157:1389:22968	4	96.0396	1	101	7430177	7430077	99	81	plus	minus	101	6CT32CT21CT30TC8	1	1:492698	-	-	81
	A00817:23:HHTTMDRXX:1:2174:23366:22608					A00817:23:HHTTMDRXX:1:2174:23366:22608	4	96.0396	1	101	7430210	7430110	99	81	plus	minus	101	28GTCT9CT54CT6	1	1:49300	-	-	81
	A00817:23:HHTTMDRXX:1:2204:18810:3004					A00817:23:HHTTMDRXX:1:2204:18810:3004	4	97.0297	1	101	7430219	7430119	99	86	plus	minus	101	37GTCT9CT52	1	1:462012	-	-	86
	A00817:23:HHTTMDRXX:1:2213:15727:28980					A00817:23:HHTTMDRXX:1:2213:15727:28980	4	96.0396	1	101	7430224	7430124	99	81	plus	minus	101	42GTCT9CT32CT14	1	1:148280	-	-	81
	A00817:23:HHTTMDRXX:1:2226:18801:5525					A00817:23:HHTTMDRXX:1:2226:18801:5525	4	96.0396	1	101	7430218	7430118	99	81	plus	minus	101	36GTCT9CT32CT20	1	1:371538	-	-	81
	A00817:23:HHTTMDRXX:1:2226:18819:5619					A00817:23:HHTTMDRXX:1:2226:18819:5619	4	96.0396	1	101	7430218	7430118	99	81	plus	minus	101	36GTCT9CT32CT20	1	1:372656	-	-	81
	A00817:23:HHTTMDRXX:1:2246:12834:8187					A00817:23:HHTTMDRXX:1:2246:12834:8187	4	96.8421	5	99	7430170	7430076	99	80	plus	minus	101	32CT21CT30TC9	1	1:49169	GCAT	AG	80

## Sheet: off-4
MYBA7-off targets				GGTTGTTTGGGTCAGCGGA
	This intergenic off-target seq was found only in Pinot and reference genome; between VIT_14s0006g03150 and VIT_14s0006g03160. In 101-14 it was polymorphic
Polymorphic sequences found				GGTTGGTTGGGTCAGTGGA
cas9-1	No off-target effect					GGTTGTTTGGGTCAGCGGA and reverse complement
						Query/read sequence identifier	chromosome ref	%identity	align query start	align query stop	ref align start	ref align stop	align score	query strand	ref strand	query read length		BTOP	number of alignments to ref	Compartment - a unique identifier for all alignments that belong to a single fragment. These can be two alignments for a pair of reads or alignments to exons that were not spliced	Reverse complemented unaligned query sequence from the beginning of the query, or ‘-‘ if the query aligns to the left edge	Unaligned sequence at the end of the query, or ‘-‘	Composite alignment score for all exons that belong to the fragment
	A00817:23:HHTTMDRXX:1:2155:3857:23109					A00817:23:HHTTMDRXX:1:2155:3857:23109	14	92.7835	1	96	21687595	21687691	99	62	plus	plus	101	22AG11GA3TGTA13AG7-C9GT25	1	1:33379	-	CATGG	62
	A00817:23:HHTTMDRXX:1:2269:32172:24424					A00817:23:HHTTMDRXX:1:2269:32172:24424	14	93	3	101	21687691	21687592	99	65	plus	minus	101	25CA9-G7TC13ATAC3CT11TC25	1	1:292087	CA	-	65
cas9-2	No off-target effect					GGTTGTTTGGGTCAGCGGA and reverse complement
	A00817:23:HHTTMDRXX:1:2107:16378:1767					not found
	A00817:23:HHTTMDRXX:1:2252:4969:16673					A00817:23:HHTTMDRXX:1:2252:4969:16673	14	92.9293	4	101	21687590	21687688	99	64	plus	plus	101	27AG11GA3TGTA13AG7-C9GT22	1	5.69583	CCA	-	64
	A00817:23:HHTTMDRXX:1:2149:23240:18724					A00817:23:HHTTMDRXX:1:2149:23240:18724	14	92.7835	1	96	21687686	21687590	99	62	plus	minus	101	20CA9-G7TC13ATAC3CT11TC27	1	1:476153	-	CCAA	62
TAS4b-2	No off-target effect					GGTTGTTTGGGTCAGCGGA
	A00817:23:HHTTMDRXX:1:2221:6442:17253					A00817:23:HHTTMDRXX:1:2221:6442:17253	14	93.1373	1	101	21687590	21687691	99	67	plus	plus	101	27AG11GA3TGTA13AG7-C9GT25	1	1:454664	-	-	67
	Polymorphic sequences with No-off target effect					GGTTGGTTGGGTCAGTGGA and reverse complement
	A00817:23:HHTTMDRXX:1:2222:22779:7623					A00817:23:HHTTMDRXX:1:2222:22779:7623	14	92.0792	2	101	21687590	21687690	99	61	plus	plus	101	27AG11GA3TGTA13AG7-C9GT9TC14	1	1:257818	C	-	61
	A00817:23:HHTTMDRXX:1:2148:10438:25739					A00817:23:HHTTMDRXX:1:2148:10438:25739	14	92.1569	1	101	21687691	21687590	99	62	plus	minus	101	15AG9CA9-G7TC13ATAC3CT11TC27	1	1:99749	-	-	62
Off-targets reads were not observed in TAS4b-1, MYBA7-1 and MYBA7-2 magic blast output. The reads were found in the raw data

## Sheet: off-5
MYBA7-off targets
TGCTCTCTAGGTTTCCGGAA
MYAB7-5	No off-target effect					TGCTCTCTAGGTTTCCGGAA reverse complement
	Reverse comp		TTCCGGAAACCTAGAGAGCA			Query/read sequence identifier	chromosome ref	%identity	align query start	align query stop	ref align start	ref align stop	align score	query strand	ref strand	query read length		BTOP	number of alignments to ref	Compartment - a unique identifier for all alignments that belong to a single fragment. These can be two alignments for a pair of reads or alignments to exons that were not spliced	Reverse complemented unaligned query sequence from the beginning of the query, or ‘-‘ if the query aligns to the left edge	Unaligned sequence at the end of the query, or ‘-‘	Composite alignment score for all exons that belong to the fragment
	A00817:23:HHTTMDRXX:1:2105:21838:36088					A00817:23:HHTTMDRXX:1:2105:21838:36088	10	99.0099	1	101	2790088	2790188	99	96	plus	plus	101	27AG73	1	1:135148	-	-	96
	A00817:23:HHTTMDRXX:1:2138:32796:19210					A00817:23:HHTTMDRXX:1:2138:32796:19210	10	99.0099	1	101	2790054	2790154	99	96	plus	plus	101	61AG39	1	1:509517	-	-	96
	A00817:23:HHTTMDRXX:1:2236:2248:16470					A00817:23:HHTTMDRXX:1:2236:2248:16470	10	99.0099	1	101	2790094	2790194	99	96	plus	plus	101	21AG79	1	1:416932	-	-	96
MYBA7-6	No off-target effect					TGCTCTCTAGGTTTCCGGAA and reverse complement
	A00817:23:HHTTMDRXX:1:2102:5990:14152					A00817:23:HHTTMDRXX:1:2102:5990:14152	10	99.0099	1	101	2790173	2790073	99	96	plus	minus	101	33AT67	1	1:140353	-	-	96
	A00817:23:HHTTMDRXX:1:2117:19126:6684					A00817:23:HHTTMDRXX:1:2117:19126:6684	10	100	1	98	2790154	2790057	99	98	plus	minus	101	98	1	1:88000	-	CTG	98
	A00817:23:HHTTMDRXX:1:2119:17499:25316					A00817:23:HHTTMDRXX:1:2119:17499:25316	10	100	3	101	2790194	2790096	99	99	plus	minus	101	99	1	1:276174	AG	-	99
	A00817:23:HHTTMDRXX:1:2175:16043:24142					A00817:23:HHTTMDRXX:1:2175:16043:24142	10	99.0099	1	101	2790217	2790117	99	96	plus	minus	101	22TC78	1	1:240772	-	-	96
	A00817:23:HHTTMDRXX:1:2211:18566:21559					A00817:23:HHTTMDRXX:1:2211:18566:21559	10	99.0099	1	101	2790152	2790052	99	96	plus	minus	101	37TC63	1	1:219394	-	-	96
	A00817:23:HHTTMDRXX:1:2226:6180:2895					A00817:23:HHTTMDRXX:1:2226:6180:2895	10	99.0099	1	101	2790144	2790044	99	96	plus	minus	101	29TC71	1	1:140635	-	-	96
	A00817:23:HHTTMDRXX:1:2230:31828:1595					A00817:23:HHTTMDRXX:1:2230:31828:1595	10	100	1	101	2790191	2790091	99	101	plus	minus	101	101	1	1:509961	-	-	101
	A00817:23:HHTTMDRXX:1:2236:1542:1094					A00817:23:HHTTMDRXX:1:2236:1542:1094	10	100	1	101	2790191	2790091	99	101	plus	minus	101	101	1	1:254600	-	-	101
	A00817:23:HHTTMDRXX:1:2108:24442:13009					A00817:23:HHTTMDRXX:1:2108:24442:13009	10	99.0099	1	101	2790048	2790148	99	96	plus	plus	101	67AG33	1	1:436390	-	-	96
	A00817:23:HHTTMDRXX:1:2164:15230:17033					A00817:23:HHTTMDRXX:1:2164:15230:17033	10	100	1	101	2790094	2790194	99	101	plus	plus	101	101	1	1:414586	-	-	101
	A00817:23:HHTTMDRXX:1:2242:28158:36292					A00817:23:HHTTMDRXX:1:2242:28158:36292	10	98	1	100	2790063	2790162	99	90	plus	plus	101	52AG39AT7	1	1:418874	-	A	90
	A00817:23:HHTTMDRXX:1:2253:11035:8140					A00817:23:HHTTMDRXX:1:2253:11035:8140	10	99.0099	1	101	2790052	2790152	99	96	plus	plus	101	63AG37	1	1:287054	-	-	96
	A00817:23:HHTTMDRXX:1:2266:1994:34945					A00817:23:HHTTMDRXX:1:2266:1994:34945	10	99.0099	1	101	2790049	2790149	99	96	plus	plus	101	7GA93	1	1:356858	-	-	96
	A00817:23:HHTTMDRXX:1:2278:7943:6230					A00817:23:HHTTMDRXX:1:2278:7943:6230	10	98.0198	1	101	2790104	2790204	99	91	plus	plus	101	44CT46AG9	1	1:151980	-	-	91
cas9-1	No off-target effect					TGCTCTCTAGGTTTCCGGAA and reverse complement
	A00817:23:HHTTMDRXX:1:2113:9462:34507					A00817:23:HHTTMDRXX:1:2113:9462:34507	10	99.0099	1	101	2790161	2790061	99	96	plus	minus	101	46TC54	1	1:430184	-	-	96
	A00817:23:HHTTMDRXX:1:2174:28528:22435					A00817:23:HHTTMDRXX:1:2174:28528:22435	10	99.0099	1	101	2790169	2790069	99	96	plus	minus	101	54TC46	1	1:228062	-	-	96
	A00817:23:HHTTMDRXX:1:2246:11143:4163					A00817:23:HHTTMDRXX:1:2246:11143:4163	10	98	2	101	2790217	2790118	99	90	plus	minus	101	22TC34CA42	1	1:76461	C	-	90
	A00817:23:HHTTMDRXX:1:2275:28782:23469					A00817:23:HHTTMDRXX:1:2275:28782:23469	10	99.0099	1	101	2790180	2790080	99	96	plus	minus	101	65TC35	1	1:122975	-	-	96
	A00817:23:HHTTMDRXX:1:2275:28908:25285					A00817:23:HHTTMDRXX:1:2275:28908:25285	10	99.0099	1	101	2790180	2790080	99	96	plus	minus	101	65TC35	1	1:147127	-	-	96
	A00817:23:HHTTMDRXX:1:2113:25355:19069					A00817:23:HHTTMDRXX:1:2113:25355:19069	10	100	1	101	2790084	2790184	99	101	plus	plus	101	101	1	1:205870	-	-	101
	A00817:23:HHTTMDRXX:1:2214:15537:2190					A00817:23:HHTTMDRXX:1:2214:15537:2190	10	99.0099	1	101	2790116	2790216	99	96	plus	plus	101	79AG21	1	1:225055	-	-	96
cas9-2	No off-target effect					TGCTCTCTAGGTTTCCGGAA and reverse complement
	A00817:23:HHTTMDRXX:1:2121:28275:1986					A00817:23:HHTTMDRXX:1:2121:28275:1986	10	99.0099	1	101	2790156	2790056	99	96	plus	minus	101	41TC59	1	1:388801	-	-	96
	A00817:23:HHTTMDRXX:1:2248:3043:16814					A00817:23:HHTTMDRXX:1:2248:3043:16814	10	100	1	101	2790191	2790091	99	101	plus	minus	101	101	1	1:288941	-	-	101
	A00817:23:HHTTMDRXX:1:2254:32027:2628					A00817:23:HHTTMDRXX:1:2254:32027:2628	10	97.0297	1	101	2790209	2790109	99	86	plus	minus	101	14TC37TA42TG5	1	1:14307	-	-	86
	A00817:23:HHTTMDRXX:1:2269:25491:17206					A00817:23:HHTTMDRXX:1:2269:25491:17206	10	99.0099	1	101	2790151	2790051	99	96	plus	minus	101	36TC64	1	1:441257	-	-	96
	A00817:23:HHTTMDRXX:1:2118:28537:34632					A00817:23:HHTTMDRXX:1:2118:28537:34632	10	99.0099	1	101	2790105	2790205	99	96	plus	plus	101	90AG10	1	1:162233	-	-	96
	A00817:23:HHTTMDRXX:1:2124:28827:16000					A00817:23:HHTTMDRXX:1:2124:28827:16000	10	100	1	101	2790075	2790175	99	101	plus	plus	101	101	1	1:38005	-	-	101
	A00817:23:HHTTMDRXX:1:2129:9824:23077					A00817:23:HHTTMDRXX:1:2129:9824:23077	10	98.0198	1	101	2790116	2790216	99	91	plus	plus	101	35AT43AG21	1	1:317508	-	-	91
	A00817:23:HHTTMDRXX:1:2217:12066:11115					A00817:23:HHTTMDRXX:1:2217:12066:11115	10	98.0198	1	101	2790107	2790207	99	91	plus	plus	101	8AG79AG12	1	1:455884	-	-	91
	A00817:23:HHTTMDRXX:1:2248:8612:8609					A00817:23:HHTTMDRXX:1:2248:8612:8609	10	99.0099	1	101	2790084	2790184	99	96	plus	plus	101	31AG69	1	1:226272	-	-	96
TAS4b-1	No off-target effect					TGCTCTCTAGGTTTCCGGAA and reverse complement
	A00817:23:HHTTMDRXX:1:2123:1958:26991					A00817:23:HHTTMDRXX:1:2123:1958:26991	10	99.0099	1	101	2790149	2790049	99	96	plus	minus	101	93CT7	1	1:438386	-	-	96
	A00817:23:HHTTMDRXX:1:2127:8486:29403					A00817:23:HHTTMDRXX:1:2127:8486:29403	10	99.0099	1	101	2790177	2790077	99	96	plus	minus	101	62TC38	1	1:164157	-	-	96
	A00817:23:HHTTMDRXX:1:2138:24424:32299					A00817:23:HHTTMDRXX:1:2138:24424:32299	10	99.0099	1	101	2790215	2790115	99	96	plus	minus	101	20TC80	1	1:477011	-	-	96
	A00817:23:HHTTMDRXX:1:2157:18855:3396					A00817:23:HHTTMDRXX:1:2157:18855:3396	10	99.0099	1	101	2790179	2790079	99	96	plus	minus	101	64TC36	1	1:276050	-	-	96
	A00817:23:HHTTMDRXX:1:2167:5584:2988					A00817:23:HHTTMDRXX:1:2167:5584:2988	10	99.0099	1	101	2790188	2790088	99	96	plus	minus	101	73TC27	1	1:107233	-	-	96
	A00817:23:HHTTMDRXX:1:2222:19822:30248					A00817:23:HHTTMDRXX:1:2222:19822:30248	10	100	1	101	2790183	2790083	99	101	plus	minus	101	101	1	1:317640	-	-	101
	A00817:23:HHTTMDRXX:1:2152:23674:12931					A00817:23:HHTTMDRXX:1:2152:23674:12931	10	98.9796	2	99	2790120	2790217	99	93	plus	plus	101	75AG22	1	1:427245	G	CT	93
	A00817:23:HHTTMDRXX:1:2176:17192:22122					A00817:23:HHTTMDRXX:1:2176:17192:22122	10	99.0099	1	101	2790063	2790163	99	96	plus	plus	101	93CA7	1	1:283419	-	-	96
	A00817:23:HHTTMDRXX:1:2228:8603:24533					A00817:23:HHTTMDRXX:1:2228:8603:24533	10	100	1	101	2790084	2790184	99	101	plus	plus	101	101	1	1:74632	-	-	101
	A00817:23:HHTTMDRXX:1:2254:2239:32017					A00817:23:HHTTMDRXX:1:2254:2239:32017	10	99.0099	1	101	2790040	2790140	99	96	plus	plus	101	16GA84	1	1:185035	-	-	96
TAS4b-2	No off-target effect					TGCTCTCTAGGTTTCCGGAA and reverse complement
	A00817:23:HHTTMDRXX:1:2156:7500:18239					A00817:23:HHTTMDRXX:1:2156:7500:18239	10	99.0099	1	101	2790210	2790110	99	96	plus	minus	101	15TC85	1	1:25769	-	-	96
	A00817:23:HHTTMDRXX:1:2162:1407:12884					A00817:23:HHTTMDRXX:1:2162:1407:12884	10	98.9899	1	99	2790214	2790116	99	94	plus	minus	101	19TC79	1	1:334416	-	TG	94
	A00817:23:HHTTMDRXX:1:2216:2230:27023					A00817:23:HHTTMDRXX:1:2216:2230:27023	10	97.0297	1	101	2790145	2790045	99	86	plus	minus	101	27TG2TC60TG9	1	1:431953	-	-	86
	A00817:23:HHTTMDRXX:1:2254:19316:34475					A00817:23:HHTTMDRXX:1:2254:19316:34475	10	98.0198	1	101	2790202	2790102	99	91	plus	minus	101	7TC79TC13	1	1:283767	-	-	91
	A00817:23:HHTTMDRXX:1:2260:26775:5650					A00817:23:HHTTMDRXX:1:2260:26775:5650	10	100	1	99	2790166	2790068	99	99	plus	minus	101	99	1	1:340667	-	AT	99
	A00817:23:HHTTMDRXX:1:2136:4372:1078					A00817:23:HHTTMDRXX:1:2136:4372:1078	10	98.9899	1	99	2790106	2790204	99	94	plus	plus	101	89AG9	1	1:12540	-	TC	94
	A00817:23:HHTTMDRXX:1:2206:18195:18975					A00817:23:HHTTMDRXX:1:2206:18195:18975	10	99.0099	1	101	2790100	2790200	99	96	plus	plus	101	95AG5	1	1:507341	-	-	96
	A00817:23:HHTTMDRXX:1:2222:32117:23766					A00817:23:HHTTMDRXX:1:2222:32117:23766	10	100	1	101	2790061	2790161	99	101	plus	plus	101	101	1	1:453397	-	-	101
	A00817:23:HHTTMDRXX:1:2254:21612:28808					A00817:23:HHTTMDRXX:1:2254:21612:28808	10	98.0198	1	101	2790087	2790187	99	91	plus	plus	101	28AG60GT11	1	1:219716	-	-	91
	A00817:23:HHTTMDRXX:1:2263:4924:11741					A00817:23:HHTTMDRXX:1:2263:4924:11741	10	96.9697	3	101	2790116	2790214	99	84	plus	plus	101	55AC7AC15AG19	1	1:78686	TG	-	84
	A00817:23:HHTTMDRXX:1:2263:28239:20494					A00817:23:HHTTMDRXX:1:2263:28239:20494	10	98.9899	3	101	2790116	2790214	99	94	plus	plus	101	79AG19	1	1:178013	TG	-	94
