# Supplementary material for: CRISPR/Cas9-mediated targeted mutagenesis of TAS4 and MYBA7 loci in grapevine rootstock 101-14
Source: Transgenic Res. 2020 Apr 23;29(3):355–67. doi: 10.1007/s11248-020-00196-w (PMC7283210; doi:10.1007/s11248-020-00196-w)
Supplement: Supplementary file 7 — Supplementary material 7 (XLSX 1501 kb) [file 11248_2020_196_MOESM7_ESM.xlsx]

## Sheet: Cas9-1
Suppl. Table 5
Bowtie alignment against the p201N-cas9 vector sequence revealing long T-DNA integration
LB: 6038..6062
nptII : complement(6841..7635)
cas9: 9503..13606
RB: 14212..14236
Non-T-DNA portions 1-6037 bp
A00817:23:HHTTMDRXX:1:2220:25572:35853 1:N:0:ACTAAGAT+AACCGCGG	-	p201	2929	TATCGTAAAGAGCGAAACCGGGCGGCCGGAGTACATCGAGATCGAGCTAGCGGATTGGATGTACCGCGAGATCACAGAAGGCAAGAACCCGGTCGTGCTGA	,,:,FFF:FFF,:FF,F,:F:FFFF:FFFF,FFFF,FFF,,:FF:F:,,FF,:FFFFFFFF,F:::,:,,,FFF,FFFF:::F::,F:F:,F,FFFFFF,,	0	8:A>T,49:T>G,100:G>T
A00817:23:HHTTMDRXX:1:2258:3667:11443 1:N:0:ACTAAGAT+AACCGCGG	+	p201	4066	TTCCGCTTCCTCGCTCACTGACTCGCTGCGCTCGGTCGTTCGGCTGCGGCGAGCGGTATCAGCTCACTCAAAGGCGGTAATACGGTTATCCACAGAATCAG	FFFFFFFFFFFFFFFFFFFFFFFFFFFFFFFFFFFFFFFFFFFFFFFFFFFFFFFFFFFFFFFFFFFFFFFFFFFFFF:F:FFFFFFFFFFFFFFFFFFFF	0
A00817:23:HHTTMDRXX:1:2113:2139:2440 1:N:0:ACTAAGAT+AACCGCGG	+	p201	4184	AACATGTGAGCAAAAGGCCAGCAAAAGGCCAGGAACCGTAAAAAGGCCGCGTTGCTGGCGTTTTTCCATAGGCTCCGCCCCCCTGACGAGCATCACAAAAA	F:FFFFFFFFFF:FFFFFFFFFFFFFFFFFFFFFFFFFFFFFF:FFFFFFFFFFFFFFFFFFFFFFFFFFFFFFFFFFFFFFFFFFFFFFFFFFFFFFFFF	0
A00817:23:HHTTMDRXX:1:2132:20618:15436 1:N:0:ACTAAGAT+AACCGCGG	-	p201	4225	AAAGGCCGCGTTGCTGGCGTTTTTCCATAGGCTCCGCCCCCCTGACGAGCATCACAAAAATCGACGCTCAAGTCAGAGGTGGCGAAACCCGACAGGACTAT	FFFFFFFFFFFFFFFFFFF,:FFFFFFFFFFFFFFFFFFFFFFFFFFFFFFFFFFFFFFFFFFFFFFFFFFFFFFFFFFFFFFFFFFFFFFFFFFFFFFFF	0
A00817:23:HHTTMDRXX:1:2225:3224:16063 1:N:0:ACTAAGAT+AACCGCGG	-	p201	4294	AAGTCAGAGGTGGCGAAACCCGACAGGACTATAAAGATACCAGGCGTTTCCCCCTGGAAGCTCCCTCGTGCGCTCTCCTGTTCCGACCCTGCCGCTTACCG	FF,FFFFFFFF,FF:FFFF,FFFFF:FFFFFF:FFFFF,F::F,:FFFFFFFFFFFFF:FFFFF:FFF,FF:FFFFF,FF:F:FFF:FFFFFFF:FFFFF:	0
A00817:23:HHTTMDRXX:1:2110:9824:7138 1:N:0:ACTAAGAT+AACCGCGG	-	p201	4347	CTGGAAGCTCCCTCGTGCGCTCTCCTGTTCCGACCCTGCCGCTTACCGGATACCTGTCCGCCTTTCTCCCTTCGGGAAGCGTGGCGCTTTCTCATAGCTCA	FFFFFFFFFFFFFFFFFFFFFFFFFFFFFFFFFFFFFFFFFFFFFFFFFFFFFFFFFFFFFFFFFFFFFFFFFFFFFFFFFFFFFFFFFFFFFFFFFFFFF	0
A00817:23:HHTTMDRXX:1:2223:22101:18129 1:N:0:CCTAAGAT+AACCGCGG	-	p201	4421	GGAAGCGTGGCGCTTTCTCATAGCTCACGCTGTAGGTATCTCAGTTCGGTGTAGGTCGTTCGCTCCAAGCTGGGCTGTGTGCACGAACCCCCCGTTCAGCC	F::FF,FF:FF::F:FFFFF,F:FFFFFFF::FF,FFFF,FFFF:FFFFFFFFFFFFFFFFFF,FF:,FFFFF:,FFFFFFFFFFF::FFFFF,,F,:F:,	0
A00817:23:HHTTMDRXX:1:2223:22055:18145 1:N:0:ACTAAGAT+AACCGCGG	-	p201	4421	GGAAGCGTGGCGCTTTCTCATAGCTCACGCTGTAGGTATCTCAGTTCGGTGTAGGTCGTTCGCTCCAAGCTGGGCTGTGTGCACGAACCCCCCGTTCAGCC	FFFFFFFFFFFFFFFFFFFFFFFFFFFFFFFFFFFFFFFFFFFF:FFFFFFFFFFFFF:FFFFFFFFFFFFFFFFFFFFFFFFFFFFFFFFFFFFFFFFFF	0
A00817:23:HHTTMDRXX:1:2118:21766:29042 1:N:0:ACTAAGAT+AACCGCGG	-	p201	4686	GAACAGTATTTGGTATCTGCGCTCTGCTGAAGCCAGTTACCTTCGGAAAAAGAGTTGGTAGCTCTTGATCCGGCAAACAAACCACCGCTGGTAGCGGTGGT	,:FFFFFFFFFFFFFFF,FFFFFFFFFFFFFFFFFF,FF:FFFFFFFFF:FFF::FFFFFFFFFFFFFFFFFFFFF:FF,FFF:FFFFFFFFFFFFFFFFF	0	99:G>A
A00817:23:HHTTMDRXX:1:2236:4318:19460 1:N:0:ACTAAGAT+AACCGCGG	-	p201	4722	GTACCTTCGGAAAAAGAGTTGGTAGCTCTTGATCCGGCAAACAAACCACAGCTGGTAGCGGTGGTTTTTTTGTTTGCAAGCAGCAGATTACGCGCAGAAAA	,FFFFFFFFF:FFF:FFFFF:F:FFFF:FFFFFFF:FFFFFFF,::FFF,FFFFF:FFFFFFFFFFFFFFFFFFFFFFFFFFFFFFF,FFFFFFFFFFFFF	0	51:C>A,100:T>G
A00817:23:HHTTMDRXX:1:2276:3568:21418 1:N:0:ACTAAGAT+AACCGCGG	-	p201	6124	CGAATTGCTCTAGCCAATTCGCAAACCGCCTCTACCCGCGCGTTGGCCGATTCATTAATGCAGCTGGCACGACAGGTTTCCCGACTGGAAAGCGGGCAGTG	FF,,FFF,F,F,,,:,FF,,:F,,,,:F,,F,F,,,,::,,,,:F,F,::FF,,F,:,FFFFF,FFFFFF::F,FFFFFFFFFFFFFF:FFFFFFFFFF:F	0	67:C>A,82:A>T
A00817:23:HHTTMDRXX:1:2276:8956:14403 1:N:0:ACTAAGAT+AACCGCGC	-	p201	6125	GAATTGCTCTAGCCAATACGCAAACCGCCTCTCCCCGCGCGTTGGCCGATTCATTAATGCAGCTGGCACGACAGGTTTCCCGACTGGAAAGCGGGCAGTGA	FF,FF:F,,F,::,,FF,:F,:,:,,F::F:F,:::F,F,FFFFFF:F:FFFFFF,:FF:FFF,FF:FFF:F,FF:FFFFFF:FFFFF,FFFFFFFFF:F:	0
A00817:23:HHTTMDRXX:1:2127:6343:22467 1:N:0:ACTAAGAT+AACCGCGG	-	p201	6140	ATACGCAAACCGCCTCTCCCCGCGCGTTGGCCGATTCATTAATGCAGCTGGCACGACAGGTTTCCCGACTGGAAAGCGGGCAGTGAGCGCAACGCAATTAA	:FFFFFFF:FFFFFFFFFFFFFFFFF,,FFFFFFFFFFFFFFFFF:FF,FFFFFFFFFFFFFFFFFFFFFFFFFFFFFFFFFFFFFFFFFFFFFFFFFFFF	0
A00817:23:HHTTMDRXX:1:2243:17246:17738 1:N:0:ACTAAGAT+AACCGCGG	-	p201	6145	CAAACCGCCTCTCCCCGCGCGTTGGCCGATTCATTAATGCAGCTGGCACGACAGGTTTCCCGACTGGAAAGCGGGCAGTGAGCGCAACGCAATTAATGTGA	:,FFFFFFF,F,FFFFFFFFF,:FFFFFFFFF,F,F,,FFFFFFFFFFFF,F:FFFFFFFFFFFFFFFFFFFFFFFFFFFFFFFFFFFFFFFFFFFFFFFF	0
A00817:23:HHTTMDRXX:1:2117:10646:26757 1:N:0:ACTAAGAT+AACCGCGG	-	p201	6170	CCGATTCATTAATGCAGCTGGCACGACAGGTTTCCCGACTGGAAAGCGGGCAGTGAGCGCAACGCAATTAATGTGAGTTAGCTCACTCATTAGGCACCCCA	FFFFFFFF:FFFFFFFFFFFFFF:FFFFFF:FFFF::FFFFFFFFFFFFFFFFFFFFFFFFFFFFFFFFFFF:FFFFFFFFFFFFFF:FFFFFFFFFFFFF	0
A00817:23:HHTTMDRXX:1:2167:19018:24565 1:N:0:ACTAAGAT+AACCGCGG	-	p201	6197	AGGTTTCCCGACTGGAAAGCGGGCAGTGAGCGCAACGCAATTAATGTGAGTTAGCTCACTCATTAGGCACCCCAGGCTTTACACTTTATGCTTCCGGCTCG	FFFFFFFFFFFFFFFFFFFFFFFFFFFFFFFFFFFFFFFFFFFFFFFFFFFFFFFFFFFFFFFFFFFFFFFFFFFFFFFFFFFFFFFFFFFFFFFFFFFFF	0
A00817:23:HHTTMDRXX:1:2113:16794:32080 1:N:0:ACTAAGAT+AACCGCGG	-	p201	6200	TTTCCCGACTGGAAAGCGGGCAGTGAGCGCAACGCAATTAATGTGAGTTAGCTCACTCATTAGGCACCCCAGGCTTTACACTTTATGCTTCCGGCTCGTAT	FFFFFFFFFFFFFF::FFFF:FFFFFFFFFFFFFFFFFFF,FFFFFFFFFFFFFFFFFFFFFFFFFF,FFFFFFFFF:FFFFFFFFFF:F:FFFFFFFFFF	0
A00817:23:HHTTMDRXX:1:2273:27859:24158 1:N:0:ACTAAGAT+AACCGCGG	-	p201	6233	GCAATTAATGTGAGTTAGCTCACTCATTAGGCACCCCAGGCTTTACACTTTATGCTTCCGGCTCGTATGTTGTGTGGAATTGTGAGCGGATAACAATTTCA	FFFF:FFFFFFFFFFFFFFFFFFFFFFFFFFFFFFFFFFFFFFFFFFFFFFFFFFFFFFFFFFFFFFFFFFFFFFFFFFFFFFFFFFFFFFFFFFFFFFFF	0
A00817:23:HHTTMDRXX:1:2176:28592:1282 1:N:0:ACTAAGAT+AACCGCGG	-	p201	6238	TAATGTGAGTTAGCTCACTCATTAGGCACCCCAGGCTTTACACTTTATGCTTCCGGCTCGTATGTTGTGTGGAATTGTGAGCGGATAACAATTTCACACAG	FFF:FFFFFFFFFF:FFFFFFFFFFFF:FFF:FFFFFFF:FFFFFF:FFFFFFFFF::FFFFFFFFFFFFFFF:FFFFFF:FFFFFFF:FFFFFFFFFFFF	0
A00817:23:HHTTMDRXX:1:2129:14507:7138 1:N:0:ACTAAGAT+AACCGCGG	-	p201	6240	ATGTGAGTTAGCTCACTCATTAGGCACCCCAGGCTTTACACTTTATGCTTCCGGCTCGTATGTTGTGTGGAATTGTGAGCGGATAACAATTTCACACAGGA	FFFFFFFFFFFFFFFFFFFFFFFFFFFFFFFFFFFFFFFFF:FFFFFFFFFFFFFFFFFFFFFFFFFFFFFFFFFFFFFFFFFFFFFFFFFFFFFFFFFFF	0
A00817:23:HHTTMDRXX:1:2225:29776:32142 1:N:0:ACTAAGAT+AACCGCGG	-	p201	6242	GTGAGTTAGCTCACTCATTAGGCACCCCAGGCTTTACACTTTATGCTTCCGGCTCGTATGTTGTGTGGAATTGTGAGCGGATAACAATTTCACACAGGAAA	FFF,FFFFFFF,FFFFFFFFF:FFFFFFFFFFFFFFFFFFFFFFFFFFFFFFFFFF:FFFFFFFFFFFFFFFFFFFFFFFFFFFFFFFFFFFFFFFFFFFF	0
A00817:23:HHTTMDRXX:1:2168:9417:15608 1:N:0:ACTAAGAT+AACCGCGG	-	p201	6268	CCAGGCTTTACACTTTATGCTTCCGGCTCGTATGTTGTGTGGAATTGTGAGCGGATAACAATTTCACACAGGAAACAGCTATGACATGATTACGAATCCTT	FF,FFFFFFFFFFFFFFFFFFFFFFF,FF:FFFFFFFFFF:FFFFFFFFFFFFF:FFFF:FFFFFFFFF:FFFFF:FFFFFFF,FFFFFFFFFFFFFFFFF	0	1:C>T,3:T>C
A00817:23:HHTTMDRXX:1:2217:13395:32863 1:N:0:ACTAAGAT+AACCGCGG	+	p201	6395	TAAGCCGCGCCGTACCCCAATAGTCTCGACAGACACATAGCACCTAACATTATTGCTTAAATTTACTATTTTTTTACTATATTATACTCAACCCAATGAGC	FFFFFFFFFFFFFFFFFFFFFFFFFFFFFFFFFF,FFFFFFFFFFFFFFFFF:FFFFFFFFFFFFFFFFFFFFFF:FFFFFFFFFFFFFFFFFFFFFFFFF	0
A00817:23:HHTTMDRXX:1:2246:5936:29340 1:N:0:ACTAAGAT+AACCGCGG	+	p201	6417	GTCTCGACAGACACATAGCACCTAACATTATTGCTTAAATTTACTATTTTTTTACTATATTATACTCAACCCAATGAGCATAAAGACTGTAAAATCTCAAA	FFF:FFFFFFFFFFFFFFFFFFFFFFFFFFFFFFFFFFFFFFFFF:FFFFFFFFFFF,:F:FFFFFFFFFF:FFFFFFFFFFFFFFF:FF:FFFFFFFFF,	0
A00817:23:HHTTMDRXX:1:2246:11623:26443 1:N:0:ACTAAGAT+AACCGCGG	+	p201	6422	GACAGACACATAGCACCTAACATTATTGCTTAAATTTACTATTTTTTTACTATATTATACTCAACCCAATGAGCATAAAGACTGTAAAATCTCAAATTCCT	F:FFFFFFFFFFFFFFFFFFFF:FFFFFFFFFFFFFFFFFFFFFFFFFFFFFFFFFFF:FFFFFFFFFFFFFFFFFFFFFFFFFFFFFFFFFFF,FFFFF:	0
A00817:23:HHTTMDRXX:1:2277:15438:32800 1:N:0:ACTAAGAT+AACCGCGG	+	p201	6436	ACCTAACATTATTGCTTAAATTTACTATTTTTTTACTATATTATACTCAACCCAATGAGCATAAAGACTGTAAAATCTCAAATTCCTGAGAAGCATATTTA	FF:F,FFFFFFF:FFFFFFFFFFFF,F:F,:FF:F:FFFFF:F:FFFFFFFFFFFF:F::FFFF:,FFFFF:FFF::FFFFF,,FF:FFFFF,FF::FF,F	0
A00817:23:HHTTMDRXX:1:2224:1723:4883 1:N:0:ACTAAGAT+AACCGCGG	+	p201	6438	CTAACATTATTGCTTAAATTTACTATTTTTTTACTATATTATACTCAACCCAATGATCATAAAGACTGTAAAATCTCAAATTCCTTAGTAGCATATTTATC	:FFF:FF,F:,F,FFFFF:FFF,,F,:F,F:F:F:FFFF,:::F,FF,,FFFFF:F,FFFFFF::FF,FFF:F,FFFF,FFFF,F,F,,F,FFF:,,FFFF	0	56:G>T,85:G>T,88:A>T
A00817:23:HHTTMDRXX:1:2259:16993:7842 1:N:0:ACTAAGAT+AACCGCGG	+	p201	6441	ACATTATTGCTTAAATTTACTATTTTTTTACTATATTATACTCAACCCAATGAGCATAAAGACTGTAAAATCTCAAATTCCTGAGAAGCATATTTATCGAT	:FFFFFFFFFFFFFF:FFFFFFFFFF:FFFFFFFFFFFFFFFFFFFFFFFFFFFFFFFFFFFFFFFFFFFF:FFFFFFFFFFFFFFFFFFFFFFFFFFFFF	0
A00817:23:HHTTMDRXX:1:2175:32660:8390 1:N:0:ACTAAGAT+AACCGCGG	+	p201	6450	CTTAAATTTACTATTTTTTTACTATATTATACTCAACCCAATGAGCATAAAGACTGTAAAATCTCAAATTCCTGAGAAGCATATTTATCGATCCCACAGAC	FFFFFF:FFFFF:FFFFFFFFFFFF:F,F:FFFFFFFF:F:FFFFFFFFFFFF:,FFFFFFF:FFFFFFFFFFFFFFFFFFFFF:FFFFFFFF::FFF,FF	0
A00817:23:HHTTMDRXX:1:2165:15546:26663 1:N:0:ACTAAGAT+AACCGCGG	+	p201	6470	ACTATATTATACTCAACCCAATGAGCATAAAGACTGTAAAATCTCAAATTCCTGAGAAGCATATTTATCGATCCCACAGACTTGATAGTTCCATAATCCAT	FFFFFFFFFFFFFFFFFFFFFFFFFFFFFFFFFFFFFFFFFFFFFFFFFFFFFFFFFFFFFFFFFFFFFFFFFFFFFFFFFFFFFFFFFFFFFFFFFFFFF	0
A00817:23:HHTTMDRXX:1:2152:11008:7748 1:N:0:ACTAAGAT+AACCGCGG	+	p201	6472	TATATTATACTCAACCCAATGAGCATAAAGACTGTAAAATCTCAAATTCCTGAGAAGCATATTTATCGATCCCACAGACTTGATAGTTCCATAATCCATAC	FF:FFFFFFFFFFFFFFFFFFFFFFFFFFFFFFFFF:FFFFFFFFFFFFFFFFFF:FFFFFFFF,,FFFFFFFFFFFFFFFFFFFFFFFFFF::FFFFFFF	0
A00817:23:HHTTMDRXX:1:2226:13584:36636 1:N:0:ACTAAGAT+AACCGCGG	-	p201	6485	ACCCAATGAGCATAAAGACTGTAAAATCTCAAATTCCTGAGAAGCATATTTATCGATCCCACAGACTTGATAGTTCCATAATCCATACGCTGCAGCCAAAT	FFF:FFFFFFFFFFFFFFFFFFFFFFFFFFFFF,FFFFFFFFFFFFFFFFFFFFF:FFFFFFFFF:FFFFFFF:FFFFFFFFFFFFFFFFFFFFFFFFFF,	0
A00817:23:HHTTMDRXX:1:2257:6587:29434 1:N:0:ACTAAGAT+AACCGCGG	+	p201	6515	AAATTCCTGAGAAGCATATTTATCGATCCCACAGACTTGATAGTTCCATAATCCATACGCTGCAGCCAAATTGCTAGTGTGTTGAACATTTAACACGTAGA	FFF:FFFF:FFFFFFFFFFFFFFFFFFFFFFFF:FFFFFFFFF,F:F:FFFFFFF::FFFFFFFFFFF:FFFFFFFFFFFFFFFFFFFFFFFFFFFFFFF:	0
A00817:23:HHTTMDRXX:1:2132:20998:3035 1:N:0:ACTAAGAT+AACCGCGT	+	p201	6528	GCATATTTATCGATCCCACAGACTTGATCGTTCCATAATCCATACGCTGCAGCCAAATTGCTAGAGTGTTGAACATTTATCACGTTGAGAACGAGAAAAGA	F,FFFF,F,:FFF,FFFF:FFF,FFF,F,,FF:F,FFF:FF:F::F:FFF,,FFF,:FFFFFFF,FFF,FF,,FF:F:F,,:F,:::F,,FF,FF:F,FF:	0	28:A>C,64:T>A,79:A>T,85:A>T,92:T>G
A00817:23:HHTTMDRXX:1:2132:21386:3583 1:N:0:ACTAAGAT+AACCGCGG	+	p201	6528	GCATATTTATCGATCCCACAGACTTGATAGTTCCATAATCCATACGCTGCAGCCAAATTGCTAGTGTGTTGAACATTTAACACGTAGAGAACTAGAAAAGA	FFFFF:FFFFFFFFFFFFFFFFFFFFFFFF:FFFFFFFFFFFFFFFFFFFFFFFFFFFFFFFFFFFFFFFFFFFFFFFFFFFFFFFFFFFFFFFFFFFFF,	0
A00817:23:HHTTMDRXX:1:2253:9625:19038 1:N:0:ACTAAGAT+AACCGCGG	+	p201	6549	ACTTGATAGTTCCATAATCCATACGCTGCAGCCAAATTGCTAGTGTGTTGAACATTTAACACGTAGAGAACTAGAAAAGATATAAAACTAAGATTGATATC	,FFFFFFFFFFFFFFFFFFF:,FFFFFFFFFFFFFFFFFFFFFFFFFFFFFFFFFFFFFFFFFFF,FFFFFFFFFF::FFFFFFFF:FFFFFFFFFFFFFF	0
A00817:23:HHTTMDRXX:1:2128:31259:15201 1:N:0:ACTAAGAT+AACCGCGG	-	p201	6557	GTTCCATAATCCATACGCTGCAGCCAAATTGCTAGTGTGTTGAACATTTAACACGTAGAGAACTAGAAAAGATATAAAACTAAGATTGATATCCAAAATAG	F:FFFF:FFFFFFFFFFFFFFFFFFFFFF:FF,FFFFFFFFFFFFFFFFFFFFFFFFF:FFFFFFFFFF:FFFFFFFFFFFFFFFFFFFFFFFFFFFFFFF	0
A00817:23:HHTTMDRXX:1:2219:18168:35086 1:N:0:ACTAAGAT+AACCGCGG	+	p201	6633	AAACTAAGATTGATATCCAAAATAGACGAGAACAATAAGCAAAAACTCTTAGTTTTGAAATAAATCAACAATCCCGAGGGTTGTCACATACATCAAAAACG	FFFFFFFFFFFFF,FF,FFF,F::,F,FFF:FFFFFFFF:FFFF:FFFFFFF:FFFF,FFFFFFFF:FF:FFFFF:F:FFFF:F:FFF:F:F:FFFFFFFF	0
A00817:23:HHTTMDRXX:1:2247:13819:30185 1:N:0:ACTAAGAT+AACCGCGG	-	p201	6636	CTAAGATTGATATCCAAAATAGACGAGAACAATAAGCAAAAACTCTTAGTTTTGAAATAAATCAACAATCCCGAGGGTTGTCACATACATCAAAAACGAAA	FFFFFFFFFFFFFFF:FF::,FFF::FFFFF,F:FFFFFF,FFFFFFFFF:F:FF:,F,FFFFFFFFFFFFFFFFFFF::FFFFFFFFFFFFFF,FFFF,:	0
A00817:23:HHTTMDRXX:1:2129:28691:33583 1:N:0:ACTAAGAT+AACCGCGG	+	p201	6643	TGATATCCAAAATAGACGAGAACAATAAGCAAAAACTCTTAGTTTTGAAATAAATCAACAATCCCGAGGGTTGTCACATACATCAAAAACGAAAATCCATA	F:FF:FFFFFFFFFF:FFFFFFFFFFFFFFF:FF:FFFFFFFFFFFFFFFF::FFFFFFFFF:FF:F:F::F:,FFFFFFF:FFFFFF,F::FFFFFFFFF	0
A00817:23:HHTTMDRXX:1:2247:25256:9846 1:N:0:ACTAAGAT+AACCGCGG	+	p201	6646	TATCCAAAATAGACGAGAACAATAAGCAAAAACTCTTAGTTTTGAAATAAATCAACAATCCCGAGGGTTGTCCCATACATCAAAAACGAAAATCCATATAG	FFFFFFFFFFFFFFFFFFFFFFFFFFFFFFFFFFFFFFFFFFFFFFFFFFFFFFFFFFFFFFFFFFFFFFFF,::FFFFFFFFFFFFF::FFFFFFFFFFF	0	72:A>C
A00817:23:HHTTMDRXX:1:2264:22987:25676 1:N:0:ACTAAGAT+AACCGCGG	+	p201	6654	ATAGACGAGAACAATAAGCAAAAACTCTTAGTTTTGAAATAAATCAACAATCCCGAGGGTTGTCACATACATCAAAAACGAAAATCCATATAGCAAAAAAA	FFFFFFFFFFFFFFFFFFFFFFFFFFFFFFFFFFFFFFFFFFFFFFFFFFFFFFFFFFFFFFFFFFFFFFFFFFFFFFFFFFFFFFFFFFFFFFFFFFFFF	0
A00817:23:HHTTMDRXX:1:2172:12933:2378 1:N:0:ACTAAGAT+AACCGCGG	-	p201	6659	CGAGAACAATAAGCAAAAACTCTTAGTTTTGAAATAAATCAACAATCCCGAGGGTTGTCACATACATCAAAAACGAAACTCCATATAGCAAAAAAAACTCT	:FFFF:,FF:FFFFFF,,FFFF:::F,FF::FFF,,,:FFFFF,,FFF:FFF,FFFFFFFFF,F:,F:FF,,FFFFF:,FFFF,FFFF:FF,F,FFFF,FF	0	22:A>C
A00817:23:HHTTMDRXX:1:2162:8341:6010 1:N:0:ACTAAGAT+AACCGCGG	+	p201	6692	ATAAAGCAACAATCCCGAGGGTTGTCACATACATCAAAAACGAAAATCCATATAGCAAAAAAAACTCTAAATTACCGTTCGACAAAAAGAGAAATCTGATA	F,FFF,FFFFFFFF,FFFFFF:FFFFF:F,FFFF:,FFF,FFFFFF:FFFF:FF::FF:FFFF,F:,F:FFFFFF,F,F:F:F:F,F,FFFF,,,:FF,F,	0	5:T>G,94:A>T
A00817:23:HHTTMDRXX:1:2167:6912:8202 1:N:0:ACTAAGAT+AACCGCGG	-	p201	6696	ATCAACAATCCCGAGGGTTGTCACATACATCAAAAACGAAAATCCATATAGCAAAAAAAACTCTAAATTACCGTTCGACAAAAAGAGAAAACTGATAGGAC	FFFFFFFFFFFFFFFFFFFFFFFFFFFF:FFFFFFFFFFFFFFFFFFFFFFFFFFFFFFFFFFFFFFFFFFFFFFFFFFFFFFFFFFFFFFFFFFFFFFFF	0
A00817:23:HHTTMDRXX:1:2242:10493:12680 1:N:0:ACTAAGAT+AACCGCGG	-	p201	6696	ATCAACAATCCCGAGGGTTGTCACATACATCAAAAACGAAAATCCATATAGCAAAAAAAACTCTAAATTACCGTTCGACAAAAAGAGAAAACTGATAGGAC	FFF:FFF,FFFFFFFFFFFFFFFFFFFF:FFFFFFFFFFFFFFFFFFFF,FFFFFFFFFFFFFFFFF,F:FFFFFFFFFFFFFFFFFFFFFFFFFFFFFFF	0
A00817:23:HHTTMDRXX:1:2107:10276:1094 1:N:0:ACTAAGAT+AACCGCGG	+	p201	6727	AAAAACGAAAATCCATATAGCAAAAAAAACTCTAAATTACCGTTCGACAAAAAGAGAAAACTGATAGGACATTTGCTAAACATTAAAATCAAAATTTGGAT	FFFFFFFFFFFFFFFFFFFFFF:F:FFFFFFFFFFFFFFFFFFFFFFFFFFF,FFFFFFFFFF:FFFFFFFFFFFFFFFFFFFFFFFFFFFFFFFFFFFFF	0
A00817:23:HHTTMDRXX:1:2118:29179:4742 1:N:0:ACTAAGAT+AACCGCGG	+	p201	6741	ATATAGCAAAAAAAACTCTAAATTACCGTTCGACAAAAAGAGAAAACTGATAGGACATTTGCTAAACATTAAAATCAAAATTTGGATCAAGCCGAATTCTC	FFFFFFFFFFFFFFFFFFFFFFFFFFFFFFFFFFFFFFFFFFFFFFFFFF:FFFFFFFFFFFFFFFFFFFFFFFFFFFFF:FFFFFFFFFFFFFFFFFFFF	0
A00817:23:HHTTMDRXX:1:2271:31982:3020 1:N:0:ACTAAGAT+AACCGCGG	+	p201	6754	AACTCTAAATTACCGTTCGACAAAAAGAGAAAACTGATAGGACATTTGCTAAACATTAAAATCAAAATTTGGATCAAGCCGAATTCTCAGAAGAACTCGTC	FFFFFFFFFFFFFFFFFFFFFFFFF:FFFFFFFFFF::FFFFF:FFFFF:FFFFFFFFFFFFFFFFFFFFFFFFFFFFF,FFF:FFFFFFFFFFFF:FFFF	0
A00817:23:HHTTMDRXX:1:2102:22535:22921 1:N:0:ACTAAGAT+AACCGCGG	+	p201	6760	AAATTACCGTTCGACAAAAAGAGAAAACTGATAGGACATTTGCTAAACATTAAAATCAAAATTTGGATCAAGCCGAATTCTCAGAAGAACTCGTCAAGAAG	FFFFFFFFF,FFFFFFFFFFFFFFFFFF:FFFFFFFFFFFFFFF:FFFFFFFFFFFFFFFF:FFFFFFFFFFFFFFFFFFFFFFFFFFFFFFFFFFFF:FF	0
A00817:23:HHTTMDRXX:1:2117:32298:12680 1:N:0:ACTAAGAT+AACCGCGG	-	p201	6760	AAATTACCGTTCGACAAAAAGAGAAAACTGATAGGACATTTGCTAAACATTAAAATCAAAATTTGGATCAAGCCGAATTCTCAGAAGAACTCGTCAAGAAG	FFF,,FFFFFFFFFFFFF:FFFFFF:FFFFFFFFFFFFFFFFFFFFFF:FFF,F:FFFFFFFFFFFFFFFFFFFFFFFFFFFFFFFFFFFFFFFFFFFFFF	0
A00817:23:HHTTMDRXX:1:2239:16514:23516 1:N:0:ACTAAGAT+AACCGCGG	+	p201	6760	AAATTACCGTTCGACAAAAAGAGAAAACTGATAGGACAGTTGCTAAACATTAAAATCAAAATTTGGATCAAGCCGAATTCTCAGAAGAACTCGTCAAGAAG	FFFFFFFFF:FFFFFFF:FF:FFFF:FFF:F:FFFFFF,FFFFFFFFFF:F,:FFFF,F,FF::FFFFFFFFFFFFFFFFFFF:F:F:FFFFFFFFFFFFF	0	38:T>G
A00817:23:HHTTMDRXX:1:2155:1859:22842 1:N:0:ACTAAGAT+AACCGCGG	+	p201	6799	TTGCTAAACATTAAAATCAAAATTTGGATCAAGCCGAATTCTCAGAAGAACTCGTCAAGAAGGCGATAGAAGGCGATGCGCTGCGAATCGGGAGCGGCGAT	FFFFFFFFFFFFFFFFFFFFFFFFFFFFFFFFFFFFFFFFFFFFFFFFFFFFFFFFFFFFFFFFFFFFFF:FFFFFFFFFFFFFFFFFFFFFFFFFFFFFF	0
A00817:23:HHTTMDRXX:1:2261:32036:14418 1:N:0:ACTAAGAT+AACCGCGG	-	p201	6804	AAACATTAAAATCAAAATTTGGATCAAGCCGAATTCTCAGAAGAACTCGTCAAGAAGGCGATAGAAGGCGATGCGCTGCGAATCGGGAGCGGCGATACCGT	FFFFFFFFFFF:FFFFF::FFFFFFF:,FFFFFFFFFFFFFFFF:FFFFF:FF,FF:FFFFF:FFFF,,FFFFF,FFFFFFFFFFFFFFFFFFFFFF,F:F	0
A00817:23:HHTTMDRXX:1:2225:25762:13698 1:N:0:ACTAAGAT+AACCGCGG	+	p201	6805	AACATTAAAATCAAAATTTGGATCAAGCCGAATTCTCAGAAGAACTCGTCAAGAAGGCGATAGAAGGCGATGCGCTGCGAATCGGGAGCGGCGATACCGTA	FFFFFFFFFFFF:F:FFFFFFFFFFFFFFFFFFFFFFFFFFFFFFFFFFFFFFFFFFFFFFFFFFFFFFFFFFFFFFFFFFFFFFFFFFFFFFFFFFFFFF	0
A00817:23:HHTTMDRXX:1:2211:14841:28541 1:N:0:ACTAAGAT+AACCGCGG	+	p201	6836	ATTCTCAGAAGAACTCGTCAAGAAGGCGATAGAAGGCGATGCGCTGCGAATCGGGAGCGGCGATACCGTAAAGCACGAGGAAGCGGTCAGCCCATTCGCCG	FFFFFFFFFFFFFFFFFFFFFFFFFFFFFFFFFFFFFFFFFFFFFFFFFFFFFFFF:FFFFFFFFFFFFFFFFFFFFF:FFFFFFFFFFFFFFFFFFFFF:	0
A00817:23:HHTTMDRXX:1:2149:21423:15076 1:N:0:ACTAAGAT+AACCGCGG	+	p201	6840	TCAGAAGAACTCGTCAAGAAGGCGATAGAAGGCGATGCGCTGCGAATCGGGAGCGGCGATACCGTAAAGCACGAGGAAGCGGTCAGCCCATTCGCCGCCAA	FFFFFFFFFFFFFFFFFFFFFFFFFFFFFFFFFFFFFFFFFFFFFFFFFFFFFFFFFFFFFFFFFFFFFFFFFFFFF,FFFFFFFFFFFFFFFFFFFFFF:	0
A00817:23:HHTTMDRXX:1:2103:28809:17284 1:N:0:ACTAAGAT+AACCGCGG	+	p201	6856	AGAAGGCGATAGAAGGCGATGCGCTGCGAATCGGGAGCGGCGATACCGTAAAGCACGAGGAAGCGGTCAGCCCATTCGCCGCCAAGCTCTTCAGCAATATC	FFFFFFFFFFFFFFFFFFFFFFFFFFFFFFFFFFFFFFFFFFFFFFFFFFFFFFFFFFFFF,FFFFFFFFFFFFFFFFFFFFFFFFFFFFFFFFFFFFFFF	0
A00817:23:HHTTMDRXX:1:2275:9326:21057 1:N:0:ACTAAGAT+AACCGCGG	-	p201	6858	AAGGCGATAGAAGGCGATGCGCTGAGAATCGGGAGCGGCGATACCGTAAAGCACGAGGAAGCGGTAAGCCCATTCGCCGCCAAGCTCTTCAGCAATATCAC	FFF:F,,FFFFFFFFFFF:F:F:F,FF:F,,,FF:F:F:,FFF,,,:F:F:F::FF:FF::F,:F,F::F,FFF:F:,F,,FFF:,,FFFF:F,FF:FFF,	0	35:C>A,76:C>A
A00817:23:HHTTMDRXX:1:2242:25030:6355 1:N:0:ACTAAGAT+AACCGCGG	+	p201	6865	TAGAAGGCGATGCGCTGCGAATCGGGAGCGGCGATACCGTAAAGCACGAGGAAGCGGTCAGCCCATTCGCCGCCAAGCTCTTCAGCAATTTCACGGGTAGC	FF:FFFFFFFFFFFFFFFFFFFFFFFFFFFFFF:F,FFFFFFFFFFFFFFFFFFFFFFFFFFFFFFFFFFFFFFFFFF:,F:FFFFF:F,FFFFFFFFFFF	0	89:A>T
A00817:23:HHTTMDRXX:1:2266:2980:19711 1:N:0:ACTAAGAT+AACCGCGG	+	p201	6892	GCGGCGATACCGTAAAGCACGAGGAAGCGGTCAGCCCATTCGCCGCCAAGCTCTTCAGCAATATCACGGGTAGCCAACGCTATGTCCTGATAGCGGTCCGC	:FFFFF:FFFFFF::FF::FFFF:F,FFF::F:FFFFF:,FFFFFFFFFFF,FFFFFFFFFF:FFFFFF:FFFFF,FFFFFFFFFF:F:FFFFFFF:FFFF	0
A00817:23:HHTTMDRXX:1:2129:20943:36229 1:N:0:ACTAAGAT+AACCGCGG	-	p201	6897	GATACCGTAAAGCACGAGGAAGCGGTCAGCCCATTCGCCGCCAAGCTCTTCAGCAATATCACGGGTAGCCAACGCTATGTCCTGATAGCGGTCCGCCACAC	FFFF:FFFFFFFF:F:FFF::FFFFFFFFF:FF,FFFFFFFFFFFFFFFFFFFFFF:FFFFFFFFFFFFFFFF:FFFFFFFFFFFFFFF:FFFFFFFFFFF	0
A00817:23:HHTTMDRXX:1:2265:11758:10332 1:N:0:ACTCAGAT+AACCGCGG	-	p201	6897	GATACCGTAAAGCACGAGGAAGCGGTCAGCCCATTCGCCGCCAAGCTCTTCAGCAATATCACGGGTAGCCAACGCTATGTCCTGATAGCGGTCCGCCACAC	FFFFFFFFFFFFFFFFFFFFFFFFFFFFFFFFF,FFFFFFFFFFFFFFFFFFFFFFFF,FFFFFFFFFFFFFFF,FFFFFFFFFFFFFFFFFFFFFFFFFF	0
A00817:23:HHTTMDRXX:1:2229:30074:20917 1:N:0:ACTAAGAT+AACCGCGG	-	p201	6902	CGTTAAGCACGTGGAAGCGGTCAGCCCATTCGCCGCCAAGCTCTTCAGCAATATCACGGGTAGCCAACGCTATGTCCTGATAGCGGTCCGCCACACCCAGC	,:F,F,F,:FF,,F:,F:,FFF,,:,,FFF,,,F:F,,F,,F,,F:F:,FFF,,,,,F,FFF,FF,F::,FF,FF,:F,FFF,,F,F,F,FFFF,FFFF:F	0	89:A>T,97:A>T
A00817:23:HHTTMDRXX:1:2106:30770:15796 1:N:0:ACTAAGAT+AACCGCGG	-	p201	6908	GCACGAGGAAGCGGTCAGCCCATTCGCCGCCAAGCTCTTCAGCAATATCACGGGTAGCCAACGCTATGTCCTGATAGCGGTCCGCCACACCCAGCCGGCCA	,FFF::FFF,:FFFFFFFF:FFF:,F:F,FF,FF,F:FFFFF::FFFF:FFF:FFFFFFFFFFFFFF:,F,FF:FF,FFFFFFF:F,FFF:F,FFFFF,FF	0
A00817:23:HHTTMDRXX:1:2102:20618:36198 1:N:0:ACTAAGAT+AACCGCGG	-	p201	6909	CACGAGGAAGCGGTCAGCCCATTCGCCGCCAAGCTCTTCAGCAATATCACGGGTAGCCAACGCTATGTCCTGATAGCGGTCCGCCACACCCAGCCGGCCAC	F:FFFFFFFFFFFFFFFFFFF:F:::FF,FFFFFF,FFFFF:FFF:FFFFFFF:FF:F,FF:FF,FFFF:FFFFFFFFFFF:F:FFFFFF:,F,FFFFFFF	0
A00817:23:HHTTMDRXX:1:2229:3676:15186 1:N:0:ACTAAGAT+AACCGCGG	+	p201	6909	CACGAGGAAGCGGTCAGCCCATTCGCCGCCAAGCTCTTCAGCAATATCACGGGTAGCCAACGCTATGTCCTGATAGCGGTCCGCCACACCCAGCCGGCCAC	FFFFFFFFFFFFFFF:FF:FFFFF:FFFFFFFFFFFFF,FFFFF:FF,FF:FFFFFFF:FF:FFFFFFFFFFFFF::FFFF:F,FFFFFFFFFFFFFFFF:	0
A00817:23:HHTTMDRXX:1:2114:22182:30577 1:N:0:ACTAAGAT+AACCGCGG	-	p201	6911	CGAGGAAGCGGTCAGCCCATTCGCCGCCAAGCTCTTCAGCAATATCACGGGTAGCCAACGCTATGTCCTGATAGCGGTCCGCCACACCCAGCCGGCCACAG	FFFFFFFFFFFFFFFFFFFFFFFFFFFFFFFFFFFFFFFFFFFFFFFFFFFFFFFFFFFFFFFFF:FFFFFFFFFFFFFFFFFFFFFFFFFFFF:FFFFFF	0
A00817:23:HHTTMDRXX:1:2109:13503:18897 1:N:0:ACTAAGAT+AACCGCGG	+	p201	6913	AGGAAGCGGTCAGCCCATTCGCCGCCAAGCTCTTCAGCAATATCACGGGTATCCAACGCTATGTCCTGATAGCGGTACGCAACACCCAGCCGGCCACAGTC	F,FFF,F,:F:FF,F:F:FFFF:F:::FF:F:FFFFF,FFFF:FF::F:::,F:FFFFF:FF,FFFFFFFF:,,,F,F,F,FFF:F:F::,:,FF,FF,FF	0	51:G>T,76:C>A,80:C>A
A00817:23:HHTTMDRXX:1:2239:4824:12665 1:N:0:ACTAAGAT+AACCGCGG	+	p201	6914	GGAAGCGGTCAGCCCATTCGCCGCCAAGCTCTTCAGCAATATCACGGGTAGCCAACGCTATGTCCTGATAGCGGTCCGCCACACCCAGCCGGCCACAGTCG	FFF::FFFF:FFFFFFFFFFFFFFF:FFFFFFFFFFFFFFFFFFFFFFFFFFFF::FFFFFFFFFFF:FFFFFFFFFFFF,FFFF:F:FFFFFF:FF:FFF	0
A00817:23:HHTTMDRXX:1:2217:30092:19507 1:N:0:ACTAAGAT+AACCGCGG	+	p201	6923	CAGCCCATTCGCCGCCAAGCTCTTCAGCAATATCACGGGTAGCCAACGCTATGTCCTGATAGCGGTCCGCCACACCCAGCCGGCCACAGTCGATGAATCCA	FFFFFFFFFFFFFFFFFFFF:F:FFFFFF:FF,FFFFFFF,FFF:FFFFFFFF,FFFFFF:FFFFFFFFFFFF:FFF:FFFFFFF,F:F,FF:,F,F:FF,	0
A00817:23:HHTTMDRXX:1:2258:8919:9079 1:N:0:ACTAAGAT+AACCGCGG	-	p201	6948	AGCAATATCACGGGTAGCCAACGCTATGTCCTGATAGCGGTCCGCCACACCCAGCCGGCCACAGTCGATGAATCCAGAAAAGCGGCCATTTTCCACCATGA	FFFFFFFFFFFFFFFFFFFFFFFFFFFFFFFFFFFFFFFFFFFFFFFFFFFFFFFFFFFFFFFFFFFFFFFFFFFFFFFFFFFFFFFFFFFFFFFFFFFFF	0
A00817:23:HHTTMDRXX:1:2151:30644:35806 1:N:0:ACTAAGAT+AACCGCGG	+	p201	6951	AATATCACGGGTAGCCAACGCTATGTCCTGATAGCGGTCCGCCACACCCAGCCGGCCACAGTCGATGAATCCAGAAAAGCGGCCATTTTCCACCATGATAT	FFF:FFF:FFF::FFFF:FFFF:,FFFFF:FFFF:,F,:,,:FFFFF:F:FFFFFFF:F,::FFFFFF,:FFF:FFFFFF::::FF,FFFFFF,F,FF,::	0
A00817:23:HHTTMDRXX:1:2274:32127:17895 1:N:0:ACTAAGAT+AACCGCGG	+	p201	6960	GGTAGCCAACGCTATGTCCTGATAGCGGTCCGCCACACCCAGCCGGCCACAGTCGATGAATCCAGAAAAGCGGCCATTTTCCACCATGATATTCGGCAAGC	FFFFFFFFFFFFF,FFFFFFFFFFFFFFFFFFFFFFFFFFFFFFFFFFFFFF:F:F:F:FF::FFFFFFFFFFFFFFFFFF,FFFFFFFFFFFFFFFF:,F	0
A00817:23:HHTTMDRXX:1:2166:2284:1908 1:N:0:ACTAAGAT+AACCGCGG	+	p201	6966	CAACGCTATGTCCTGATAGCGGTCCGCCACACCCAGCCGGCCACAGTCGATGAATCCAGAAAAGCGGCCATTTTCCACCATGATATTCGGCAAGCAGGCAT	FFFFFF:FF:FFFFFFFFFFFFFFFFFFFFFFFFFFFFFFFFFFFFFFFFFFFFFFFFFFFFFFFFFFFFFFFFFFFFF:FFFF:FFFFFFFFFFFFF::F	0
A00817:23:HHTTMDRXX:1:2246:28574:33599 1:N:0:ACTAAGAT+AACCGCGG	+	p201	6966	CAACGCTATGTCCTGATAGCGGTCCGCCACACCCAGCCGGCCACAGTCGATGAATCCAGAAAAGCGGCCATTTTCCACCATGATATTCGGCAAGCAGGCAA	FFFFFFFFFFFFFFFFFFFFFFFFFFFFFFFFFFFFFFFFFFFFFFFFFFFFFFFFFFFFFF:FFFFFFFFFFFFFFFFF:FFFFF:FFFFFFFF:FFFF,	0	100:T>A
A00817:23:HHTTMDRXX:1:2224:31087:22451 1:N:0:ACTAAGAT+AACCGCGG	-	p201	6967	AACGCTATGTCCTGATAGCGGTCCGCCACACCCAGCCGGCCACAGTCGATGAATCCAGAAAAGCGGCCATTTTCCACCATGATATTCGGCAAGCAGGCATC	FFFFFFFF:FF,F,FFF:F:FFFFFF:FFF:,:F:F::F:F:::FF::FFF:FFFFF,FFFF:FF:FFF,FFF:FFFFFFFFFFFFFFFFFFFFFFF:FF:	0
A00817:23:HHTTMDRXX:1:2224:31087:22670 1:N:0:ACTCAGAT+AACCGCGG	-	p201	6967	AACGCTATGTCCTGATAGCGGTCCGCCACACCCAGCCGGCCACAGTCGATGAATCCAGAAAAGCGGCCATTTTCCACCATGATATTCGGCAAGCAGGCATC	FFFFFFFFFFFFFFFFFFFFFFFFFFFFFFFFFFFFFFFFFFFFFFFFFFFFFFFFFFFFFFFFFFFFFFFFFFFFFF:F:FFFFFFFFFFFFFFFFFFFF	0
A00817:23:HHTTMDRXX:1:2156:8260:29857 1:N:0:ACTAAGAT+AACCGCGG	+	p201	6977	CCTGATAGCGGTCCGCCACACCCAGCCGGCCACAGTCGATGAATCCAGAAAAGCGGCCATTTTCCACCATGATATTCGGCAAGCAGGCATCGCCATGGGTC	FFFFF::FFFF:FFFFFFFFFFFFFFFFFFF:FFF:FFFFFFFFFF:FF,FFFFFFFFFFFFFFFFF::FFF:FF,FFFFFFFFFFFFFFFFFF:FFFFFF	0
A00817:23:HHTTMDRXX:1:2208:17626:34491 1:N:0:ACTAAGAT+AACCGCGG	-	p201	6979	TGATTGCTGTCCGCCACACCCAGCCGGCCACAGTCGATGAAGCCAGAAAAGCGGCCATTTTCCACCATGATATTCGGCAAGCAGGCATCGCCATTGGTCAC	,,:F,:,:,F,::,,:FFFF:FF,F,::,:F,::FFFFF,F,F:F:,FFFFFF:FFFFFFFFFF,::FFFF:F:FF,FF:::,,F,:FF,F::,,FFFFFF	0	6:G>T,59:T>G,93:G>T,96:A>T
A00817:23:HHTTMDRXX:1:2253:7545:12493 1:N:0:ACTAAGAT+AACCGCGG	-	p201	6980	GATAGCGGTCCGCCACACCCAGCCGGCCACAGTCGATGAATCCAGAAAAGCGGCCATTTTCCACCATGATATTCGGCAAGCAGGCATCGCCATGGGTCACG	FF,FFFFFFFFFFFFFFFFFFFFFFFFFFF,FFFFF,FFFFFFFFFF:FFFFFFFFFFFFFFFFFF:FFFFFFFFFFFFFFFFFFFFFFFFFFFFFFFFFF	0
A00817:23:HHTTMDRXX:1:2117:14190:26850 1:N:0:ACTAAGAT+AACCGCGG	+	p201	6986	GGGCCGCCACACCCAGCCGGCCACAGTCGATTAATCCAGAAAAGCGGCCAATTTCCACCATGATATTCGGCAAGCAGGCATCGCCATGGGTCACGACGAGA	FF,FFFF,,FFFF:FFFFFF:FF:F,FF:F,,F:F:FF:FFFF:FF,FFF,FFFFFF,,,:FFFF:FFFF:FFFFF:,FF,F:F:FF:FFFFF,FF:FF,F	0	2:T>G,31:G>T,50:T>A
A00817:23:HHTTMDRXX:1:2251:8684:7232 1:N:0:ACTAAGAT+AACCGCGG	+	p201	7019	ATCCAGAAAAGCGGCCATTTTCCACCATGATATTCGGCAAGCAGGCATCGCCATGGGTCACGACGAGATCATCGCCGTCGGGCATGCGCGCCTTGAGCCTG	FFFFFFFFFFFFFFFFFFFFFFFFFFF:FFF:FFFFFFFFFFFFFFFFFFFFFFFFFFFFFFFFFFFFFFFFFFFFFFFFFFFFFFFFFFFFFFFFFFFFF	0
A00817:23:HHTTMDRXX:1:2244:1913:27727 1:N:0:ACTAAGAT+AACCGCGG	-	p201	7025	AAAAGCGGCCATTTTCCACCATGATATTCGGCAAGCAGGCATCGCCATGGGTCACGACGAGATCATCGCCGTCGGGCATGCGCGCCTTGAGCCTGGCGAAC	,F::FFFFFFFF:FFFF:FFF:FFFFF:FFFFFFFFFFFFFFFFFFFFFFFFFFFFFFFFFF:FFFFFFFFFFFFFFFFFFFFFFFFFFFFFFFFFFFFFF	0
A00817:23:HHTTMDRXX:1:2119:12590:16031 1:N:0:ACTAAGAT+AACCGCGG	+	p201	7030	CGGCCATTTTCCACCATGATATTCGGCAAGCAGGCATCGCCATGGGTCACGACGAGATCATCGCCGTCGGGCATGCGCGCCTTGAGCCTGGCGAACAGTTC	FFFFFFFFFFFFFFFFFFFFF::FFFFFFFFFFFFFFFFFFFFFFFFFFFFFFFFFFFFFFFFFFFFFFFFFFFFFFFFFFFF:FFFFFFFFFFFFFF,FF	0
A00817:23:HHTTMDRXX:1:2165:25048:33191 1:N:0:ACTAAGAT+AACCGCGG	-	p201	7039	TCCACCATGATATTCGGCAAGCAGGCATCGCCATGGGTCACGACGAGATCATCGCCGTCGGGCATGCGCGCCTTGAGCCTGGCGAACAGTTCGGCTGGCGC	FFFFFFFFFF:FFFFFFFFFFFFFFFFFFFFFFFFFFFFFFF:FFFFFFFFFFFFFFFFFFFFFFFFFFFFFFFFFFFFFFFFFFFFFFFFFFFFFFFFFF	0
A00817:23:HHTTMDRXX:1:2217:31846:17472 1:N:0:ACTAAGAT+AACCGCGG	+	p201	7050	ATTCGGCAAGCAGGCATCGCCATGGGTCACGACGAGATCATCGCCGTCGGGCATGCGCGCCTTGAGCCTGGCGAACAGTTCGGCTGGCGCGAGCCCCTGAT	FFFFFFFFFFFFFFFFFFFFFFFFFFFFFFF:FFFF,FFFFFFFFFFFFFFFFFFFFFFFFFFFFFFFFFFFFFFFFFFFFFFFFFFFFFF:FFFFFFF::	0
A00817:23:HHTTMDRXX:1:2152:5321:3286 1:N:0:ACTAAGAT+AACCGCGG	+	p201	7058	AGCAGGCATCGCCATGGGTCACGACGAGATCATCGCCGTCGGGCATGCGCGCCTTGAGCCTGGCGAACAGTTCGGCTGGCGCGAGCCCCTGATGCTCTTCG	FFFFFFFFFFFFFFFFFFFFFFFFFFFFFFFFFFFFFFFFFFFFFFFFFFFFF,FFFFFFFFFFFFFFFF:FFFFFFFFFFFFFFFFFFFFFFFFFFFFFF	0
A00817:23:HHTTMDRXX:1:2157:17933:33708 1:N:0:ACTAAGAT+AACCGCGG	+	p201	7063	GCATCGCCATGGGTCACGACGAGATCATCGCCGTCGGGCATGCGCGCCTTGAGCCTGGCGAACAGTTCGGCTGGCGCGAGCCCCTGATGCTCTTCGTCCAG	FFFFFFFF:FFFFFFF:F:FFFFF:F:FFFFFFFFFFFFFF:FFFFFFFFFFFFFFFFFFFFFFFFFFFF:FFFFFFFFFFFFFFFFFFFFFFFFFFFFFF	0
A00817:23:HHTTMDRXX:1:2257:11514:20462 1:N:0:ACTAAGAT+AACCGCGG	+	p201	7069	CCATGGGTCACGACGAGATCATCGCCGTCGGGCATGCGCGCCTTGAGCCTGGCGAACAGTTCGGCTGGCGCGAGCCCCTGATGCTCTTCGTCCAGATCATC	FFFFFFFFFFFFFFFFFFFFFFFFFFFFFFFFFFFFFFFFFFFFFFFFFFFFFFFFFFFFFFFFFFFFFFFFFFFFFFFFFFFFFFFFFFFFFFFF:F:FF	0
A00817:23:HHTTMDRXX:1:2223:15022:9533 1:N:0:ACTAAGAT+AACCGCGG	-	p201	7075	GTCACGACGAGATCATCGCCGTCGGGCATGCGCGCCTTGAGCCTGGCGAACAGTTCGGCTGGCGCGAGCCCCTGATGCTCTTCGTCCAGATCATCCTGATC	FFFFFFFFFFFFFFFFFFFFFFFFFFFFFFFFFFFFFFFFFFFFFFFF:FFFFFFFFFFFFFFFFFFFFFFFFFFFFFFFFFFFFFFFFFFFFFFFFFFFF	0
A00817:23:HHTTMDRXX:1:2217:28800:36526 1:N:0:ACTAAGAT+AACCGCGG	+	p201	7091	CGCCGTCGGGCATGCGCGCCTTGAGCCTGGCGAACAGTTCGGCTGGCGCGAGCCCCTGATGCTCTTCGTCCAGATCATCCTGATCGACAAGACCGGCTTCC	FFFFFFFFFFFFFFFFFFFFFFFFFFFFFFFFFFFFFFFFFFFFFFFFFFFFFFFFFFFFFFFFFFFFFFFFFFFF,FFFFFFFFFFFFF:FFFFFFFFFF	0
A00817:23:HHTTMDRXX:1:2157:29116:33160 1:N:0:ACTAAGAT+AACCGCGG	-	p201	7112	TGAGCCTGGCGAACAGTTCGGCTGGCGCGAGCCCCTGATGCTCTTCGTCCAGATCATCCTGATCGACAAGACCGGCTTCCATCCGAGTACGTGCTCGCTCG	FF:FFF:FFFF:FFFFFFFFF,FFFFFFF:F,FFF:F::F,FFFFFFF,FFF:FFFFFFFF:FFFFFFFF:FFFFF:FFF::FFFFFFFFFFFFFFFFFFF	0
A00817:23:HHTTMDRXX:1:2269:16920:17237 1:N:0:ACTAAGAT+AACCGCGG	+	p201	7119	GGCGAACAGTTCGGCTGGCGCGAGCCCCTGATGCTCTTCGTCCAGATCAACCTGATCGACAAGACCGGCATCCATCCGAGAACGAGCTCGCTCGATGCGAT	FF,F,,,,F::FFFF:F:FFFFF:FFFFFFF:,F,F,,F:,FFFF:FFF,,F,:F,:,FFF::FF,:,:,,F:FF:,:F,,F:,,,,,:,F,F,:,,::,F	0	49:T>A,69:T>A,80:T>A,84:T>A
A00817:23:HHTTMDRXX:1:2228:9236:11350 1:N:0:ACTAAGAT+AACCGCGG	-	p201	7131	GGCTGGCGCGAGCCCCTGATGCTCTTCGTCCAGATCATCCTGATCGACAAGACCGGCTTCCATCCGAGTACGTGCTCGCTCGATGCGATGTTTCGCTTGGT	FFFFFFFFFFFFFFFFFFFFFFFFFFFFFFFFFFFFFFFFFFFFFFFFFFFFFFFFF:FFFFFFFFFFFFFFFFFFFFFFFFFFFFFFFFFFFFFFFFFFF	0
A00817:23:HHTTMDRXX:1:2160:15085:26271 1:N:0:ACTAAGAT+AACCGCGG	-	p201	7156	TCGTCCAGATCATCCTGATCGACAAGACCGGCTTCCATCCGAGTACGTGCTCGCTCGATGCGATGTTTCGCTTGGTGGTCGAATGGGCAGGTAGCCGGATC	FFFF::FFFFFFFFFFFFFFFFFFFFFFFFFFFF:FFFFFF:FFFFFFFF:FFF:F:FFFFFFFFFFFFFFFFFFFFFFFFFFFFFFFFFFFFFFFFFF:F	0
A00817:23:HHTTMDRXX:1:2171:25102:33692 1:N:0:TCTAAGAT+AACCGCGG	+	p201	7160	CCAGATCATCCTGATCGACAATACCGGCTTCCATCCGAGTACGTGCTCGCTCGATGCGATGTTTCGCTTGGTGGTCGAATGGGCAGGTAGCCGGATCAAGC	:FFFFF:FF,:FF::F,FFFF,FF:::F,FF:FF::F,FFF:FFF,:::,FFFFFFFFF:F,:FF,F,:F::FF::F,,:FFFFF:F,FFFFF,F,F,F:,	0	21:G>T
A00817:23:HHTTMDRXX:1:2135:23411:4586 1:N:0:ACAAAGAT+AACCGCGG	+	p201	7166	CATCCTGATCGACAAGACCGGCTTCCATCCGAGTACGTGCTCGCTCGATGCCAAGATTCGCTAGGTGGTCGAATGTGCAGGTAGCCGGATCAAGCGTATGC	,,:FFF:,,F::FFFFFFFFF:F:FF,FFFFF,,FF,FF:F,FF,:F:,,,,F,F,:,,,F,,F:,,:,F,::F:,F:F,,FFF,FFFF:FFF,FFFFFFF	0	51:G>C,53:T>A,55:T>A,62:T>A,75:G>T
A00817:23:HHTTMDRXX:1:2270:12228:35289 1:N:0:ACTAAGAT+AACCGCGG	-	p201	7167	ATCCTGATCGACAAGACCGGCTTCCATCCGAGTACGTGCTCGCTCGATGCGATGTTTCGCTTGGTGGTCGAATGGGCAGGTAGCCGGATCAAGCGTATGCA	FFFFFFFFFFFFFFFFFFFFFFFFFFFFFFFFFFFFFFFFFFFFFFFFFFFFFFFFFFFFFFFFFFFFFFFFFFFFFFFFFFFFFFFFFFFFFFFFFFFFF	0
A00817:23:HHTTMDRXX:1:2206:15157:13401 1:N:0:ACTAAGAT+AACCGCGG	-	p201	7173	ATCGACAAGACCGGCTTCCATCCGAGTACGTGCTCGCTCGATGCGATGTTTCGCTTGGTGGTCGAATGGGCAGGTAGCCGGATCAAGCGTATGCAGCCGCC	FFFFFF:FFFFFF:F:FFFFFFFFFFFFFFF:FF:FFFF,F:::FF,FFFFFFFFFFFFFFFFFFFFFFFFFFFFFFFF:FFFFF,:FFFFFFFFFFFFFF	0
A00817:23:HHTTMDRXX:1:2104:12988:4601 1:N:0:ACTAAGAT+AACCGCGG	-	p201	7177	ACAAGACCGGCTTCCATCCGAGTACGTGCTCGCTCGATGCGATGTTTCGCTTGGTGGTCGAATGGGCAGGTAGCCGGATCAAGCGTATGCAGCCGCCGCAT	FFFFFFFFFFF:FFFFFFFFFFFFFFFFFFFFFFFFF,FFFFFFFFFFFF:FFF:FFFFFF:FFFFFFFFFFFFFFFFFFFFFFFFFFFFFFFFFFFFFFF	0
A00817:23:HHTTMDRXX:1:2107:22272:10504 1:N:0:ACTAAGAT+AACCGCGG	-	p201	7177	ACAAGACCGGCTTCCATCCGAGTACGTGCTCGCTCGATGCGATGTTTCGCTTGGTGGTCGAATGGGCAGGTAGCCGGATCAAGCGTATGCAGCCGCCGCAT	:FFFFFFFFFFFFFFFFFFFFFF:FFFFFFFFFFFFFFFFFFFFFFFFFFFFFFFFFFFF:FFFFFFFFF,FFFFFFFFFF:FFFFFFFFFFFFF:FFFFF	0
A00817:23:HHTTMDRXX:1:2153:32904:2675 1:N:0:ACTAAGAT+AACCGCGG	+	p201	7181	GNCCGGCTTCCATCCGAGTACGTGCTCGCTCGATGCGATGTTTCGCTTGGTGGTCGAATGGGCAGGTAGCCGGATCAAGCGTCTGCAGCCGCCGCATTGCA	F#:FFFF:FFFFFFFFFFFFFFFFFFFFFFFFFFFFFF:FFFFFFFFFFFFFFFFF::FFFFFFFFFFF:FFFFFFFFFFFF,FF:FFFFFFFFFFFFFFF	0	1:A>N,82:A>C
A00817:23:HHTTMDRXX:1:2247:29604:30436 1:N:0:ACTAAGAT+AACCGCGG	-	p201	7192	CTCCGTGTACGTGCTCGCTCGATGCGATGTTTCGCTTGGTGGTCGTATGGGCAGGTAGCCGGATCAAGCGTATGCAGCCGCCGCATTGCATCAGCCATGAT	,FFFF,,FFF:F:FFF,F:FF,F:F,::FF:FFFF,F:,FF,F,F,:FFFFFFFFFF:FFFF:F:FFF:FFFFFFFFFFFF:FFFFFFFFF:FFFF:FFF,	0	55:A>T,95:A>T,100:A>C
A00817:23:HHTTMDRXX:1:2138:1325:7764 1:N:0:ACTAAGAT+AACCGCGG	-	p201	7210	TCGATGCGATGTTTCGCTTGGTGGTCGAATGGGCAGGTAGCCGGATCAAGCGTATGCAGCCGCCGCATTGCATCAGCCATGATGGATACTTTCTCGGCAGG	,FFF::FFFFFFFFFFFFFFFFFFFFFFFFFFFFFFFFFFFFFFFFFFFFF:FFFFFFF::FFFFFFF::FFFF:FFFFFFFFFFFFFFFFFFFFFFFFFF	0
A00817:23:HHTTMDRXX:1:2271:4237:8422 1:N:0:ACTAAGAT+AACCGCGG	+	p201	7214	TGCGATGTTTCGCTTGGTGGTCGAATGGGCAGGTAGCCGGATCAAGCGTATGCAGCCGCCGCATTGCATCAGCCATGATGGATACTTTCTCGGCAGGAGCA	F:FFFFFFFFFFF,FFFFFFFFFFFFFFFF,FFFFFFFFFFFFF,FFFFFFFFFFFFF:FFFFFFFFFFFFFFFFFFFFFFFFFFFF:FFFFFFFFFFFFF	0
A00817:23:HHTTMDRXX:1:2108:17508:9956 1:N:0:ACTAAGAT+AACCGCGG	-	p201	7220	GTTTCGCTTGGTGGTCGAATGGGCAGGTAGCCGGATCAAGCGTATGCAGCCGCCGCATTGCATCAGCCATGATGGATACTTTCTCGGCAGGAGCAAGGTGA	FF:FFFFFFFFFFFFFFFFFFFFFFFFF:FFFFFFFFFFFFFFFFFFFFFFFFFFFFFFFFFFFFFFFFFFFFFFFFFFFFFFFFFFFFFFFFFFFFFFFF	0
A00817:23:HHTTMDRXX:1:2243:8739:10426 1:N:0:ACTAAGAT+AACCGCGG	+	p201	7235	CGAATGGGCAGGTAGCCGGATCAAGCGTATGCAGCCGCCGCATTGCATCAGCCATGATGGATACTTTCTCGGCAGGAGCAAGGTGAGATGACAGGAGATCC	FFFFFFFFF,FFF:FFFFFFFFFFFFF,FFFFFFFFFFFFFFFFFFFFFFFFFFFFFFFFFFFFFFFFFFFFFFFFFFFF,FFF:FFFFFFFFFFFFFFFF	0
A00817:23:HHTTMDRXX:1:2273:11731:28855 1:N:0:ACTAAGAT+AACCGCGG	-	p201	7247	TAGCCGGATCAAGCGTATGCAGCCGCCGCATTGCATCAGCCATGATGGATACTTTCTCGGCAGGAGCAAGGTGAGATGACAGGAGATCCTGCCCCGGCACT	FFF:FFFFFFFFFFFFFFFF:F:FFFFFF:FFFFFF:FFFFFF:FFFFFFFFFFF:FFFFF,FFFF:FFFFFFFFFFFFF:FFFFFFFFFF::FFF:FFFF	0
A00817:23:HHTTMDRXX:1:2276:7518:30827 1:N:0:ACTAAGAT+AACCGCGG	+	p201	7256	CAAGCGTATGCAGCCGCCGCATTGCATCAGCCATGATGGATACTTTCTCGGCAGGAGCAAGGTGAGATGACAGGAGATCCTGCCCCGGCACTTCGCCCAAT	FFFFFFFFFFFFFFFFFFFFFFFFFFFF:FFFFFF::FFFFFFFFFFFFFFFFFFFFFFFFFFFFFFFFFFFFFFF:FFFFFFFFFFFF:FFFFFFFFF:,	0
A00817:23:HHTTMDRXX:1:2123:31168:19272 1:N:0:ACTAAGAT+AACCGCGG	+	p201	7293	GGATACTTTCTCGGCAGGAGCAAGGTGAGATGACAGGAGATCCTGCCCCGGCACTTCGCCCAATAGCAGCCAGTCCCTTCCCGCTTCAGTGACAACGTCGA	:FFFF:FFFFFFFFFFFFFFFFFF:FFFFFFFFFFFFFFFFFFFF:FFFFFFFFFFFFF::FFFF:FFFFFFFFFFFFF:FFFFFFFFFFFFFFFFFFFFF	0
A00817:23:HHTTMDRXX:1:2104:23719:34209 1:N:0:ACTAAGAT+AACCGCGG	-	p201	7306	GCAGGAGCAAGGTGAGATGACAGGAGATCCTGCCCCGGCACTTCGCCCAATAGCAGCCAGTCCCTTCCCGCTTCAGTGACAACGTCGAGCACAGCTGCGCA	FFFFFFFFFFFFFFFFFFFFFFFFFFFFFFFFFFFFFFFFFFFFFFFFFFFFFFFFFFFFFFFFFFFFFFFFFFFFFFFFF,FFFFFFFFFFFFFFFFFFF	0
A00817:23:HHTTMDRXX:1:2268:15067:7357 1:N:0:ACTAAGAT+AACCGCGG	+	p201	7308	AGGAGCAAGGTGAGATGACAGGAGATCCTGCCCCGGCACTTCGCCCAATAGCAGCCAGTCCCTTCCCGCTTCAGTGACAACGTCGAGCACAGCTGCGCAAG	FFFFFFFFFFFFFFFFFFFFFFFFFFFFFFFFFFFFFFFFFFFFFFFFFFFFFFFFFFFFFFFFFFFFFFFFFFFFFF:FFFFFFFFFFF:FFFFFFFFFF	0
A00817:23:HHTTMDRXX:1:2129:26060:25989 1:N:0:ACTAAGAT+AACAGCGG	+	p201	7323	TGACAGGAGATCCTGCCCCGGCACTTCGCCCAATAGCAGCCAGACCCTTCCCGCATCAGTGACAACGACGAGAACAGCAGCGCAAGGAACGCCCGTCGAGG	,::F:FF:FFFF:FFFFFFFFF,FFFFFFFF:F,FFFF,FFFF,FFFF:FFFFF,,:::F,F:FFF,,,,F:,,FF,F,,,,F:F,:F:F,F:F:,FF,F,	0	43:T>A,54:T>A,67:T>A,72:C>A,78:T>A,98:T>A
A00817:23:HHTTMDRXX:1:2202:22634:26788 1:N:0:ACTAAGAT+AACCGCGG	-	p201	7325	ACAGGAGATCCTGCCCCGGCACTTCGCCCAATAGCAGCCAGTCCCGTCCCTCTTCAGTGACAACGTCGAGCACAGCTGCGCAAGGAACGCCCGTCGTGGCC	,:F,F,::FFFF::F,FFFFF:,FFFF,:FFF,FFFFFFFFFFFF,F,:F,FFF:FF:FFFF:FFFFF:,FFFF:FFFF:F:FF:FFFFFFF,:FFFFFFF	0	50:G>T,55:T>G
A00817:23:HHTTMDRXX:1:2133:27263:5995 1:N:0:ACTAAGAT+AACCGCGG	-	p201	7363	CAGTCCCTTCCCGCTTCAGTGACAACGTCGAGCACAGCTGCGCAAGGAACGCCCGTCGTGGCCAGCCACGATAGCCGCGCTGCCTCGTCCTGCAGTTCATT	FFF,FFF,FFFFFFFFFFF,FFFFFFFF:FFFFFFFFFFFFFFFFFFFFFFFFFFFFFFFFFFFFFFFFFFFFFFFFFFFFFFFFFF:FFFFFFFFFFF:F	0
A00817:23:HHTTMDRXX:1:2214:5222:15796 1:N:0:ACTAAGAT+AACCGCGG	+	p201	7369	CTTCCCGCTTCAGTGACAACGTCGAGCACAGCTGCGCAAGGAACGCCCGTCGTGGCCAGCCACGATAGCCGCGCTGCCTCGTCCTGCAGTTCATTCAGGGC	FFFFFFFFFFFFFFFFFFF:FFFFFFFFFFFFFFFFFFFFFFF:,FFFFF:FFFFFFFFFFFF,FFFF:FF,FFFFFFFFF:FFFFFFFFFF:FFFFFFFF	0
A00817:23:HHTTMDRXX:1:2160:16459:28995 1:N:0:ACTAAGAT+AACCGCGG	+	p201	7371	TCCCGCTTCAGTGACAACGTCGAGCACAGCTGCGCAAGGAACGCCCGTCGTGGCCAGCCACGATAGCCGCGCTGCCTCGTCCTGCAGTTCATTCAGGGCAC	FFFFFFFFFFFFFFFFFFFFFFFFFFFFFFFFFFFFFFFF,FFFFFFFFFFFFFFFFFFFFFFFFFFFFFFFFFFFFFFFFFFFFFFFFFFFFFFFFFFFF	0
A00817:23:HHTTMDRXX:1:2111:28962:28604 1:N:0:ACTAAGAT+AACCGCGG	-	p201	7384	ACAACGTCGAGCACAGCTGCGCAAGGAACGCCCGTCGTGGCCAGCCACGATAGCCGCGCTGCCTCGTCCTGCAGTTCATTCAGGGCACCGGACAGGTCGGT	FFF:FFFFFFFFFFFFF:FFFF:FFFFFFFFFFFFFFFFFFFFFFFFFFFFFFFFFFFFFFFFFFFFFFFFFFFFFFFFFFFFFFFFFFFFFFFFFFFFFF	0
A00817:23:HHTTMDRXX:1:2239:3323:30984 1:N:0:ACTAAGAT+AACCGCGG	+	p201	7432	GATAGCCGCGCTGCCTCGTCCTGCAGTTCATTCAGGGCACCGGACAGGTCGGTCTTGACAAAAAGAACCGGGCGCCCCTGCGCTGACAGCCGGAACACGGC	FFFFFFFFFFFFFFFFFFFFFFFFFFFFFFFFFFFFFFFFFFFFFFFFFFFFFFFFFFF:FFFFFFFFFF:FFFFFFFFFFFFFFFFFFFFFFFFFFFFF,	0
A00817:23:HHTTMDRXX:1:2262:29179:3176 1:N:0:ACTAAGAT+AACCGCGG	+	p201	7462	TTCAGGGCACCGGACAGGTCGGTCTTGACAAAAAGACCCGGGCGACCCAGCGCTGACAGCCGGAACACGGCCGCATCAGAGCAGCCGATTGTCTGTTGTGC	F,FFF:,,FFFF,,FF,,,::F,,FFFFFFF,F,,F,FFF,FF,,,FF,,F:,FF:F,FFFFFFF,F,F,F,,FFF,:,:,FFFFF,F:FF::FF,FFF,F	0	36:A>C,44:C>A,48:T>A,71:G>C
A00817:23:HHTTMDRXX:1:2137:22544:16799 1:N:0:ACTAAGAT+AACCGCGG	-	p201	7471	CCGGACAGGTCGGTCTTGACAAAAAGAACCGGGCGCCCCTGCGCTGACAGCCGGAACACGGCGGCATCAGAGCAGCCGATTGTCTGTTGTGCCCAGTCATA	,FF:FFFFFF,FFFF:FFFF:FF:F::FF:FF:,FFF,FFFFFFFF,:,FF:FFFF,:FFFF:FFF:FFFFFF,F,FF,FFF:FFF,FFFFFF,::FF,:F	0
A00817:23:HHTTMDRXX:1:2266:21748:22153 1:N:0:ACTAAGAT+AACCGCGG	+	p201	7498	ACCGGGCGCCCCTGCGCTGACAGCCGGAACACGGCGGCATCAGAGCAGCCGATTGTCTGTTGTGCCCAGTCATAGCCGAATAGCCTCTCCACCCAAGCGGC	:FFFFFFFFFFFFFFFFFFFFFFFFFFFFFFFFFFFFFFFFFFFFFFFFFFFFFFFFFFFFFFFFFFFFFFFFFFFFFFFFFFFFFFFFFFFFFFFFFFFF	0
A00817:23:HHTTMDRXX:1:2218:22932:26271 1:N:0:ACTAAGAT+AACCGCGG	+	p201	7500	CGGGCGCCCCTGCGCTGACAGCCGGAACACGGCGGCATCAGAGCAGCCGATTGTCTGTTGTGCCCAGTCATAGCCGAATAGCCTCTCCACCCAAGCGGCCG	FFFFFFFFFFFFFFFFFFFFFFFFFF:FFFFFFFFFFFFFFFFFFFFFFF:FF:FFFFFFFFFFFFFFFFFFFFFFFFFFFFFFFFFFFFFFFFFFFFFFF	0
A00817:23:HHTTMDRXX:1:2271:5041:14544 1:N:0:ACTAAGAT+AACCGCGG	+	p201	7528	ACGGCGGCATCAGAGCAGCCGATTGTCTGTTGTGCCCAGTCATATCCGAATAGCCTCTCCACCCAAGCGGCCGGAGAACCTGCGTGCAATCCATCTTGTTC	FFFFFFF:FFFFFFFFFFF:FFF:FFFFFFFFF:FFFF:FFFFF,FFFFF:FFFFFF,FFFFF:FFFFF::FF:,FFFF:FFF:FFFFF,,FFFF,FFFFF	0	44:G>T
A00817:23:HHTTMDRXX:1:2102:19407:2096 1:N:0:ACTAAGAT+AACCGCGG	+	p201	7547	CGATTGTCTGTTGTGCCCAGTCATAGCCGAATAGCCTCTCCACCCAAGCGGCCGGAGAACCTGCGTGCAATCCATCTTGTTCAATCATCTCGAGACGTACC	FFFFFFFFFFFFFFFFFFFFFFFFFFFFFFFFFFFFFFFFFFFFFFFFFFFFFFF:FFFFFFFFFFFFFFFFFFFFFFFFFFFFFFFFFFFFFFFFFFFFF	0
A00817:23:HHTTMDRXX:1:2246:5014:34287 1:N:0:ACTAAGAT+AACCGCGG	-	p201	7550	TTGTCTGTTGTGCCCAGTCATTGCCGAATAGCCTCTCCACCCTAGCGGCCGTAGAACCTGCGTGCAATCCATCTTGTTCAATCATCTCGAGACGTACCGCG	F,FF,FF:FFFFF::F,FF:F,F::::F,:F:FF,:,FFF:F,,:F:FFFF,F::FFFFF,FF:F:FFFFFF:FFFFFFFFFFFFFFFFFFFFFF,FFFFF	0	49:G>T,58:A>T,79:A>T
A00817:23:HHTTMDRXX:1:2248:22155:26271 1:N:0:ACTAAGAT+AACCGCGG	+	p201	7550	TTGTCTGTTGTGCCCAGTCATAGCCGAATAGCCTCTCCACCCAAGCGGCCGGAGAACCTGCGTGCAATCCATCTTGTTCAATCATCTCGAGACGTACCGCG	FFFFFFFFFFFFFFFFFFFFFFFFFFFF:FFFFFFF:FFFFFFFFFFFFFFF:FF:FFFFFFFFFFFFFFFFFFFFFFFFFFFFFFFFFFFFFF:FFFFF,	0
A00817:23:HHTTMDRXX:1:2101:16134:2754 1:N:0:ACTAAGAT+AACCGCGG	+	p201	7598	CCGGAGAACCTGCGTGCAATCCATCTTGTTCAATCATCTCGAGACGTACCGCGCGATGCATTCGAAGATCGATCCTTCGCCTGGAGGAGAGAAATCAGTGG	FFFFFFFFFFFFFFFFFFFFFFFFFFFFFFFFFFFFFFFFFFFFFFFFFFFFFFFFFFFF:FFFF:FFFFFFFFFFFFFFFFFFFFFFFFFFFFFFFF,F:	0
A00817:23:HHTTMDRXX:1:2259:3097:20228 1:N:0:ACTAAGAT+AACCGCGG	+	p201	7613	GCAATCCATCTTGTTCAATCATCTCGAGACGTACCGCGCGATGCATTCGAAGATCGATCCTTCGCCTGGAGGAGAGAAATCAGTGGCGCTGCGGCTTTTAG	FFFFFFFFFFFFFFFFFFFFFFFFFFFFFFFF,FFFFFFFFFFF:FFFFF:FFFFFFFFFFFFFFFFFFFFFFFFFFFFFFFFFF:FFF:FFFFF:FFFFF	0
A00817:23:HHTTMDRXX:1:2135:19180:21120 1:N:0:ACTAAGAT+AACCGCGG	-	p201	7616	ATCCATCTTGTTCAATCATCTCGAGACGTACCGCGCGATGCATTCGAAGATCGATCCTTCGCCTGGAGGAGAGAAATCAGTGGCGCTGCGGCTTTTAGGGT	FFFFF:FFFFFFFFF:FF:FFFFFFFFF:FFFF:FFFF:FFFF,FFFFFFFFFFFFF,FFFFFFFFFFFFFF:FF:FFFFFFFFFFFFFFFFFFFFFFFFF	0
A00817:23:HHTTMDRXX:1:2132:23800:17472 1:N:0:ACTAAGAT+AACCGCGG	-	p201	7631	TCATCTCGAGACGTACCGCGCGATGCATTCGAAGATCGATCCTTCGCCTGGAGGAGAGAAATCAGTGGCGCTGCGGCTTTTAGGGTTTCTTTGTTGATGGA	FFFFFFFFFFFFF:FFFFFFFFFFFFFFFFFFFFFFFFFFFFFFFFFFFFFFFFFFFFFFFFFFFFFFFFFFFFFFFFFFFFFFFFF:FFFFFFFFFFFFF	0
A00817:23:HHTTMDRXX:1:2269:15338:29935 1:N:0:ACTAAGAT+AACCGCGG	-	p201	7643	GTACCGCGCGATGCATTCGAAGATCGATCCTTCGCCTGGAGGAGAGAAATCAGTGGCGCTGCGGCTTTTAGGGTTTCTTTGTTGATGGAATGAGAGTGTAA	F,FFFFFFFFFFFFFFFFFFFFFFFFFFFFFFFFFFFFFFFFFFFFFFFFFFFFFFFFFFFFFFFFFFFFFFFFFFFFFFFFFFFFFFFFFFFFFFFFFFF	0
A00817:23:HHTTMDRXX:1:2229:10755:36213 1:N:0:ACTAAGAT+AACCGCGG	+	p201	7663	AGATCGATCCTTCGCCTGGAGGAGAGAAATCAGTGGCGCTGCGGCTTTTAGGGTTTCTTTGTTGATGGAATGAGAGTGTAAGCTCTGCCAGTGCCACTTTA	FFFFFFFFFFFFFFFFFFFFFFFFFFFFFFFFFFFFFFFFFFFF:FFFF:FFFFFFFFFFFFFF:FFFF:FFFFFF:FFFFFFFFF:FFFF:FFFFF:FFF	0
A00817:23:HHTTMDRXX:1:2253:24388:31015 1:N:0:ACTAAGAT+AACCGCGG	+	p201	7672	CTTCGCCTGGAGGAGAGAAATCAGTGGCGCTGCGGCTTTTAGGGTTTCTTTGTTGATGGAATGAGAGTGTAAGCTCTGCCAGTGCCACTTTATTAGGGTTT	FFFFFFF:FF:FFFFFFFFFFFFFFFFFFFFFFFFFFFFF:FFFFFFF:FFFFFFFFFFFFFFFF:FFFFFFFFFFFFFFFFFFFFFFFFFFFFFFFFFFF	0
A00817:23:HHTTMDRXX:1:2203:17526:13839 1:N:0:ACTAAGAT+AACCGCGG	+	p201	7677	CCTGGAGGAGAGAAATCAGTGGCGCTGCGGCTTTTAGGGTTTCTTTGTTGATGGAATGAGAGTGTAAGCTCTGCCAGTGCCACTTTATTAGGGTTTTACAA	FFFFFFFFFF:FF:FFFFFFFFFFFFFFFFFFFFFFFFFFFFFFFFFFFFFFFFFFFFFFFFFFFFFFFFFFFFFFFFFFFFFF:F:FFFFFFFFFFFFF,	0
A00817:23:HHTTMDRXX:1:2235:4444:6840 1:N:0:ACTAAGAT+AACCGCGG	-	p201	7682	AGGAGAGAAATCAGTGGCGCTGCGGCTTTTAGGGTTTCTTTGTTGATGGAATGAGAGTGTAAGCTCTGCCAGTGCCACTTTATTAGGGTTTTACAAGCCCT	,FFFF::F:FFFF::FFFFFFFFF:FFFFFFFFFFFF,FFFFFFFFFFFFFFFFFFFFFF:FFFFFFFFFFFFFF:F,FFFFFFF:FF,FFFFFFF:FFFF	0
A00817:23:HHTTMDRXX:1:2235:27905:20823 1:N:0:ACTAAGAT+AACCGCGG	-	p201	7683	GGAGAGAAATCAGTGGCGCTGCGGCTTTTAGGGTTTCTTTGTTGATGGAATGAGAGTGTAAGCTCTGCCAGTGCCACTTTATTAGGGTTTTACAAGCCCTT	FFFFFFFFF,FFF:FFFFFFFFFFFFFFFFFFF:FFFFFFFFFFFFFFFFFFFFFFFFFFFFFFFFFFFFFFFFFFFFFFFFFFFFFFFFFFFFFFFFFFF	0
A00817:23:HHTTMDRXX:1:2107:13955:25567 1:N:0:ACTAAGAT+AACCGCGT	-	p201	7696	TGGAGCTGCGGCTTTTAGGGTTTCTTTGTTGATGGAATGAGAGTGTAAGCTCTGCCAGTGCCACTTTATTAGGGTTTTACAAGCCCTTTTCTTCGTAATTG	FFF,FFFFF:FFFFF:FF:FFFF:FF,FFF:FFF,F::F,F::,:FF,:FFFFFF::FFFF:,FFFFFFFF,F,,F:FFFFFFFFFFFF::FFFFF,::FF	0	97:C>A
A00817:23:HHTTMDRXX:1:2102:13946:28213 1:N:0:ACTAAGAT+AACCGCGG	-	p201	7699	CGCTGCGGCTTTTAGGGTTTCTTTGTTGATGGAATGAGAGTGTAAGCTCTGCCAGTGCCACTTTATTAGGGTTTTACAAGCCCTTTTCTTCGTAATTGGGC	FFFFFFFFFFFFFFFFF:FFFFFFFFFFFFFFFFFFFFFFFFFFFFFFFFFFFFFFFFFFFFFFFFFFFFFFFFFFFFFFFFFFFFFFFFFFFFFFFFFFF	0
A00817:23:HHTTMDRXX:1:2125:22625:1470 1:N:0:ACTAAGAT+AACCGCGG	+	p201	7713	GGGTTTCTTTGTTGATGGAATGAGAGTGTAAGCTCTGCCAGTGCCACTTTATTAGGGTTTTACAAGCCCTTTTCTTCGTAATTGGGCCTGACATTTTGTGC	FFFFFFFFFFFFFFFFFFF:FFFFFFFFF:FFFFFFFFF:FFFFFFFFFFFFFFFFFFFFFFFFFF:FFFFFFFFFFFFFF,FFFFFFFFFFFFFFFFFFF	0
A00817:23:HHTTMDRXX:1:2107:31195:36793 1:N:0:ACTAAGAT+AACCGCGG	+	p201	7721	TTGTTGATGGAATGAGAGTGTAAGCTCTGCCAGTGCCACTTTATTAGGGTTTTACAAGCCCTTTTCTTCGTAATTGGGCCTGACATTTTGTGCCACTTGGG	FFFFFFFFFFFFFFFFFFFFFFFFFFFFFFFFFFFF:FFF,FFFFFFFFFFFFFFFFFFFFF:FFFFFFFFFFFF,FFFFFFFFFFFFFFFFFFFF:FF:F	0
A00817:23:HHTTMDRXX:1:2118:10691:13683 1:N:0:ACTAAGAT+AACCGCGG	-	p201	7737	AGTGTAAGCTCTGCCAGTGCCACTTTATTAGGGTTTTACAAGCCCTTTTCTTCGTAATTGGGCCTGACATTTTGTGCCACTTGGGCCTTTAGAGATGAAAA	FFFFFFFFFFFFFFFFFFFFFFFFFFFFFFFFF,FFFFFFFFFFFFFFFFFFFFFFFFFFFFFFFFFFFFFFFFFFFFFFFFFFFFFFFFFFFFFFFFFFF	0
A00817:23:HHTTMDRXX:1:2215:1678:19272 1:N:0:ACTAAGAT+AACCGCGG	-	p201	7745	CTCTGCCAGTGCCACTTTATTAGGGTTTTACAAGCCCTTTTCTTCGTAATTGGGCCTGACATTTTGTGCCACTTGGGCCTTTAGAGATGAAAATGTATATT	FFFF:FFFFFFFFFFFFFFFF,FFFFFFFFFFFFFFFFFFFFFFFFFFFFFFFFFFFFFFFFFFFFFFFFFFFFFFFFFFFFFFFFFFFFFFFFFFFF:FF	0
A00817:23:HHTTMDRXX:1:2101:4029:33270 1:N:0:ACTAAGAT+AACCGCGG	-	p201	7775	CAAGCCCTTTTCTTCGTAATTGGGCCTGACATTTTGTGCCACTTGGGCCTTTAGAGATGAAAATGTATATTGGGCTTAAGTTGACTTGAAGGATAAATTAG	FFFFFFF:FFFFFFFFFFFFFF,FFFFFFFFFFFFFFFFFFFFFFFFFFFFFFFFFFFFFFFFFFFFFFFFFFFFFFFFFFFFFFFFFFFFFFFFFFFFFF	0
A00817:23:HHTTMDRXX:1:2204:30635:1219 1:N:0:ACTAAGAT+AACCGCGG	-	p201	7778	GCCCTTTTCTTCGTATTTGGGCCTGTCATTTTTTTCCACTTGGTCCTTTAGATATTAAAATGTATATTGGGCTTAAGTTGACTTGAAGGATAAATTAGTTT	FF::FFFFFFF,:F:,F:FF:,F:F,,FFFF:,,,,FFFFFFF,,FFF,,,F,FF,FFFFFFFFF,::,FF:FFFFFF:,FFFF::F:F,F:FFFFFFFFF	0	45:G>T,48:G>T,57:G>T,66:G>T,68:G>T,75:A>T,85:A>T
A00817:23:HHTTMDRXX:1:2153:25970:31845 1:N:0:ACTAAGAT+AACCGCGG	+	p201	7783	TTTCTTCGTAATTGGGCCTGACATTTTGTGCCACTTGGGCCTTTAGAGATGAAAATGTATATTGGGCTTAAGTTGACTTGAAGGATAAATTAGTTTAGGAT	FFFF:F,,,FF:F:FF:FFFFF::F:F:FF::FFFF:,,FFFF:F:FF:F,FFF,:,FFFFFFF:F:FF::F:FF:FFFFF:,:FF:FFFFFFFFFF,FF,	0
A00817:23:HHTTMDRXX:1:2174:12952:1908 1:N:0:ACTAAGAT+AACCGCGG	-	p201	7787	TTCGTAATTGGGCCTGACATTTTGTGCCACTTGGGCCTTTAGAGATGAAAATGTATATTGGGCTTAAGTTGACTTGAAGGATAAATTAGTTTAGGATATTA	FFFFFFFFFFFFFFFFFFFFFFFF:FFFFFFFFFFFFFFFFFFFFFFFFFFFFFFFFFFFFFFFFFFFFFFFFFFFFFFFFFFFFFFFFFFFFFFFFFFFF	0
A00817:23:HHTTMDRXX:1:2141:14073:25394 1:N:0:ACTAAGAT+AACCGCGG	+	p201	7819	GGGACTTTAGAGATGAAAATGTATATTGGGCTTAATTTGACTAGAATGATAAATTAGTTTAGGATATTACGTTTTTTATGAGAATTGGTGTTTCGGATAAA	:FF,F,FFFFFF,,FFFF,F:,FFF,FF,FF,FFF,FFFFF:,FFF,,,FFFFFFF,F,:F:,FFF:,F,,FFF:F,FFF:,FFFFF:F::,FFF,,,:,F	0	3:C>A,35:G>T,42:T>A,46:G>T,91:G>T,99:C>A
A00817:23:HHTTMDRXX:1:2115:32000:13448 1:N:0:ACTAAGAT+AACCGCGG	+	p201	7824	TTTAGAGATGAAAATGTATATTGGGCTTAAGTTGACTTGAAGGATAAATTAGTTTAGGATATTACGTTTTTTATGAGAATTGGTGTGTCGGATACATGTAT	FFFFFFFFFFFFFFFFFFFFFFFFFFFFFFFFFFFFFFFF:FFFFFFFFFFFFFFFFFFF:FFFFFFFFFFFFF:FFF:FFFFFFFFFFFFFFFFFFFFFF	0
A00817:23:HHTTMDRXX:1:2215:23990:12352 1:N:0:ACTAAGAT+AACCGCGG	-	p201	7839	GTATATTGGGCTTAAGTTGACTTGAAGGATAAATTAGTTTAGGATATTACGTTTTTTATGAGAATTGGTGTGTCGGATACATGTATATGATGCATTCAAAT	FFFFFFFFFFFFFFFFFFFFFF:FFFFFFFFFFF:FFFFFFFFFFFFFFFFFFFFFFFFFFFFFFFFFFFFFFFFFFFFFFFFFFFFFFFFFFFFFFFFFF	0
A00817:23:HHTTMDRXX:1:2170:11252:11490 1:N:0:ACTAAGAT+AACCGCGG	+	p201	7844	TTGGGCTTAAGTTGACTTGAAGGATAAATTAGTTTAGGATATTACGTTTTTTATGAGAATTGGTGTGTCGGATACATGTATATGATGCATTCAAATATATG	FFFFFFFFFFFF:FFFFFFFFFFFFFFFFFFFFFFFFFFFFFFFFFFFFFFFFFFFFFFFFFFFFFFFF:FFFFFFFFFFFFFFFFFFFFFFFFFFFFFFF	0
A00817:23:HHTTMDRXX:1:2209:29351:23234 1:N:0:ACTAAGAT+AACCGCGG	-	p201	7848	GCTTAAGTTGACTTGAAGGATAAATTAGTTTAGGATATTACGTTTTTTATGAGAATTGGTGTGTCGGATACATGTATATGATGCATTCAAATATATGTATT	FFFFFFFFFFFFFFFFFFFFFF:FF,FFFF:FFFFFFFFFFFFFFFFFFFFFFFFFFFFFFFFFFFFFFFFFFFFFFFFFFFFFFFFFFFFFFFFFFFFFF	0
A00817:23:HHTTMDRXX:1:2242:32497:15092 1:N:0:ACTAAGAT+AACCGCGG	-	p201	7848	GCTTAAGTTGACTTGAAGGATAAATTAGTTTAGGATATTACGTTTTTTATGAGAATTGGTGTGTCGGATACATGTATATGATGCATTCAAATATATGTATT	FFFFFFFFFFF:FFFF:FFFFF:FF::,F,:FFFF:FFFFFFFFF:FFFFFFFFFF:FFFF,FFFFFFFFFFFFFFFFFFFFFFFFFFFFFFFF:FFFFFF	0
A00817:23:HHTTMDRXX:1:2209:25753:3192 1:N:0:ACTAAGAT+AACCGCGG	-	p201	7853	AGTTGACTTGAAGGATAAATTAGTTTAGGATATTACGTTTTTTATGAGAATTGGTGTGTCGGATACATGTATATGATGCATTCAAATATATGTATTCTAGA	FFFFFFFFFFFFFFFFFF:F:FFFF,FFF,FFFFFFFFF:FFFFFFFFFF:FFF:F,:FFFFFFFFFFFFFFFFFFFFFFFFFF:FFFFFFFFFFFFFFFF	0
A00817:23:HHTTMDRXX:1:2225:4580:17253 1:N:0:ACTAAGAT+AACCGCGG	+	p201	7856	TGACTTGAAGGATAAATTAGTTTAGGATATTACGTTTTTTATGAGAATTGGTGTGTAGGATACATGTATATGATGCATTCAAATATATGTATTCTAGATAC	F:F,,F:FFFFFFF:FFFFF,FFF,FFFFF:FF,,FFFFFFFF,FFFFFFF:FFFF,F,FFF:FF:F:FFFF:FFFF:FFFFFFFFFF,FF:FF,:FFFFF	0	56:C>A
A00817:23:HHTTMDRXX:1:2251:11071:6167 1:N:0:ACTAAGAT+AACCGCGG	+	p201	7856	TGACTTGAAGGATAAATTAGTTTAGGATATTACGTTTTTTATGAGAATTGGTGTGTCGGATACATGTATATGATGCATTCAAATATATGTATTCTAGATAC	FFFFFFFFFFFFFF:FFFFFFFFFFFFFFFFFFFFFFFFFFFFFF:FFFFFFFFFFFFFFFFFFFFFFFFFFFFFF:FFFFFFFFFFFFFF,FFFFF:FFF	0
A00817:23:HHTTMDRXX:1:2272:4978:11334 1:N:0:ACTAAGAT+AACCGCGG	-	p201	7865	GGATAAATTAGTTTAGGATATTACGTTTTTTATGAGAATTGGTGTGTCGGATACATGTATATGATGCATTCAAATATATGTATTCTAGATACATTTAAGTT	FFFFFFFFFFFFFFFFFFFFFFFFFFFFFFFFFFFFFFFFFF,FFFFFFFFFFFFFFFFFFFFFFFFFFFFFFFFFFFFFFFFFFFFFFFFFFFFFFFFFF	0
A00817:23:HHTTMDRXX:1:2215:28103:6136 1:N:0:ACTAAGAT+AACCGCGG	-	p201	7932	ATTCAAATATATGTATTCTAGATACATTTAAGTTGAGAGACAATCTAAAATGTGTCTTTAATTACAGGACTGTAACTAAAATACTTAATGTAAGAAGAATA	FFFFFFFFFFFFFFFFFFFFFFFFFFFFFFFFFF,FF,,FFF,FFF:FFFFFFFFFFFFFFF:FFFFFFF:FFFFFFFFFFFFFFFFFFFFFFF:FFFFFF	0	62:T>G,66:T>G
A00817:23:HHTTMDRXX:1:2277:16152:19883 1:N:0:ACTAAGAT+AACCGCGG	+	p201	7940	ATATGTATTCTAGATACATTTAAGTTTAGATACAATCTAAAATGTGTCTTTAATTACAGGACTGTAACTAAAATACTTAATGTAAGAAGAATATTACTCCT	FFFFFFF:FFFFFFFFF,FFF:FFFFFFFFFFFFFFFFFFFFFFFFFFFFFFFFFFFFFF:FFFFFFFFFFFFFFFFFFFFFFFFFFFFFFFFFFFFFFFF	0
A00817:23:HHTTMDRXX:1:2148:15004:12821 1:N:0:ACTAAGAT+AACCGCGG	-	p201	8023	AAGAAGAATATTACTCCTTTAATAGCTTTTGAGTATATCTAGTCTAACATCTTTTAAAAAAGTCTAATTTCTTTCATTTATTTTTCGAGCAATAGCAAAGT	FFFFFFFF:F:FFFFFFFFFFFFFFFF,FFFFF:FFFFFFFFFFFFFFFFFFFFFFFFFFFFFFFFFFF:FFFFFFFFFFFFFFFFFFFFFFFFFFFFFFF	0
A00817:23:HHTTMDRXX:1:2110:17436:26553 1:N:0:ACTAAGAT+AACCGCGG	-	p201	8027	AGAATATTACTCCTTTAATAGCTTTTGAGTATATCTAGTCTAACATCTTTTAAAAAAGTCTAATTTCTTTCATTTATTTTTCGAGCAATAGCAAAGTGCAT	FFFFFFFFFFFFFFFFFFF:FFFFFFFFFFFFFFFFFFFFFFFFFFFFFFFFFFFF:FFFFFFFFFFFF:FFFFFFFFFFFFFFFFFFFFFFFF,FFFFFF	0
A00817:23:HHTTMDRXX:1:2153:23375:2425 1:N:0:ACTAAGAT+AACCGCGG	-	p201	8041	TTAATAGCTTTTGAGTATATCTAGTCTAACATCTTTTAAAAAAGTCTAATTTCTTTCATTTATTTTTCGAGCAATAGCAAAGTGCATAATTATTTTTTTCT	FFFFFFFFFFFFFF:,FFFFFF:FF,F,:::F,FFFF,,::,FFFFFF:FFFFFF:FFFFFF,FFFF:FFF:,F,FF:FFFF:FFFF:F:,FF:FFF:FFF	0
A00817:23:HHTTMDRXX:1:2129:19416:16548 1:N:0:ACTAAGAT+AACCGCGG	-	p201	8049	TTTTGAGTATATCTAGTCTAACATCTTTTAAAAAAGTCTAATTTCTTTCATTTATTTTTCGAGCAATAGCAAAGTGCATAATTATTTTTTTCTTCTAGAAA	F:FFFFFFFFFFFFFFF:FFFFFFFFFFFFFFFFFFF:FFFFFFFFFFFFFFFFFFFFFFFFFFFFFFFFFFFFFFFFFFFFFFFFFFF:FFFFFFFFFFF	0
A00817:23:HHTTMDRXX:1:2162:21802:20525 1:N:0:ACTAAGAA+AACCGCGG	-	p201	8062	TAGTCTAACTTCTTTTAAAAAAGTCTAATTTCTTTCATTTTTTTTTCGAGCTTTTGCAAAGTGCTTAATTATTTTTTTCTTCTAGAAATTCAGATTTGTTT	FFFF,F,,:,:FFFFF:,,,F,FF,F,,FFF:FFF,,FFF,FF,:FFF,:,,,F,F,:,:FFF:,F,,FF:FFFFFFFFFF:FFFFFFFFF:F,:FFF::F	0	36:A>T,46:A>T,48:A>T,49:A>T,60:A>T,91:A>T
A00817:23:HHTTMDRXX:1:2153:32678:13182 1:N:0:ACTAAGAT+AACCGCGG	+	p201	8078	AAAAAAGTCTAATTTCTTTCATTTATTTTTCGAGCAATAGCAAAGTGCATAATTATTTTTTTCTTCTAGAAATTCAGATTTGTTTCTCTAAATTTTGAGAT	FFFFFFFFFFFF:FFFFFFFFFFFFFFFFF:FFFFFFFFFFF:FFFFFFFFFFFFFFFFFFFFFFFFFFFFFFFFFFFFFFFFFFFFFFFFFFFFFFFFFF	0
A00817:23:HHTTMDRXX:1:2123:25382:31798 1:N:0:ACTAAGAT+AACCGCGG	-	p201	8135	TTTTTCTTCTAGAAATTCAGATTTGTTTCTCTAAATTTTGAGATTCTTTTCTCAATTTTGTATGTCTAGAGAACAATGTGTATTTTTCACTCTAGTTGGTT	FFFFFFF:FFFFFFF:FFFFFFFFFFFFFFFFFFFFFFFFFFFFFFFFFFFFFFFFF:FFFFFFFFFFFFFFFFFF:FFFFFFFFFFFFFFFF:FFFFFFF	0
A00817:23:HHTTMDRXX:1:2217:31349:27414 1:N:0:ACTAAGAT+AACCGCGG	-	p201	8135	TTTTTCTTCTAGAAATTCAGATTTGTTTCTCTAAATTTTGAGATTCTTTTCTCAATTTTGTATGTCTAGAGAACAATGTGTATTTTTCACTCTAGTTGGTT	F,FFF:FFFFF,FFFFFFFFFFF:FFFFFFFFFFFFFFFFFFFFFFFFFFFFFFFFFFFFFFFFFFFFFFFFFFFFFFFFFFFFFFFFFFFFFFFFFFFFF	0
A00817:23:HHTTMDRXX:1:2235:12129:29669 1:N:0:ACTAAGAT+AACCGCGG	-	p201	8147	AAATTCAGATTTGTTTCTCTAAATTTTGAGATTCTTTTCTCAATTTTGTATGTCTAGAGAACAATGTGTATTTTTCACTCTAGTTGGTTGTTACTTTGTTG	:FF,,FFFFFFFF:F:FFFFFFFFFFFFFFFFFFFFFFFFFFFFF:FFFFFFFFFFFFFFFFFFFFFFFFFFFFFFFFFF:FFFFFFFFFFFFFFFFFFFF	0
A00817:23:HHTTMDRXX:1:2114:6614:16579 1:N:0:ACTAAGAT+AACCGCGG	+	p201	8150	TTCAGATTTGTTTCTCTAAATTTTGAGATTCTTTTCTCAATTTTGTATGTCTAGAGAACAATGTGTATTTTTCACTCTAGTTGGTTGTTACTTTGTTGAAT	FFFFFFFFFFFFFFFFFFFFFFFFFFFFFFFFFFFFFFFFFFFFFFFFFFFFFFFFF,F:FFFFFFFFFFFFFFFFFFFFFFFFFFFFFFFFFFFFFFFFF	0
A00817:23:HHTTMDRXX:1:2221:19669:16830 1:N:0:ACTAAGAT+AACCGCGG	+	p201	8166	TAAATTTTGAGATTCTTTTCTCAATTTTGTATGTCTAGAGAACAATGTGTATTTTTCACTCTAGTTGGTTGTTACTTTGTTGAATGTTCTGATAAAAGTAT	FFFFFFFFFFFFFFF:FFFFFFFFFFFFFFFFFFFFFFFFF,FFFFFFFFFFFFFFFFFFF:FFFFFFFFFFFFF:,FFFFFFFF:FF:FF:FFFF:FFFF	0
A00817:23:HHTTMDRXX:1:2236:21477:17362 1:N:0:ACTAAGAT+AACCGCGG	+	p201	8184	TCTCAATTTTGTATGTCTAGAGAACAATGTGTATTTTTCACTCTAGTTGGTTGTTACTTTGTTGAATGTTCTGATAAAAGTATATTGTTATTTCTGAAGTA	FFFFFFFFFFFFFFFFFFFFFFF:FFFFFFFFFFF:FFF:FFFF,F,FFFF:FFFFFFFFF:FFFFFFFF::FFFFFFF:,F:FFFF::FFFFFFFFFFF:	0
A00817:23:HHTTMDRXX:1:2139:24089:18067 1:N:0:ACTAAGAT+AACCGCGG	-	p201	8194	GTATGTCTAGAGAACAATGTGTATTTTTCACTCTAGTTGGTTGTTACTTTGTTGAATGTTCTGATAAAAGTATATTGTTATTTCTGAAGTAGATATAAACC	FF:FFFFFF,F:,F:F:,FFF:FFFFFFF,:F:FF,FFFFFFFFF:FFFFFFFFFFFFFF:FFFFFFF,FFFFF,FFF:FFFF,F,FFFFF:F,,:FF:,F	0
A00817:23:HHTTMDRXX:1:2145:30183:6511 1:N:0:ACTAAGAT+AACCGCGG	+	p201	8224	CTCTAGTTGGTTGTTACTTTGTTGAATGTTCTGATAAAAGTATATTGTTATTTCTGAAGTAGATATAAACCTTCATTTGGAAATTATACATAAATCAAAAT	FFFFFFFFFFFFFFFFFFFFFFFFFFFFFFFFFFF:FFF:FFFFFFFFFFFFFFFFFFFFFFFFFFFFFFFFFFFFFFFFF:FFFFF:,FFFFFFFFFFF,	0
A00817:23:HHTTMDRXX:1:2161:7111:16313 1:N:0:ACTAAGAT+AACCGCGG	-	p201	8251	GTTCTGATAAAAGTATATTGTTATTTCTGAAGTAGATATAAACCTTCATTTGGAAATTATACATAAATCAAAATCGTTAATTATCTAGATCAAGATATATG	FFFFFFFFFFFFFFFF,,FFFFFFFFFFFFFFF,FFFFFFFFFFFFFFF::FFFFFFFF::FFFFF:FF,FF,:FF::FFFFFFFFFFFF:FFFFFFFFFF	0
A00817:23:HHTTMDRXX:1:2161:7084:16329 1:N:0:ACTAAGAT+AACCGCGG	-	p201	8251	GTTCTGATAAAAGTATATTGTTATTTCTGAAGTAGATATAAACCTTCATTTGGAAATTATACATAAATCAAAATCGTTAATTATCTAGATCAAGATATATG	FFFFFFFFFFFFFFFFFFFFFFFFFFFFFFFFFFFFFFFFFFFFFFFFFFFFFFFFFFFFFFFFFFFFFFFFFFFFFFFFFFFFFFFFFFFFFFFFFFFFF	0
A00817:23:HHTTMDRXX:1:2245:24542:18411 1:N:0:ACTAAGAT+AACCGCGG	+	p201	8284	AGATATAAACCTTCATTTGGAAATTATACATAAATCAAAATCGTTAATTATCTAGATCAAGATATATGCCCTTTTCCTAATGTATTTGATACATGCACCTA	FFFFFFFFFFFFFFF:FFFFFFFFFFFFFFFFFFFF:FFFFFFFFFFFFFFFFFFFFFFFFFFFFFFFFFFFFF:FFFFFFFFFFF:FFFFFFFFFFFFFF	0
A00817:23:HHTTMDRXX:1:2115:10456:27806 1:N:0:ACTAAGAT+AACCGCGG	-	p201	8286	ATATAAACCTTCATTTGGAAATTATACATAAATCAAAATCGTTAATTATCTAGATCAAGATATATGCCCTTTTCCTAATGTATTTGATACATGCACCTAAT	FFFFFFFFFFFFFFFFFFFFFF:FFF:FFFF:FFFFFFFFFFFFFFFFFFFFFFFFFFFFFF:FFFFFFFFFFFFFFFFFFFFFFFFFFFFF:FFFFFFF,	0
A00817:23:HHTTMDRXX:1:2213:8739:10895 1:N:0:ACTAAGAT+AACCGCGG	+	p201	8330	ATTATCTAGATCAAGATATATGCCCTTTTCCTAATGTATTTGATACATGCACCTAATTTCACTAGATGTATCTTTTCTATTTTTTAAATTATGAATAGTTA	FFFFFFFFFFFFFFFFFFFFFFFFFFFFFFFFFFFFFFFFFFFFFFFFFFFFFFFFFFFFFFF,FFFFFFF:FFFFFFFFFFFFFFFFFFFFFFFFFFFFF	0
A00817:23:HHTTMDRXX:1:2228:6551:4539 1:N:0:ACTAAGAT+AACCGCGG	-	p201	8361	TAATGTATTTGATACATGCACCTAATTTCACTAGATGTATCTTTTCTATTTTTTAAATTATGAATAGTTAATTTTTTCCATATGTGTATTTGATACATACT	FFF:FFFFFFFFFFFFFFFFFFFF:FFFFFF,FFFFFFFFFFFFF:FFFFFFFFFFFFFFFFFFFFFFFFFFFFF,FFFFFFFFFFFFFFFFFF:FF:FFF	0
A00817:23:HHTTMDRXX:1:2234:4399:6918 1:N:0:ACTAAGAT+AACCGCGG	-	p201	8364	TGTATTTGATACATGCACCTAATTTCACTAGATGTATCTTTTCTATTTTTTAAATTATGAATAGTTAATTTTTTCCATATGTGTATTTGATACATACTTCA	FFFFFFFFFFFFFFFFFFFF:FFFFFFF:FFFFFFFFFFFFFFFFFFFFFFFFFFFFFFFFFFFFFFFFFFFFFFFFFFFFFFFFFFFFFFFFFFFFFFFF	0
A00817:23:HHTTMDRXX:1:2121:5674:13041 1:N:0:ACTAAGAT+AACCGCGG	-	p201	8381	CCTAATTTCACTAGATGTATCTTTTCTATTTTTTAAATTATGAATAGTTAATTTTTTCCATATGTGTATTTGATACATACTTCATGACTTTAAAAAATTAA	:F:FFFFFFFFFFFFFFFFFFFFFFFF:FFFF,FFFFFFFFFFFFFFFFFFF:FFFFFF:,FFFFFFFFF,FF:FFFFFFFFFFFFFFF:FFFFFFFFFFF	0
A00817:23:HHTTMDRXX:1:2116:5972:30311 1:N:0:ACTAAGAT+AAACGCGG	+	p201	8407	TATTTTTTAAATTATGAATAGTTAATTTTTTCCATATGTGTATTTGATACATACTTCATGACTTTAAAAAATTAATTATATACCAGATATATGTATTTAAA	:F,FFFFFFFFFFFFFFFFFFFFFFFFFFFFF:FFFFFFFFFFFFFFFFFFFFFFFFFFFFFFFFFFFFFFFFFFFFFFF:F,FFFFFFFFFFFFFFFFFF	0
A00817:23:HHTTMDRXX:1:2212:28601:32706 1:N:0:ACTAAGAT+AACCGCGG	-	p201	8416	AATTATGAATAGTTAATTTTTTCCATATGTGTATTTGATACATACTTCATGACTTTAAAAAATTAATTATATACCAGATATATGTATTTAAAATTTGTTAT	FFFFFFFFFFFFFFFFFFFFFFFFFFFFFFFFFFFFFF:FFFFFFFFFFFFFFFFFFFFFFFFFFFFFFFFFFFF,FFFFFFFFFFFFFFFFFFFFFFFFF	0
A00817:23:HHTTMDRXX:1:2113:21151:10598 1:N:0:ACTAAGAT+AACCGCGG	-	p201	8419	TATGAATAGTTAATTTTTTCCATATGTGTATTTGATACATACTTCATGACTTTAAAAAATTAATTATATACCAGATATATGTATTTAAAATTTGTTATGTA	FFFFF:FFFFFFFFFFFFFFFFFFFF:FFFFFFFFFFFFFFFFFFFFFF:F:FFFFFFFFFFFFFFFFFFF::FFF,FFFFFFFFFFFFF:FFFFFFFFFF	0
A00817:23:HHTTMDRXX:1:2129:24325:7357 1:N:0:ACTAAGAT+AACCGCGG	-	p201	8444	GTGTATTTGATACATACTTCATGACTTTAAAAAATTAATTATATACCAGATATATGTATTTAAAATTTGTTATGTATTTAAAGTATGTATATGATTATTCG	FFFFFFFFFFFFFFFFFFFFFFFFFFFFFFFFFFFFFFFFFFFFFFFFFFFFFFFFFFFFFFFFFFFFFFFFFFFFFFFFFFFFFFFFFFFFFFFFFFFFF	0
A00817:23:HHTTMDRXX:1:2116:30870:32565 1:N:0:ACTAAGAT+AACCGCGG	+	p201	8446	GTATTTGATACATACTTCATGACTTTAAAAAATTAATTATATACCAGATATATGTATTTAAAATTTGTTATGTATTTAAAGTATGTATATGATTATTCGAT	FFFFFFFFFFFFFFFFF:FFFFFFFFFFFFFF,FFFFFFFFFFFFFFFFFF:FFFFFFFFFFFFFFF:FF:FF,,FFFF:FF,FFFFFFFFFFFFFFFFFF	0
A00817:23:HHTTMDRXX:1:2116:30879:32581 1:N:0:ACTAAGAT+AACCGCGG	+	p201	8446	GTATTTGATACATACTTCATGACTTTAAAAAATTAATTATATACCAGATATATGTATTTAAAATTTGTTATGTATTTAAAGTATGTATATGATTATTCGAT	F:FFFFFFFFFFFFFFFFFFFFFFFFFFFFFFFFFFFFFF:FFFFFFFFFFFFFFFFFF:FFFFFFFFFFF:FFFFFFFFFFFFFFFFFFFFFFFFFFFFF	0
A00817:23:HHTTMDRXX:1:2219:6560:15264 1:N:0:ACTAAGAT+AACCGCGG	-	p201	8478	TTAATTATATACCAGATATATGTATTTAAAATTTGTTATGTATTTAAAGTATGTATATGATTATTCGATATTAATCTCTTCGATGAAATTTAAATCGATAA	FFFFF:F,FFFFF:FFFF:FFFFFFF,FFFFFFFFFFFFFFF:FFFFFFFFFFFFFFFFFFFFF,FFFFFFFFFFFFFFFFFFFFFFF:FFFFFFFFFFFF	0
A00817:23:HHTTMDRXX:1:2251:11162:35634 1:N:0:ACTAAGAT+AACCGCGG	-	p201	8530	GTATATGATTATTCGATATTAATCTCTTCGATGAAATTTAAATCGATAACTATGTGCTTTGGATCGATCTGCCCACTAGTGAGTCGTATTACAATTCATGA	FFF:FFFFFF,FFFFFFF:FFFFFFFFFFFFFFFFFFFFFFFFFFFFFFFFFFFFFFFFFFFFFFFFFFFFFFF:FFFFFFFFFFFFFFFFFFFFFFFF:F	0
A00817:23:HHTTMDRXX:1:2168:27769:33144 1:N:0:ACTAAGAT+AACCGCGG	+	p201	8541	TTCGATATTAATCTCTTCGATGAAATTTAAATCGATAACTATGTGCTTTGGATCGATCTGCCCACTAGTGAGTCGTATTACAATTCATGACTCTCTTAAGG	FFFFFFFFFFFFFFFFFFFF:FFFF:FFFFFFFFFFFFFFFFFFFFFFFFFFFFFF:FFFFFFFFFFFFFFFFFF:FFFFFF:FFFFFFFFFFFFFFFFFF	0
A00817:23:HHTTMDRXX:1:2216:17183:31970 1:N:0:ACAAAGAT+AACCGCGG	+	p201	8544	GATATTAATCTCTTCGATGAAATTTAAATCGATAACTATGTGCTTTGGATCGATCTGCCCACTAGTGAGTAGTATTACAATTCATGACTATCTTCAGTTAG	:F:FFFFFFF,FF:FF::F,FFF,FFFFF::FFFFF:FFFFF:FFF,,FF:,FFFFFF,FFFFFFF,F,F,:,,:,FFF:FFFFF,FFF,FF,FF,F,F:F	0	70:C>A,89:C>A,94:A>C,97:G>T
A00817:23:HHTTMDRXX:1:2102:15492:31516 1:N:0:ACTAATAT+AACCGCGG	+	p201	8547	ATTAATCTCTTCGATGAAATTTAAATCGATAACTATGTGCTGTGGATCGATCTGCCCACTAGTGAGTCGTATTACAATTCATGACTCTCTTAAGGTAGCCA	:F:FFFFFFFFFF,FFFFFFFFFF::,FFFFF,FFF,,FFF,:F,FFF:FFFFF:F,F:FF::FF,:FFFF,FFFFFFFFFFFFFFFFFF:FFFFF:FFFF	0	41:T>G
A00817:23:HHTTMDRXX:1:2111:19949:29121 1:N:0:ACTAAGAT+AACCGCGG	-	p201	8555	CTTCGATGAAATTTAAATCGATAACTATGTGCTTTGGATCGATCTGCCCACTAGTGAGTCGTATTACAATTCATGACTCTCTTAAGGTAGCCAAAATCGAT	FFFFFFFFFFFFFFFFFFFFFFFFFFFFFFFFFFFFFFFFFFFFFFFFFFFFFFFFFFFFFFFFFFFFFFFFFFFFFFFFFFFFFFFFFFFFFFFFFFFFF	0
A00817:23:HHTTMDRXX:1:2235:29749:22044 1:N:0:ACTAAGAT+AACCGCGG	+	p201	8558	CGATGAAATTTAAATCGATAACTATGTGCTTTGGATCGATCTGCCCACTAGTGAGTCGTATTACAATTCATGACTCTCTTAAGGTAGCCAAAATCGATATC	FFF,FF:FFFFFFFF:FFFFFFF:FFFFFFFFF:FFF:FFFFFF:FFFFFFFFFFFFFFFFFFF:FFFFFF:FFFFFFF:FFFFFFFF:FFFFFFFF:FF:	0
A00817:23:HHTTMDRXX:1:2233:26304:1297 1:N:0:ACTAAGAT+AACCGCGG	-	p201	8585	GCTTTGGATCGATCTGCCCACTAGTGAGTCGTATTACAATTCATGACTCTCTTAAGGTAGCCAAAATCGATATCTAGGGATAACAGGGTAATCGATCACTA	:FF:FFFFFFFFFFFFFFFFF:FFFFFFFFFFFFFFFFFFFFFFFFFFFFFFFFFFFFFFFFFFFFFFFFFFFFFFFFFFFFFFFFFFFFFFFFFFFFFFF	0
A00817:23:HHTTMDRXX:1:2240:7337:4116 1:N:0:ACTAAGAT+AACCGCGG	-	p201	8613	TCGTATTACAATTCATGACTCTCTTAAGGTAGCCAAAATCGATATCTAGGGATAACAGGGTAATCGATCACTAGAATTCGGCGCGCCGGGCCCAACATGGT	,,FFFF,FFF:FFFFFFFFFF:,FFFFFFF:FFFFFFFFFFFFFFFFFFFFFFFFFFFFFFFFFFFFFFFFF:FFF:FFFFFFFFFFFFFFFFFFFF:FFF	0
A00817:23:HHTTMDRXX:1:2167:26458:19476 1:N:0:ACTAAGAT+AACCGCGG	-	p201	8615	GTATTACAATTCATGACTCTCTTAAGGTAGCCAAAATCGATATCTAGGGATAACAGGGTAATCGATCACTAGAATTCGGCGCGCCGGGCCCAACATGGTGG	FFFFF:FF:FFFFFFFFFFFFFFFF:FFFFFFFFFFFF,F:FFFFFFFFFFF:FFFFFFFFFFF:FFF:::FFFFFFFFFFF:FFF:FFFFFFFFFFFFFF	0
A00817:23:HHTTMDRXX:1:2270:8540:34757 1:N:0:ACTAAGAT+AACCGCGG	-	p201	8660	AGGGATAACAGGGTAATCGATCACTAGAATTCGGCGCGCCGGGCCCAACATGGTGGAGCACGACACTCTCGTCTACTCCAAGAATATCAAAGATACAGTCT	FFFFFFFFFFFFFF:FFFFFFFFFFFFFFFFFFFFFFFFFFFFFFFF,FF,FFFFFFFFFFFFFFFFFFFFFFFFFFFFFFFFFFFFFF,FFFFFFFFFFF	0
A00817:23:HHTTMDRXX:1:2141:11162:24267 1:N:0:ACTAAGAT+AACCGCGG	-	p201	8668	CAGGGTAATCGATAACGAGAATTCGGCGAGGCGGGCCCAACATGGTGGAGCACGACACTCTCGTCTACTCCAAGAATATCAAAGATACAGTCTCAGAAGTC	FFFFFF,FF:F:F,,:,F,FF::F,FFF,:,,FFF:F:,F:::::FF:FFFFFFFFFFFF,FFFFF,FFFFFFFFFFF::FFF:FFFFFFFFFFFFFF:,F	0	1:A>T,70:C>G,72:C>A,84:T>G,87:C>A
A00817:23:HHTTMDRXX:1:2271:14172:8876 1:N:0:ACTAAGAT+AACCGCGG	-	p201	8669	AGGGTAATCGATCACTAGAATTCGGCGCGCCGGGCCCAACATGGTGGAGCACGACACTCTCGTCTACTCCAAGAATATCAAAGATACAGTCTCAGAAGACC	FFFFFFFF,FFFFFFFFFFF:FFFFFFFFFFFFFFF:FFFFFFFFFFFFFFFFFFFFFFFFFFFFF:FFFFFF,FFFFFFFFF,F:FFFF,FFFFFFFFFF	0
A00817:23:HHTTMDRXX:1:2225:29930:6386 1:N:0:ACTAAGAT+AACCGCGG	-	p201	8684	TAGAATTCGGCGCGCCGGGCCCAACATGGTGGAGCACGACACTCTCGTCTACTCCAAGAATATCAAAGATACAGTCTCAGAAGACCAAAGGGCTATTGAGA	FFFFFFFFFFFFFFFFFFFFFFFFFFFFF:FFFFFFFFFFFFFFFFFFFFFFFFFFF:FFFFFFFFFFFFFFFFFFFFFFFFFFFFFFFFFFFFFFFFFFF	0
A00817:23:HHTTMDRXX:1:2164:4770:36652 1:N:0:ACTAAGAT+AACCGCGG	-	p201	8706	AACATGGTGGAGCACGACACTCTCGTCTACTCCAAGAATATCAAAGATACAGTCTCAGAAGACCAAAGGGCTATTGAGACTTTTCAACAAAGGGTAATATC	FF:FFFFF:FFF:FF:F:FFF,F::FFFFFF,::FFF,FFF:FFFFFF:FFFFF:F,:F::F,FF,F,:,,FFFFFFFFFFFFFFF:::FFF,FFFFF:F:	1
A00817:23:HHTTMDRXX:1:2206:22724:34366 1:N:0:ACTAAGAT+AACCGCGG	-	p201	8706	AACATGGTGGAGCACGACACTCTCGTCTACTCCAAGAATATCAAAGATACAGTCTCAGAAGACCAAAGGGCTATTGAGACTTTTCAACAAAGGGTAATATC	,FF:FFFFFFFFFFFFFFFFFFFFFFFFFFFFFFFFFFFFFFFFFFFFFFFFFFFFFFFFFFFFF,FFFFFF:FFFFFFFFFFFFFFFFFFFFFFFFFFFF	1
A00817:23:HHTTMDRXX:1:2227:12057:36808 1:N:0:ACTAAGAT+AACCGCGG	-	p201	8709	CTGGTGGAGCACGACACTCTCGTCTACTCCAAGAATATCAAAGATACAGTCTCAGAAGACCAAAGGGCTATTGAGACTTTTCAACAAAGGGTAATATCGGG	,FFFFFFFFFFFFFFFFFFFFFFFFFFFFFFFFFF:FFFFFFFFFFFFFFFFFFFFFFFFFFFFFFFFFFFFFFFFFFFFFFFFFFFFFFFFFFFFFFFFF	1	100:A>C
A00817:23:HHTTMDRXX:1:2218:6958:13823 1:N:0:ACTAAGAT+AACCGCGG	+	p201	8726	TCTCGTCAACTCCAAGAATATCAAAGATACAGTCTCAGAAGACCAAAGGGCTATTGAGACTTTTCAACAAAGGGTAATATCGGGAAACCTCCTCGGATTCC	FFFFFF:,F,,FFFF:FFFFF,FFFFFFFFFFFF,FF:FFFFFFFF::FF,FF,,F::FF:F,FFFFFF:FFFFFFFFF,FFFFFFFF,FFFFFFFFFF:F	1	7:T>A
A00817:23:HHTTMDRXX:1:2257:15628:9925 1:N:0:ACTAAGAT+AACCGCGG	-	p201	8751	GATACAGTCTCAGAAGACCAAAGGGCTATTGAGACTTTTCAACAAAGGGTAATATCGGGAAACCTCCTCGGATTCCATTGCCCAGCTATCTGTCACTTCAT	FF:FFFFFFFFFFFFFFFFFFFFFFFFFFFFFFFFFFFFFFFFFFFFFFFFF:FFFFFFFFFFFFFFFFFFF,FFFFFFFFFFFFFFFFFFFFFFFFFFF,	1
A00817:23:HHTTMDRXX:1:2178:7337:27602 1:N:0:ACTAAGAT+AACCGCGG	-	p201	8778	ATTGAGACTTTTCAACAAAGGGTAATATCGGGAAACCTCCTCGGATTCCATTGCCCAGCTATCTGTCACTTCATCAAAAGGACAGTAGAAAAGGAAGGTGG	FFFFFFFFFFFFFFFFF:FFFFFFF,FFFFFFFFFFFFFFFFFFF,FFFFFFFFFFFFFFFFFFFFFFFFFFFFFFF:F:FFFFFFFFFFF:FFFFFFFFF	1
A00817:23:HHTTMDRXX:1:2141:21603:8281 1:N:0:ACTAAGAT+AACCGCGG	-	p201	8813	CCTCCTCGGATTCCATTGCCCAGCTATCTGTCACTTCATCAAAAGGACAGTAGAAAAGGAAGGTGGCACCTACAAATGCCATCATTGCGATAAAGGAAAGG	,FFFFFFFFFFFFFFFFFFFFFFFFFFFFFFFFFFFFFFFFFFFFFFFFFFFFFFFFFFFFFFFFFFFFFFFFFFFFFFFFFFFFFFFFFFFFFFFFFFFF	1
A00817:23:HHTTMDRXX:1:2143:15230:13557 1:N:0:ACTAAGAT+AACCGCGG	-	p201	8814	CTCCTCGGATTCCATTGCCCAGCTATCTGTCACTTCATCAAAAGGACAGTAGAAAAGGAAGGTGGCACCTACAAATGCCATCATTGCGATAAAGGAAAGGC	FFFFFFFFFFFFFF:FFF,FFFFFFFFFFFF,:FFFFFFFF:FFFFFF:FFFFFFFFFFFFF,:FFFFF,FFFFF,FFFFFFFF:FFFFFF::FFFFFFFF	1
A00817:23:HHTTMDRXX:1:2204:30590:6183 1:N:0:ACTAAGAT+AACCGCGG	+	p201	8820	GGATTCCATTGCCCAGCTATCTGTCACTTCATCAAAAGGACAGTAGAAAAGGAAGGTGGCACCTACAAATGCCATCATTGCGATAAAGGAAAGGCTATCGT	FFFFFFFFFFFFFFFFFFFFFFFFFFFFF:FFF:FF:FFFFFFFFFFFFFFFFFFFFFFFFFFFF:FFFFFFFFFFFFFFFFFFFFFFFFFFFFFFF:FFF	1
A00817:23:HHTTMDRXX:1:2242:2121:31407 1:N:0:ACTAAGAT+AACCGCGG	-	p201	8826	CTTTGCCCAGCTATCTGTCACTTCATCAAAAGGACAGTAGAAAAGGAAGGTGGCACCTACAAATGCCATCATTGCGATAAAGGAAAGGCTATCGTTCAAGA	F,:FFFFF::FFFFFFFFFFF:FFFFFFF:FFFFFFFFFF::F,FFFFFF:FFFF:FF:FFF,:FFF:FFFFFFFFFFFFFFFFFFFFFFFFFFF:FFFFF	1	99:A>T
A00817:23:HHTTMDRXX:1:2107:27001:5603 1:N:0:ACTAAGAT+AACCGCGG	+	p201	8838	ATCTGTCACTTCATCAAAAGGACAGTAGAAAAGGAAGGTGGCACCTACAAATGCCATCATTGCGATAAAGGAAAGGCTATCGTTCAAGATGCCTCTGCCGA	FFFFFFFFFFFF:FFFFFFFFFF,FFFFFFF:FFFFFFFFFFFFFFFFFFFFFFFFFFFFFFFFFFFFFFFFFFFFFFFFFFFFFFFFFFFFFFFFFFFF,	1
A00817:23:HHTTMDRXX:1:2242:20383:5290 1:N:0:ACTAAGAT+AACCGCGG	+	p201	8845	ACTTCATCAAAAGGACAGTAGAAAAGGAAGGTGGCACCTACAAATGCCATCATTGCGATAAAGGAAAGGCTATCGTTCAAGATGCCTCTGCCGACAGTGGA	FFFFFFFFFFFFFFFFFFF:FFFFFFFFF,,FFF::FFFFF:FFF:FF,:FF:FFFF,F,F,,,F,F:F::F:FFFF,FF:FFFFF,FFFF:FFFFFFF,,	1	100:T>A
A00817:23:HHTTMDRXX:1:2132:29912:7012 1:N:0:ACTAAGAT+AACCGCGG	-	p201	8854	AAAGGACAGTAGAAAAGGAAGGTGGCACCTACAAATGCCATCATTGCGATAAAGGAAAGGCTATCGTTCAAGATGCCTCTGCCGACAGTGGTCCCAAAGAT	F,FFFFFFF:FFFF:FFFFFFF:FFFFFF:FFF:,FFFFFFFFFF,FFFFF:FFFFFFFFFFFFFFFFFFFFF::FFFFFFFFFFFFFFFFFFFFFFFFF:	1
A00817:23:HHTTMDRXX:1:2174:4833:24486 1:N:0:ACTAAGAT+AACCGCGG	-	p201	8878	GCACCTTCAAATGCCATCATTGCGATAAAGGAATGGCTATCGTTAAAGTTGCCTCTGCCGACATTGGTCCCAATGATGGACCACCACCCACGAGGAGCATC	::::,F,:::FFF:FFF,,:FFF:,FFF,:F:F,FF:FFF:,F:,:,F,F,F,FFF,FFF,,F,F,FFF,,,F,,,,:FF,,,:,F:,FFFFFF,FFF::F	1	18:C>A,27:A>T,37:G>T,52:A>T,56:C>A,67:A>T,94:A>T
A00817:23:HHTTMDRXX:1:2174:6008:28557 1:N:0:ACTAAGAT+AACCGCGG	-	p201	8878	GCACCTACAAATGCCATCATTGCGATAAAGGAAAGGCTATCGTTCAAGATGCCTCTGCCGACAGTGGTCCCAAAGATGGACCCCCACCCACGAGGAGCATC	FFFFFFFFFFFFFFFFFFFFFFFFFFFFFFFFFFFFFFFFFFFFFFFFF:FFFFFFFFFFFFFFFFFFFFFFFFFFFFFFFFFFFFFFFFFFFFFFFFFFF	1
A00817:23:HHTTMDRXX:1:2245:30337:3396 1:N:0:ACTAAGAT+AACCGCGG	-	p201	8893	AACTTTGCGATAAAGGAAAGGCTATCGTTCAAGATGCCTCTGCCGACAGTGGTCCCAAAGATGGACCCCCACCCACGAGGAGCATCGTGGAAAAAGAAGAC	,,,,,,F:,,,FF:FF,FFFFF:F:FFFFFFF:,FFFFFFFFFFFF::F,FFFFFFFFFF:FFFFFFFFFFFFF:FFFFFFFFFFFFFFFFFFFFFFFFFF	1	97:A>T,99:T>A
A00817:23:HHTTMDRXX:1:2166:23755:15984 1:N:0:ACTAAGAT+AACCGCGG	+	p201	8910	AAGGCTATCGTTCAAGATGCCTCTGCCGACAGTGGTCCCAAAGATGGACCCCCACCCACGAGGAGCATCGTGGAAAAAGAAGACGTTCCAACCACGTCTTC	FFFFFFFFFFFFFFFFFFFFFFFFFFFFFFFF:FFFFFFFFFFFFFFFFFFFFFFF:FFFFFFFFFFFFFFFFFFFFFF::,FFFFFFFFFFFFFFFFFFF	1
A00817:23:HHTTMDRXX:1:2202:23167:26678 1:N:0:ACTAAGAT+AACCGCGG	-	p201	8910	AAGGCTATCGTTCAAGATGCCTCTGCCGACAGTGGTCCCAAAGATGGACCCCCACCCACGAGGAGCATCGTGGAAAAAGAAGACGTTCCAACCACGTCTTC	FFFF:,F::,FF,FFF,FF,FFFF,FFFFF:,FFFFFFFFFF,FFFFFFFF,FFFFF,:FFF,FFFFFFFFFFFFFFFFFF::FF:FFFFFFFFFFFFFF:	1
A00817:23:HHTTMDRXX:1:2109:29496:34820 1:N:0:ACTAAGAT+AACCGCGG	+	p201	8915	TATCGTTCAAGATGCCTCAGCCGACAGTGGTCCCAAAGATGGACCCCCACCCACGAGGAGAATCGTGGAAAAAGAAGACGTTCCAACCACGTCTTCAAAGC	,FFF:FF:FFFFF:FFF,,FFF:,F,,FF:,,FFF::FFFF::F:FFFFFFF::FF,F,,,FF:,:FF,,FFFF,,,FF,F::FF,FF:F:FFFFFFFFFF	1	18:T>A,60:C>A
A00817:23:HHTTMDRXX:1:2275:12698:9831 1:N:0:ACTAAGAT+AACCGCGG	+	p201	8926	ATGCCTCTGCCGACAGTGGTCCCAAAGATGGACCCCCACCCACGAGGAGCATCGTGGAAAAAGAAGACGTTCCAACCACGTCTTCAAAGCAAGTGGATTGA	FFFFFFFFFFFFFFFFFFFFFFFFFFFFFFFFFF:FFFFFFFFFFFFFFFFFFF:FFFFFF:F:FFFFFFFFFFFFFFFFFFFFFFFFFFF,FFFFFFFFF	1
A00817:23:HHTTMDRXX:1:2275:13006:9893 1:N:0:ACTAAGAT+AACCGCGG	+	p201	8926	ATGCCTCTGCCGACAGTGGTCCCAAAGATGGACCCCCACCCACGAGGAGCATCGTGGAAAAAGAAGACGTTCCAACCACGTCTTCAAAGCACGTGGATTGA	FFFFFFFFFFFFFFFFF,FFFFFFF:FFF::F:F:FFFF,FFF:FF:FF:,F,FFFFF,F:FF:FF:FFFF:FFFFFF:F:F::F,FF:FF,:FFFFFF:F	1	91:A>C
A00817:23:HHTTMDRXX:1:2268:28031:28119 1:N:0:ACTAAGAT+AACCGCGG	-	p201	8931	TCTGCCGACAGTGGTCCCAAAGATGGACCCCCACCCACGAGGAGCATCGTGGAAAAAGAAGACGTTCCAACCACGTCTTCAAAGCAAGTGGATTGATGTGA	FF,FFF:FF:FFFFFFFF:FFFF,:FFFFF:F,:FFFF:FF:,:::FFFFFFFFFFFFFFFFFFFFFFFFFFFF:FFFFFFFFFFFFFFFFFFFFFFFFFF	1
A00817:23:HHTTMDRXX:1:2139:21097:13949 1:N:0:ACTAAGAT+AACCGCGG	-	p201	8948	CAAAGATGGACCCCCACCCACGAGGAGCATCGTGGAAAAAGAAGACGTTCCAACCACGTCTTCAAAGCAAGTGGATTGATGTGAACATGGTGGAGCACGAC	FFFFFFFFFFFFFFFFFFFFFFFFFFFFFFFFFFFFFFFFFFFFFFF,FFFFFFFFFF:FF:FFFFFFF:FFFFFFFFFFFFFFFFFFFFFFFFFFFFFF:	0
A00817:23:HHTTMDRXX:1:2111:26910:2534 1:N:0:ACTAAGAT+AACCGCGG	-	p201	8954	TGGACCCCCACCCACGAGGAGCATCGTGGAAAAAGCAGACGTTCCAACCACGTCTTCAAAGCACGTGGATTGATGTGAACATGGTGGAGCACGACACTCTC	:,:,,FFFF,:F,:FF,:F:FFFF:FFF,FFFF,:F,:FFFFF:FFFF:F:FFFFF::,F:FF,,FF,FF:FF:,:F:,F,:FF,FFFFF:,FF,FFFFFF	0	37:A>C,65:A>C
A00817:23:HHTTMDRXX:1:2215:5059:34178 1:N:0:ACTAAGAT+AACCGCGG	-	p201	8962	CACCCACGAGGAGCATCGTGGAAAAAGAAGACGTTCCAACCACGTCTTCAAAGCAAGTGGATTGATGTGAACATGGTGGAGCACGACACTCTCGTCTACTC	FFFFFFFFF:FFFFFFFFFFFF:FF,:FFFFFFF,FFFFFFFFFFF::FFF:FFF:FFFFFFFFFFFFFFFFFFFFFFFFFFFFFFFFFFFFFFFFFFFFF	0
A00817:23:HHTTMDRXX:1:2253:19153:18192 1:N:0:ACTAAGAT+AACCGCGG	-	p201	8974	GCATCGTGGAAAAAGAAGACGTTCCAACCACGTCTTCAAAGCAAGTGGATTGATGTGAACATGGTGGAGCACGACACTCTCGTCTACTCCAAGAATATCAA	FFFFFFFFFFFFF:FFFF:F:FFFFFFFFFFFFFFFFFFFFF:FFFFFFF,FFFFFFFFFFFFFFFFFFFFFFFFFFFFFFFFFFFFFFFFFFFF:F:FFF	0
A00817:23:HHTTMDRXX:1:2262:31693:4335 1:N:0:ACTAAGAT+AACCGCGG	-	p201	8975	CATCGTGGAAAAAGAAGACGTTCCAACCACGTCTTCAAAGCAAGTGGATTGATGTGAACATGGTGGAGCACGACACTCTCGTCTACTCCAAGAATATCAAA	FFFFFFFFFF:FFFFFFFFFFFFFFF:FF:FFFFFFFFFFF,FFFFFFFFFFFFFFFFFFFFFFFFFFFFF:FFFFFFFF:F:FFFFFFFFFFFFFFFFFF	0
A00817:23:HHTTMDRXX:1:2255:15167:18615 1:N:0:ACTAAGAT+AACCGCGG	-	p201	8981	GGAAAAAGAAGACGTTCCAACCACGTCTTCAAAGCAAGTGGATTGATGTGAACATGGTGGAGCACGACACTCTCGTCTACTCCAAGAATATCAAAGATACA	FFFFF::FFFFFFF,FFFFFFFFFF:FFFFFFFFFF:FFFFFFFFFFFFFFFFFFFFFFFFFFFFFFFFFFFFFFFFFFFFFFFFFFFFFFFFFFF:FFFF	0
A00817:23:HHTTMDRXX:1:2134:12409:17816 1:N:0:ACTAAGAT+AACCGCGG	+	p201	8984	AAAAGAAGACGTTCCAACCACGTCTTCAAAGCAAGTGGATTGATGTGAACAGGGTGGAGCACGACACTCTCGTCTACTCCAAGAATATCAAAGATACAGTC	FFFF,FFFFFF::FFFFFFFFFFFF,FFFF::F,,FFFF:,::,F,FF:F:,,F,,:FFFFFFFF:,FFFF:,:,FFF:FF:,F:,F,FF:F,FFFFF,:,	0	51:T>G
A00817:23:HHTTMDRXX:1:2116:9787:33160 1:N:0:ACTAAGAT+AACCGCGG	+	p201	8985	AAAGAAGACGTTCCAACCACGTCTTCAAAGCAAGTGGATTGATGTGAACATGGTGGAGCACGACACTCTCGTCTACTCCAAGAATATCAAAGATACAGTCT	FFFFFFFFFFFFFFFFFFFFFFFFFFFFFFFFFFFFFFFFFFFF:FFFFFFFFFFFFFFFFFFFFFFFFFFFFFFFFFFFFFFFF,FFFFFFFFFFFFFFF	0
A00817:23:HHTTMDRXX:1:2101:11803:32111 1:N:0:ACTAAGAT+AACCGCGG	+	p201	8993	CGTTCCAACCACGTCTTCAAAGCACGTGGATTGATGTGAACATGGTGGAGCACGACACTCTCGTCTACTCCAAGAATATCAAAGATACAGTCTCAGAAGAC	FFFFFFFFFF:FFFFFFFFF,FFF,FFFF:FFFFFF:F,FFF:FFFFFFFFFFFFF::FFFFFFFFFFFFFF:FFFFF:F:,FFFFFFFFFFFF:F,FFFF	0	24:A>C
A00817:23:HHTTMDRXX:1:2111:17056:2597 1:N:0:ACTAAGAT+AACCGCGG	+	p201	8997	CCAACCACGTCTTCAAAGCAAGTGGATTGATGTGAACATGGTGGAGCACGACACTCTCGTCTACTCCAAGAATATCAAAGATACAGTCTCAGAAGACCAAA	FFFFFFFFFFFFFFFFFFFFFFFFFFFFFFFFFFFFFFFFFFFFFFFFFFFFFFFFFFFFFFFFFFFFFFFFFFFF,FFFFFFFFFFFFFFFFFFFFFFFF	0
A00817:23:HHTTMDRXX:1:2111:32551:31626 1:N:0:ACTAAGAT+AACCGCGG	+	p201	9002	CACGTCTTCAAAGCAAGTGGATTGATGTGAACATGGTGGAGCACGACACTCTCGTCTACTCCAAGAATATCAAAGATACAGTCTCAGAAGACCAAAGGGCT	F:FFFFFFFFFFFF:,F:FFFFFFFFFFFFFFFFFFFFFFFFFFFFFFFFFFFFFF:FFFFFFFFFFFFFFFFFFFFFFFFFFFFFFFFFFFFFFFFFFFF	0
A00817:23:HHTTMDRXX:1:2169:2410:13745 1:N:0:ACTAAGAT+AACCGCGG	-	p201	9013	AGCAAGTGGATTGTTGTGAACATGGTGGAGCACGACACTCTCGTCTACTCCAAGAATATCAAAGATACAGTCTCAGAAGACCAAAGGGCTATTGAGACTTT	F,,,,F,:F::,F,F:,:FFFF,FFF::FFFF:FFFF,FF::FFFFF,F:FFFFFFFFFFFFFFFFF:F:FFFFF:FFFFF::,F:FFFFF::FFFFFFFF	0	87:A>T
A00817:23:HHTTMDRXX:1:2127:3423:30874 1:N:0:ACTAAGAT+AACCGCGG	-	p201	9015	CAAGTGGATTGATGTGAACATGGTGGAGCACGACACTCTCGTCTACTCCAAGAATATCAAAGATACAGTCTCAGAAGACCAAAGGGCTATTGAGACTTTTC	:F,FFFFFFFFFFFFFFFFFFFFFFFFFFFFFFFFFFFFFFFFFFFFFFFFFFFFFFFFFFFFFFFFFFF:FFFFFFFFFFFFFFFFFFFFFFFFF:FFFF	0
A00817:23:HHTTMDRXX:1:2127:3260:32189 1:N:0:ACTAAGAT+AACCGCGG	-	p201	9015	CAAGTGGATTGATGTGAACATGGTGGAGCACGACACTCTCGTCTACTCCAAGAATATCAAAGATACAGTCTCAGAAGACCAAAGGGCTATTGAGACTTTTC	FFF:FFFF,:FFFFF,FF:FF:FFFFFFFF::FFFFFF,FFFFFFFFFF:FFFFFFF:FFFFFFFFFFFFF:F,FFFF:FFF::,,FFF:FFFFFFFFFFF	0
A00817:23:HHTTMDRXX:1:2110:16984:9956 1:N:0:ACTAAGAT+AACCGCGG	-	p201	9021	GATTGATGTGAACATGGTGGAGCACGACACTCTCGTCTACTACAAGAATATCAAAGATACAGTCTCAGAAGACCAAAGGGCTATTGAGACTTTTCAACAAA	::,,F,F,::FF,FFFFF:::FFFFF:,,:FFF:FF:FF::,,FFFF,FFF:F:FFFFF:F:FFF,,FFF:FF:FFFFF,:FF:,FFFFFFFFF:FFFF:,	0	59:C>A
A00817:23:HHTTMDRXX:1:2107:8703:11866 1:N:0:ACTAAGAT+AACCGCGG	-	p201	9026	ATGTGAACATGGTGGAGCACGACACTCTCGTCTACTCCAAGAATATCAAAGATACAGTCTCAGAAGACCAAAGGGCTATTGAGACTTTTCAACAAAGGGTA	FFFFFFFFFFFFFFFFFFFFFFFFFFFFFFFFFFFFFFFFFFFFFFFFF:FFFFFFFFFFFFFFFFFFFFF:FFFFFFFFFFFFFFF:FFFFFFFFFFFFF	0
A00817:23:HHTTMDRXX:1:2272:9362:27414 1:N:0:ACTAAGAT+AACCGCGG	+	p201	9034	ATGGTGGAGCACGACACTCTCGTCTACTCCAAGAATATCAAAGATACAGTCTCAGAAGACCAAAGGGCTATTGAGACTTTTCAACAAAGGGTAATATCGGG	FFFFFFFFF:F:FFFFFFFFFFFFFFFFFFFFFFFFFFFFF:F,FFFFFFFFFFFFFFFFFFFFFFFFFFFFFF:FFFFFFFFFFFFFFFFFFFFFFFFFF	1
A00817:23:HHTTMDRXX:1:2140:17870:30060 1:N:0:ACTAAGAT+AACCGCGG	+	p201	9047	ACACTCTCGTCTACTCCAAGAATATCAAAGATACAGTCTCAGAAGACCAAAGGGCTATTGAGACTTTTCAACAAAGGGTAATATCGGGAAACCTCCTCGGA	FFFFFFFFFFFFFFFFFFFFFFFFFFFFFFFFFFFFFFFFFFFFFFFFFFFFFFFFFFFFFFFFFFFFF,FFFF,:FF,FFFFFFF,FFFFFFFFFFFFF:	1
A00817:23:HHTTMDRXX:1:2160:28528:21371 1:N:0:ACTAAGAT+AACCGCGG	+	p201	9057	CTACTCCAAGAATATCAAAGATACAGTCTCAGAAGACAAAAGGGCTATTGAGACTTTTCAACAAAGGGTAATATCGGGAAACCTCCTCGGATTCCATTTCC	:FFF:,::F:FFFFFFFF:FF,FFF:FF,:F,FF,FF,FFF:,FF,FFF:F:F,F,F:F,FFF,F,,F,FF,FF:F,F:FFFFFFFFF,,,FFFFF::,,F	1	37:C>A,98:G>T
A00817:23:HHTTMDRXX:1:2232:6298:7451 1:N:0:ACTAAGAT+AACCGCGG	-	p201	9066	GAATATCAAAGATACAGTCTCAGAAGACCAAAGGGCTATTGAGACTTTTCAACAAAGGGTAATATCGGGAAACCTCCTCGGATTCCATTGCCCAGCTATCT	:FFFFFFFFFFFFFFFFFFFFFFFFFFFFFFFFFFFFFF:FFFFFFFFFFFFFFFFFFFFFFFFFFFFFFFFFFFFFFFFFFFFFFFFFFFFFFFFFFFFF	1
A00817:23:HHTTMDRXX:1:2222:19018:7247 1:N:0:ACTAAGAT+AACCGCGG	-	p201	9073	AAAGATACAGTCTCAGAAGACCAAAGGGCTATTGAGACTTTTCAACAAAGGGTAATCTCGGGAAACCTCCTCGGATTCCATTGCCCAGCTATCTGTCACTT	FFFFFFFFFFFFFFFFFFFFFFF:FF:FFFFFFFFFFFFFFFFFFFFFFFFFFF:F,FFF:FF:FFFFFFFFFFFFFFFFFFFFFFFF:FFFFFFFFFFFF	1	44:A>C
A00817:23:HHTTMDRXX:1:2255:15194:25864 1:N:0:ACTAAGAT+AACCGCGG	-	p201	9076	GATACAGTCTCAGAAGACCAAAGGGCTATTGAGACTTTTCAACAAAGGGTAATATCGGGAAACCTCCTCGGATTCCATTGCCCAGCTATCTGTCACTTCAT	FFFFFFFFFFFFFFF:FFFFFFFFFFFFFFFFFFFFFFFFFFFFFFFFFFFF,:FFFFFFFFFFFFFFFFFFFFFFFFFFFFFFFFFFFFFFFFFFFFFFF	1
A00817:23:HHTTMDRXX:1:2272:4010:33426 1:N:0:ACTAAGAT+AACCGCGG	-	p201	9098	GGGCTATTGAGACTTTTCAACAAAGGGTAATATCGGGAAACCTCCTCGGATTCCATTGCCCAGCTATCTGTCACTTCATCAAAAGGACAGTAGAAAAGGAA	FF:F:F:FF:F:FFFFFFFFFFF,FFF:FF:FFFF:F:FFF,:,FF:F::FFF,FFF:F,:,FFF:FFFFF:FFFFFFFFFFFFFFFFFFFFFF:FF:FFF	1
A00817:23:HHTTMDRXX:1:2135:7654:18223 1:N:0:ACTAAGAT+AACCGCGG	-	p201	9106	GAGACTTTTCAACAAAGGGTAATATCGGGAAACCTCCTCGGATTCCATTGCCCAGCTATCTGTCACTTCATCAAAAGGACAGTAGAAAAGGAAGGTGGCAC	FFFFFFFFFFFFFFF:FFF:FFF:FFFFFFFFFFFFFFFFFFFFFFFFFFFFFFFFFFFFFFFFFFFFFFFFFFF:FFFFFFFFFFFFFFFFFFFFFFFFF	1
A00817:23:HHTTMDRXX:1:2228:9625:32878 1:N:0:ACTAAGAT+AACCGCGG	-	p201	9113	TTCAACAAAGGGTAATATCGGGAAACCTACTCGGATTCCATTGCCCAGCTATCTGTCACTTCATCAAAAGGACAGTAGAAAAGGAAGGTGGCACCTACAAA	:F:F,F,FF,FF:F:F:FF:F:FFFFFF,FFFF::FFFFFFF,FFFFFF:FFFF:FFFFFF:FF,:FFF:FFFF:F,FF:FFFFFFF:FFFFFF,FFFFFF	1	72:C>A
A00817:23:HHTTMDRXX:1:2159:30056:33035 1:N:0:ACTAAGAT+AACCGCGG	+	p201	9119	AAAGGGTAATATCGGGAAACCTCCTCGGATTCCATTGCCCAGCTATCTGTCACTTCATCAAAAGGACAGTAGAAAAGGAAGGTGGCACCTACAAATGCCAT	FFFFFFFFFFFFFFFFFFFFFFFFFFFFFFFFFFFFFFFFFFFFFFFFFFFFFFFFFFFFFFFFFFFFFFFF:FFFFFFFFFFFFFFFFFFFFFFFFFFFF	1
A00817:23:HHTTMDRXX:1:2106:27525:12430 1:N:0:ACTAAGAT+AACCGCGG	+	p201	9139	CTCCTCGGATTCCATTGCCCAGCTATCTGTCACTTCATCAAAAGGACAGTAGAAAAGGAAGGTGGCACCTACAAATGCCATCATTGCGATAAAGGAAAGGC	FFFFFFFFFFFFF,FFFFFFFFFFFFFF,FFFFFFFFFFFFFFFFFF:FFFFF:FFFFFFF,FFFFFFF:FFFFFF:FFFFF::FFFFFFFFFFFFFFFF,	1
A00817:23:HHTTMDRXX:1:2119:29559:12101 1:N:0:ACTAAGAT+AACCGCGG	-	p201	9146	GATTCCATTGCCCAGCTATCTGTCACTTCATCAAAAGGACAGTAGAAAAGGAAGGTGGCACCTACAAATGCCATCATTGCGATAAAGGAAAGGCTATCGTT	FFFFFF,,FFFFFFFFFF:F:FFFFFFFFFFFFF,,FFFF:FFFFFFFFFFFFFFFFFFFFFFFFFFF,FFFFFFF:FFFFFFFFFFF:FFFFFFFFFF,F	1
A00817:23:HHTTMDRXX:1:2117:17770:32643 1:N:0:ACTAAGAT+CACCGCGG	+	p201	9154	TGCCCAGCTATCTGTCACTTCATCAAAAGGACAGTAGAAAAGGAAGGTGGCACCTACAAATGCCATCATTGCGATAAAGGAAAGGCTATCGTTCAAGATGC	FFFFFFFFFFFFFFFFFFFFFFFFFFFFFFFFFFFFFFFFFFFFFFFFFFFFFFFFFFFFFFFFFFFFFFFFFFFFF:FFFFFFFFFFFFFFFFFFFFFFF	1
A00817:23:HHTTMDRXX:1:2122:3495:28463 1:N:0:ACTAAGAT+AACCGCGG	-	p201	9163	ATCTGTCACTTCATCAAAATGACAGTAGATAAGGAAGGTGGCACCTACAAATGCCATCATTGCGATAAAGGAAAGGCTATCGTTCAAGATGCCTCTGCCGA	FFFF,FFFF,F,F,,,FF,,:FF:FFF,F,FF:,:F:F,F,FFF:FF,FF,:FFF:,FFFF,,F,FF,FFFF,F:,,FFFFFFFFFF:FFFF,F,,:,,FF	1	71:A>T,81:G>T
A00817:23:HHTTMDRXX:1:2225:23375:24596 1:N:0:ACTAAGAT+AACCGCGG	+	p201	9163	ATCTGTCACTTCATCAAAAGGACAGTAGAAAAGGAAGGTGGCACCTACAAATGCCATCATTGCGATAAAGGAAAGGCTATCGTTCAAGATGCCTCTGCCGA	FFFFFFF:FFFFFFFF:FFFFFFFFFFFFFFFFFFFFF:FFFFFFFFFFFFFFFFFFFFFFF:FFFFFFFFFFFFFFFFFFFFFF:FFFFFFFFFFFFFF,	1
A00817:23:HHTTMDRXX:1:2273:15411:2284 1:N:0:ACTAAGAT+AACCGCGG	-	p201	9179	AAAGGACAGTAGAAAAGGAAGGTGGCACCTACAAATGCCATCATTGCGATAAAGGAAAGGCTATCGTTCAAGATGCCTCTGCCGACAGTGGTCCCAAAGAT	,F,FFFFFFFFFF:F,:FF,F,FFFFF,FFF,FF:F:FFFF:FFFF,FFFFFF,F:F:,F:FFF:FFF:FFFFFFFF,:FF:FFFFFFFFFFFFF:FFF:F	1
A00817:23:HHTTMDRXX:1:2147:3287:3396 1:N:0:ACTAAGAT+AACCGCGG	-	p201	9181	AGGACAGTAGAAAAGGAAGGTGGCACCTACAAAGGCCATCATTGCGATAAAGGAAAGGCTATCGTTCAAGATGCCTCTGCCGACAGTGGTCCCAAAGATGG	,FFFFFFFFFFFFFFFFFFFFFFFFFF:FFFF:,FFFFFFF,FFFFF:F:FFF:FFFFFFFFFFFFFFFFF:FFFFFFFFFFFFFFFFFFFFFFFFFFFFF	1	67:T>G
A00817:23:HHTTMDRXX:1:2212:4020:11052 1:N:0:ACTAAGAT+AACCGCGG	-	p201	9221	ATTGCGATAAAGGAAAGGCTATCGTTCAAGATGCCTCTGCCGACAGTGGTCCCAAAGATGGACCCCCACCCACGAGGAGCATCGTGGAAAAAGAAGACGTT	FFFFFF,:FFFFFFFFFFF:FFFF:FFFFFFF::FFFFF:FF,FFFFFFFFFFFFFFFFFFFFFFFFFFFFFF,FFFFFFFFFFFFFFFFFFFFFFFFFF:	1
A00817:23:HHTTMDRXX:1:2219:30373:15922 1:N:0:ACTAAGAT+AACCGCGG	-	p201	9258	TGCCGACAGTGGTCCCAAAGATGGACCCCCACCCACGAGGAGCATCGTGGAAAAAGAAGACGTTCCAACCACGTCTTCAAAGCAAGTGGATTGATGTGATA	,FFFF:FFFFFF:,FFFFFFFFFFF,FFFFFFFFF,FFFFFFFFFFFFF:FFFFFFFF:FFFFF:FFF::FFFFFFFFFFFFF,FFFFFFFFFFFFFFFFF	0
A00817:23:HHTTMDRXX:1:2157:9182:19930 1:N:0:ACTAAGAT+AACCGCGG	+	p201	9272	CCAAAGATGGACCCCCACCCACGAGGAGCATCGTGGAAAAAGAAGACGTTCCAACCACGTCTTCAAAGCAAGTGGATTGATGTGATATCTCCACTGACGTA	FFFFFFFFFF:FFFFFFFFFFFFFFFFFFFFFF:FFFFFFFFFF:FFFFFFFFFFFFFFFFFFFFFFF:FFFFFFFFFF:FFFFFFFFFFFFFFFFFF:FF	0
A00817:23:HHTTMDRXX:1:2105:32136:4257 1:N:0:ACTAAGAT+AACCGCGG	-	p201	9274	AAAGATGGACCCCCACCCACGAGGAGCATCGTGGAAAAAGAAGACGTTCCAACCACGTCTTCAAAGCAAGTGGATTGATGTGATATCTCCACTGACGTTAG	,F:F:FFFFFFFFFFFFFFFFFFFFFFFFFFFFFFFFF:FF:F,:F:FFFFFFFFFFFFFFFF:FFF,FFFFFFFFF:FFFFFFFFFF:F,F:F,FF:,FF	0	2:A>T
A00817:23:HHTTMDRXX:1:2168:9706:8093 1:N:0:ACTAAGAT+AACCGCGG	-	p201	9276	AGATGGACCCCCACCCACGAGGAGCATCGTGGAAAAAGAAGACGTTCCAACCACGTCTTCAAAGCAAGTGGATTGATGTGATATCTCCACTGACGTAAGGG	F,F,FFFFFFFF:FFF:F:FFFFFFFFFFF:F,FFFF,FFFFFFF:FFFFFF:FFF,FF,FF,FFFF,FFF:FF,FFFFF,FFF,,FFFFFFF:FFFFFFF	0
A00817:23:HHTTMDRXX:1:2221:6334:4570 1:N:0:ACTAAGAT+AACCGCGG	-	p201	9289	CCCACGAGGAGCATCGTGGAAAAAGAAGACGTTCCAACCACGTCTTCAAAGCAAGTGGATTGATGTGATATCTCCACTGACGTAAGGGATGACGCACAATC	:FFFFFFFFFFFFFFFFFFFFFFFFFFFFFFFFFFFFFFFFFFFFFFFFFFFFFFFFFFFFFFFFFFFFFFFFFFFFFFFFFFFFFFFFFFFFFFFFFFFF	0
A00817:23:HHTTMDRXX:1:2118:17400:34006 1:N:0:ACTAAGAT+AACCGCGG	+	p201	9320	TTCCAACCACGTCTTCAAAGCAAGTGGATTGATGTGATATCTCCACTGACGTAAGGGATGACGCACAATCCCACTATCCTTCGCAAGACCCTTCCTCTATA	FFFFFFFFFFFFFFFFFFFFFF:FFFFFFF:FFFFFFFF:FFFFFFFFFFFFFFFFFFFFFFFFFF:FFFFFFFF:FFFFFFFFFFFFFFFFFF,FFF:F:	0
A00817:23:HHTTMDRXX:1:2275:21893:9721 1:N:0:ACTAAGAT+AACCGCGG	+	p201	9327	CACGTCTTCAAAGCAAGTGGATTGATGTGATATCTCCACTGACGTAAGGGATGACGCACAATCCCACTATCCTTCGCAAGACCCTTCCTCTATATAAGGAA	FFFFFFFFFFFFFFFFFFFF,FFFF:FFFFFF,FFFFFFFF:FFFFFFFFFFFF:FF,F:FFFFFFFFFFFFFFFFFFFFFFFFFFFFFF:FFFFFFFF:F	0
A00817:23:HHTTMDRXX:1:2268:22878:1626 1:N:0:ACTAAGAT+AACCGCGG	-	p201	9334	TCAAAGCAAGTGGATTGATGTGATATCTCCACTGACGTAAGGGATGACGCACAATCCCACTATCCTTCGCAAGACCCTTCCTCTATATAAGGAAGTTCATT	FFFFFFFFFFFFF:FFFFFFFFFFFFFFFFFF:FFFFFFFFFFFFFFFFFFFFFFFFFFFFFFFFFFFFFFFFFFFFFFFFFFFFFFF:FFFFFFFFFFFF	0
A00817:23:HHTTMDRXX:1:2243:15845:27586 1:N:0:ACTAAGAT+AACCGCGG	+	p201	9342	AGTGGATTGATGTGATATCTCCACTGACGTAAGGGATGACGCACAATCCCACTAACCTTCGCAAGACCCTTCCGCTAGATAAGGAAGTTCATTTCATTTGG	FFF::FFFFFFFFFFF:F:FFF:F:FFFF:F:F,FFFFFF:,FF::FF:FFFFF,:,,F:F,FFFFFFFFFFF:,FF,FFF,FFF:FFFFFFF:FFFFF,F	0	54:T>A,73:T>G,77:T>G
A00817:23:HHTTMDRXX:1:2231:1624:32550 1:N:0:CCTAAGAT+AACCGCGG	+	p201	9344	TGGATTGATGTGATATCTCCACTGACGTAAGGGATGACGCACAATCCCACTATCCTTCGCAAGACCCTTCCTCTATATAAGGAAGTTCATTTCATTTTGAG	FFFFF:FFFFFFFF:FFFF,:FF,FFFF,F:FFFFFFFFFFF::FFFFFFFFFFFFFFF,FFF,FFFFFFFFFFFFF,FFFFFFFF,FFF:FFF,:F,:FF	0	97:G>T
A00817:23:HHTTMDRXX:1:2203:21893:7247 1:N:0:ACTAAGAT+AACCGCGG	-	p201	9347	ATTGATGTGATATCTCCACTGACGTAAGGGATGACGCACAATCCCACTATCCTTCGCAAGACCCTTCCTCTATATAAGGAAGTTCATTTCATTTGGAGAGG	,FFFFFF:FFFFFFFFFFFFFFFFFFFFFFFFFFFFFFFFFFFFFFFFFFFF:FFFFFFFFFFFFFFFFFFFF,F:FFFFFFFFFF:FFFFFFFFFFFFFF	0
A00817:23:HHTTMDRXX:1:2175:11017:36104 1:N:0:ACTAAGAT+AACCGCGG	-	p201	9350	GATGTGATATCTCCACTGACGTAAGGGATGACGCACAATCCCACTATCCTTCGCAAGACCCTTCCTCTATATAAGGAAGTTCATTTCATTTGGAGAGGACA	FFFFFFF:FFFFFFFFFFFFFFF:FFFFFFFFFFFFFFFFFFFFFFFFF:FFFFFFFFFFF,FFFFFFFFFFFFFFF:FFFFFFFFFF:FFFFFFFFFFF:	0
A00817:23:HHTTMDRXX:1:2174:31955:3537 1:N:0:ACTAAGAT+AACCGCGG	-	p201	9378	TGACGCACAATCCCACTATCCTTCGCAAGACCCTTCCTCTATATAAGGAAGATCATTTAATTTGGAGAGGACACGCTGAAATCACCAGTCTCTCTCTACAA	FF:F:F:FFFFF,:FFFFF:F,:FFFFFFF::F,FFF:::FFFFF:,:,FF,FF:F:,,,:FFFFFFFF:F:F,FFFFFFFF:FFFFF:FFFF:F,FFFF,	0	42:C>A,49:T>A
A00817:23:HHTTMDRXX:1:2210:15908:4993 1:N:0:ACTAAGAT+AACCGCGG	+	p201	9395	ATCCTTCGCAAGACCCTTCCTCTATATAAGGAAGTTCATTTCATTTGGAGAGGACACGCTGAAATCACCAGTCTCTCTCTACAAATCTATCTCTCTCGACC	FF:F:FFFFFFFF:F:FFFFFFF,FF:FFFFFFF:FFFFFFFFFF,F::::FFF:FFFFFFFFF:FFFF,FFFFFFFFFFFFF:F:FFF:FFFFF:F,:FF	0
A00817:23:HHTTMDRXX:1:2217:23592:22404 1:N:0:ACTAAGAT+CACCGCGG	+	p201	9417	TATATAAGGAAGTTCATTTCATTTGGAGAGGACACGCTGAAATCACCAGTCTCTCTCTACAAATCTATCTCTCTCGACCGCTAGCATGGACAAGAAGTACA	FF::,FFFFFFFFFFFFFFFFFF,:FFFFFFFFF:,FFFFFF,F:FFFF,F:FFF:F,FFFFFFFFF,FFFFF:FFFFFFFFFFFF:FFFFFFF:,FFFF,	0	100:T>A
A00817:23:HHTTMDRXX:1:2112:12653:25347 1:N:0:ACTAAGAT+AACCGCCG	+	p201	9436	CATTTGGAGAGGACACGCTGAAATCACCAGTCTCTCTCTACAAATCTATCTCTCTCGACCGCTAGCATGGACAAGAAGTACTCCATTGGGCTCGATATCGG	FFF::::F:FF:,:FFFF:,FF:,,FFF:,F,::FFF,F,FFF,FFF:FFF:FF:F:FFFFFFF,FFFF:FFFFFF::FF,FF,FF:,FF::FF:,FFF:F	0
A00817:23:HHTTMDRXX:1:2130:16559:2613 1:N:0:ACTAAGAT+AACCGCGG	+	p201	9438	TTTGGAGAGGACACGCTGAAATCACCAGTCTCTCTCTACAAATCTATCTCTCTCGACCGCTAGCATGGACAAGAAGTACTCCATTGGGCTCGATATCGGCA	FFFF:FFFFFFFFFFFFFFFFFFFFF:FFFFFFFFFFFFFFFFFFFFFFFFFFFFFFFFFFFFFFFFFFFFFFFFF:FFFFFFFFFFFFFFFFFFFFFFFF	0
A00817:23:HHTTMDRXX:1:2149:8314:12978 1:N:0:ACTAAGAT+AACCGCGG	-	p201	9444	GAGGACACGCTGAAATCACCAGTCTCTCTCTACAAATCTATCTCTCTCGACCGCTAGCATGGACAAGAAGTACTCCATTGGGCTCGATATCGGCACAAACA	FFFFFFFF:FFFF:FFFFFFFFFFFFFFFFF:,FFFFFFFFFFF,FFF,FFFFFFFFFF:F:FFFFFFFF,FF:FFFFFFFFFFFFFFFFFFFFFFFFF,:	0
A00817:23:HHTTMDRXX:1:2278:32407:7232 1:N:0:ACTAAGAT+AACCGCGG	-	p201	9445	AGGTCACGCTGAAATCACCAGTCTCTCTCTACACATCTATCTCTCTCGACCGCTAGCATGGACAAGAAGTACTCCATTGGGCTCGATATCGGCACAAACAG	::F,FF:F:::,FF,FFF,:FF,FFFFF,F,:F,FF:FFF::FF:FFFFF:F,FFFF,FFF,::FF,,:F:,F:,FFFF:,,FFFF:FF:FF:FFF,F:FF	0	67:A>C,97:A>T
A00817:23:HHTTMDRXX:1:2124:5059:7404 1:N:0:ACTAAGAT+AACCGCGG	+	p201	9459	TCACCAGTCTCTCTCTACAAATCTATCTCTCTCGACCGCTAGCATGGACAAGAAGTACTCCATTGGGCTCGATATCGGCACAAACAGCGTCGGCTGGGCCG	FFFFF:FFFFFFFFFFFF:FFFFFFFFFFFFFFFFFFFFFFFFFFFFFFFFFFFFFFFFFF:FFFFFF,FFFFFFFFFF,FFFFFFF:FFFFFFFFFFFFF	0
A00817:23:HHTTMDRXX:1:2119:20636:32597 1:N:0:ACTAAGAT+AACCGCGG	-	p201	9467	CTCTCTCTACAAATCTATCTCTCTCGACCGCTAGCATGGACAAGAAGTACTCCATTGGGCTCGATATCGGCACAAACAGCGTCGGCTGGGCCGTCATTACG	FFFFFFFFFFFFFFFFFFFFF:FFFFFFFFFFFFFFFFFFF,FFFFFFFFFFFFFFFFFFFFFFFFFFFFFFFF:FFFFFFFFFFFFFFFFFFFFFFFFFF	0
A00817:23:HHTTMDRXX:1:2206:32606:35227 1:N:0:ACTAAGAT+AACCGCGG	+	p201	9469	CTCTCTACAAATCTATCTCTCTCGACCGCTAGCATGGACAAGAAGTACTCCATTGGGCTCGATATCGGCACAAACAGCGTCGGCTGGGCCGTCATTACGGA	FFFFFFFF:FFFFFFFFFFFFFFFFFFFFF:FFFFFFFFF:FFFFFFFFFFFFFFFFFFFFF:FFFFFFFFFFFFFFFFFFFFFFFFFFFFFFFFFFFFF,	0
A00817:23:HHTTMDRXX:1:2255:13078:7889 1:N:0:ACTAAGAT+AACCGCGG	+	p201	9475	ACAAATCTATCTCTCTCGACCGCTAGCATGGACAAGAAGTACTCCATTGGGCTCGATATCGGCACAAACAGCGTCGGCTGGGCCGTCATTACGGACGAGTA	FFFFFFFFFFFFFFFFFFFFFFFFFFFFFFFFFFFFFFFFFFFFF:FFFFFFFFFFFFFFFFFFFFF:FFFFFFFFFFFFFFFFFFFFFFFFFFFFFFFF,	0
A00817:23:HHTTMDRXX:1:2212:23050:3740 1:N:0:ACTAAGAT+AACCACGG	+	p201	9482	TATCTCTCTCGACCGCTAGCATGGACAAGAAGTACTCCATTGGGCTCGATATCGGCACAAACAGCGTCGGCTGGGCCGTCATTACGGACGAGTACAAGGTC	:F:FFFFF:FF:FF:FFFFFFF,:FFFFFFFFFFFFFFFFFFF:FFFFFFF::F:FFFFF,FFF:FF::FFFF::FFFFFF,FFFFFFFFFFFFFFF:F:,	0	100:G>C
A00817:23:HHTTMDRXX:1:2251:22987:22701 1:N:0:ACTAAGAT+AACCGCGG	-	p201	9493	ACCGCTAGCATGGACAAGAAGTACTCCATTGGGCTCGATATCGGCACAAACAGCGTCGGCTGGGCCGTCATTACGGACGAGTACAAGGTGCCGAGCAAAAA	,FFFFFFFF:FFF,:FFF::F:FF:FFFFFFFFFFFFFFFFFFFFFFFFFF:FFFFFFFFFFFFFFFFFF:FFFFFFFFFFFFFFFFFFFFFFFFFFFFFF	0
A00817:23:HHTTMDRXX:1:2205:27281:30326 1:N:0:ACTAAGAT+AACCGCGG	+	p201	9541	AACAGCGTCGGCTGGGCCGTCATTACGGACGAGTACAAGGTGCCGAGCAAAAAATTCAAAGTTCTGGGCAATACCGATCGCCACAGCATAAAGAAGAACCT	FFFFFFFFFFFFFFFFFFFFFFFFFFFFFFFFFF:FFFFFFFFFFFFFFFF:FFFFF,FFFFFFFFFFFF::FFFFFFFFFFFFFFFFFFFFFFFFFFFF:	0
A00817:23:HHTTMDRXX:1:2229:5629:2127 1:N:0:ACTAAGAT+AACCGCGG	+	p201	9558	CGTCATTACGGACGAGTACAAGGTGCCGAGCAAAAAATTCAAAGTTCTGGGCAATACCGATCGCCACAGCATAAATAAGAACATCATTGGCGCCCTCCTGT	F:FFFFF,FF:,,FFFFFFFFFFFFFFFF:F:FFFFF,FFFF:FFFF:,:FF,FFF:FFFF:FFFFFF,FFFFFF,FF,FFF,,FF,,,,,FFFFFFFFFF	0	75:G>T,82:C>A
A00817:23:HHTTMDRXX:1:2252:22101:24799 1:N:0:ACTAAGAT+AACCGCGG	-	p201	9571	GAGTACAAGGTGCCGAGCAAAAAATTCAAAGTTCTGGGCAATACCGATCGCCACAGCATAAAGAAGAACCTCATTGGCGCCCTCCTGTTCGACTCCGGGGA	FFFFFFFFFFFFFFFFFFFFFFFFF:FFFFF:FF:FFFFFFFFFFFFFFFFFFFFFFFFFFFFFFFFFFFFFFFFFFFFFFFFFFFFFFFFFFFFFFFFFF	0
A00817:23:HHTTMDRXX:1:2138:21640:36401 1:N:0:ACTAAGAT+AACCGCGG	-	p201	9572	TGTACAAGGTGCCGAGCAAAATATTCTATGTTCTGGGCAATACCGATCGCCACAGCATAAAGAAGAACCTCATTGGCGCCCTCCTGTTCGACTCCGGGGAG	,:F:,,FF:FF,F,:,,FFFF,,:F,,,,FFF,FFFF,F,F:,,,,:F,:FFF:FFFFF:,F:,F:FF:FF,FFFFFF:FFFFF,FF,FF:FFFFFFFF,F	0	72:A>T,74:A>T,79:A>T,100:A>T
A00817:23:HHTTMDRXX:1:2261:22661:32409 1:N:0:ACTAAGAT+AACCGCGG	+	p201	9573	GTACAAGGTGCCGAGCAAAAAATTCAAAGTTCTGGGCAATACCGATCGCCACAGCATAAAGAAGAACCTCATTGGCGCCCTCCTGTTCGACTCCGGGGAGA	FFFFFFFFFFFFFFFFFFFFFFFFFFFFF:FFFFFFF:,FFFFFFFFFFFFF,FFFFFFFFFFFFFFFFFFFFFFFFFFFFFFFFFFFFFFFFFFFFFFF:	0
A00817:23:HHTTMDRXX:1:2123:2456:22498 1:N:0:ACTAAGAT+AACCGCGG	+	p201	9588	CAAAAAATTCAAAGTTCTGGGCAATACCGATCGCCACAGCATAAAGAAGAACCTCATTGGCGCCCTCCTGTTCGACTCCGGGGAGACGGCCGAAGCCACGC	FFFFFFFFF,FFFFFFFF:FFFFFFFFFFFFFF:FF:FFFFFFFFFFFFFFF:FFFFFFFFFFF:FF,FFFFFFFFFFFFFFFF::FFFFF:FFFFFFF:F	0
A00817:23:HHTTMDRXX:1:2260:23782:23077 1:N:0:ACTAAGAT+AACCGCGG	-	p201	9599	AAGTTCTGGGCAATACCGATCGCCACAGCATAAAGAAGAACCTCATTGGCGCCCTCCTGTTCGACTCCGGGGAGACGGCCGAAGCCACGCGGCTCAAAAGA	FFFFF:FFFFFFFFFFFFFFFFF:F:FFFFFF:FFFFFFFFFFFFFFF:FFFFFFFF:FF,FFFFFFFFFF:FFFFFFFFFFFFFFFFFFFFFFFFFFFFF	0
A00817:23:HHTTMDRXX:1:2141:17635:15154 1:N:0:ACTAAGAT+AACCGCGG	-	p201	9601	GTTCTGGGCAATACCGATCGCCACAGCATAAAGAAGAACCTCATTGGCGCCCTCCTGTTCGACTCCGGGGAGACGGCCGAAGCCACGCGGCTCAAAAGAAC	FFFF,FFF:FF,,FFFFFFFFFFFFFFFFFF,F::FFFFFFFF:,FFFFFFFFFFFFFFFFFFFFF,F,FFFFFFFFF:FFFFFFF:F::FFF:FFFFFFF	0
A00817:23:HHTTMDRXX:1:2241:1416:26428 1:N:0:ACTAAGAT+AACCGCGG	-	p201	9606	GGGCAATACCGATCGCCACAGCATAAAGAAGAACCTCATTGGCGCCCTCCTGTTCGACTCCGGGGAGACGGCCGAAGCCACGCGGCTCAAAAGAACAGCAC	FFFF:FF::FFFFFFFFFFFFFFFF:FFFFFFFFFF::FFF:F:FFFFFF:F:FFF:FFFFFFF:FFFFFFFFFFFFFFFFFF:,FFFFFFFF::FFFFFF	0
A00817:23:HHTTMDRXX:1:2245:13693:21512 1:N:0:ACTAAGAT+AACCGCGG	+	p201	9609	CAATACCGATCGCCACAGCATAAAGAAGAACCTCATTGGCGCCCTCCTGTTCGACTCCGGGGAGACGGCCGAAGCCACGCGGCTCAAAAGAACAGCACGGC	FFFFFFFFFFFFFFFFFFFFFFFFFFFFFFFFFFFFFFFFFFFFFFFFFFFF:FFFFFFFFFFFFFFFFFFFFFFFFFFFFFFFF:FFFFFFFF:FFFFF:	0
A00817:23:HHTTMDRXX:1:2245:12463:27242 1:N:0:ACTAAGAT+AACCGCGG	+	p201	9609	CAATACCGATCGCCACAGCATAAAGAAGAACCTCATTGGCGCCCTCCTGTTCGACTCCGGGGAGACGGCCGAAGCCACGCGGCTCAAAAGAACAGCACGGC	:FFFFFFFFFFFFFFFFFFFFFFFFFFFFF:FFFFF:FFFFFFFFFFFFFFFFFFFFFF:FFFFFFFFFFFFFFFFFFFFFFFFFFFF:FFFFFFFFFFF:	0
A00817:23:HHTTMDRXX:1:2225:25970:34256 1:N:0:ACTAAGAT+AACCGCGG	+	p201	9612	TACCGATCGCCACAGCATAAAGAAGAACCTCATTGGCGCCCTCCTGTTCGACTCCGGGGAGACGGCCGAAGCCACGCGGCTCAAAAGAACAGCACGGCGCA	FFFFFFFFFFFFFFFFFFFFFFFFFFFFFFFFFFFFFFFFFFFFFFFFFFFFFFFFFFFFFFFFFFFFF:FFFFFFFFFFFFFFFFFFFFFFFFFFFFFFF	0
A00817:23:HHTTMDRXX:1:2145:14615:36229 1:N:0:ACTAAGAT+AACCGCGG	-	p201	9630	AAAGAAGAACCTCATTGGCGCCCTACTGTTCGACTCCGGGGAGACGGCCGAAGCCACGCGGCTCAAAAGAACAGCACGGCGCAGATATACCCGCAGAAAGA	:FFFF:FFFFFFFFFFFFFFFFFF,FFFFFFFFFFFFFFFFFFFFFFFFFFFFFFFF:FFFF:FFF:FFFFFFFFFFFFFFFFFF:F:FFFFFF,FFF:FF	0	76:C>A
A00817:23:HHTTMDRXX:1:2217:29785:32597 1:N:0:ACTAAGAT+AACCGCGG	+	p201	9632	AGAAGAACCTCATTGGCGCCCTCCTGTTCGACTCCGGGGAGACGGCCGAAGCCACGCGGCTCAAAAGAACAGCACGGCGCAGATATACCCGCAGAAAGAAA	:FFFFFFFFF:FF,FFFFFFFFFFF:,FFFFF,:FFFFFF:FFFFFF:FFFFFF:FFFFFFFF:FF,FF:FFFFF:FFFF:FF::FFFFFFFFFFFFFFF,	0	100:T>A
A00817:23:HHTTMDRXX:1:2156:8205:22279 1:N:0:ACTAAGAT+AACCGCGG	-	p201	9637	AACCTCATTGGCGCCCTCCTGTTCGACTCCGGGGAGACGGCCGAAGCCACGCGGCTCAAAAGAACAGCACGGCGCAGATATACCCGCAGAAAGAATCGGAT	FFFFFFFFFFFFFFFFFFFFF,FFFFFFFFFFFFF:FFFFFFFFFFFFFFFFFFFFFFFFFFF:FFFFFFFFFFFFFFFF,FFFFFFFFFFFFFFFFFFFF	0
A00817:23:HHTTMDRXX:1:2159:2627:12023 1:N:0:ACTAAGAT+AACCGCGG	+	p201	9649	GCCCTCCTGTTCGACTCCGGGGAGACGGCCGAAGCCACGCGGCTCAAAAGAACAGCACGGCGCAGATATACCCGCAGAAAGAATCGGATCTGCTACCTGCC	FFFFFFFF:FFFFFFFFFFFFF:FFFFFFFFFFFFFFFFFFFFFFFFFFF:FFFFFFFFFFFFFFFFFFFFFFFFFFFFFFFFFFFFFFFFFFFFFFFFF,	0	100:A>C
A00817:23:HHTTMDRXX:1:2166:26087:5932 1:N:0:ACTAAGAT+AACCGCGG	-	p201	9649	GCCCTCCTGTTCGACTCCGGGGAGACGGCCGAAGCCACGCGGCTCAAAAGAACAGCACGGCGCAGATATACCCGCAGAAAGAATCGGATCTGCTACCTGCA	FFFFFFFFFFFFFFFFFFFFFFFFFFFFFFFFFFFFFFFFFFFFFFFFFFFFFFFFFFFFFFFFFFFFFFFFFFFFFFFFFFF:FFFFFFFFFFFFFFFFF	0
A00817:23:HHTTMDRXX:1:2171:15935:20134 1:N:0:ACTAAGAT+AACCGCGG	+	p201	9649	GCCCTCCTGTTCGACTCCGGGGAGACGGCCGAAGCCACGCGGCTCAAAAGAACAGCACGGCGCAGATATACCCGCAGAAAGAATCGGATCTGCTACCTGCA	FFFFFFFFF:FFFFFFFFFFFFFFFFFFFFFFFFFFFFFFFFFFFFFFFFF:FFFFFFFFFFFFFFFFFFFFFFFFFFFFFFFFFFFFFFFFFFFFFFFF,	0
A00817:23:HHTTMDRXX:1:2274:13838:36198 1:N:0:ACTAAGAT+AACCGCGG	+	p201	9666	CGGGGAGACGGCCGAAGCCACGCGGCTCAAAAGAACAGCACGGCGCAGATATACCCGCAGAAAGAATCGGATCTGCTACCTGCAGGAGATCTTTAGTAATG	FFFFFFFFFFFFFFF,FFFFFFFFFFFFFFFFFFFFFFFFFFFFFFFFFFFFFFFFFFFFFF:FFFFFFFFFFFFFFFFFFFF,FFFFFFFFFFFFFFFFF	0
A00817:23:HHTTMDRXX:1:2252:12897:31187 1:N:0:ACTAAGAT+AACCGCGG	-	p201	9681	AGCCACGCGGCTCAAAAGAACAGCACGGCGCAGATATACCCGCAGAAAGAATCGGATCTGCTACCTGCAGGAGATCTTTAGTAATGAGATGGCTAAGGTGG	FFFFFFFFFF:FFFF:FFF,FFFF:FFF,FFFFFFFFFFFFFFFFF:,:FFFFFFFFFFFF:FFFFFFFFFFFFFF:FFFFF:FFF,FFFFFFFF:FFF:F	0
A00817:23:HHTTMDRXX:1:2127:3197:6183 1:N:0:ACTAAGAT+AACCGCGG	-	p201	9697	AGAACAGCACGGCGCAGATATACCCGCAGAAAGAATCGGATCTGCTACCTGCAGGAGATCTTTAGTAATGAGATGGCTAAGGTGGATGACTCTTTCTTCCA	,F,FFFFFFFFFF:FFFFFFFFFFFF,FFFFFFFF,FFFFFFFFFFFFFFFFFFF:FFFFFFFFFFFFFFFFFFFFFFFFFFFFFFFFFFFFFFFFFFFFF	0
A00817:23:HHTTMDRXX:1:2132:2971:1251 1:N:0:ACTAAGAT+AACCGCGG	-	p201	9756	GTTTAGTAATGAGATGGCTAAGGTGGATGACTCTTTCTTCCATAGGCTGGAGGAGTCCTTTTTGGTGGAGGAGGATAAAAAGCACGAGCGCCACCCAATCT	,FFF::F:FFFFFF:F:FF,FF:FF:FF,:FFFFFFFFFFFFFFFFFF:FFF:FFF::FFFFF:FFFFFFFFFFF,FFF:FFFFFFFFF,FF,FFFFFFFF	0	100:C>G
A00817:23:HHTTMDRXX:1:2263:2564:27038 1:N:0:ACTAAGAT+AACCGCGG	+	p201	9756	CTTTAGTAATGAGATGGCTAAGGTGGATGACTCTTTCTTCCATAGGCTGGAGGAGTCCTTTTTGGTGGAGGAGGATAAAAAGCACGAGCGCCACCCAATCT	FFFFFFFFFFF:FFFFFFFFFFFFFFFFFFFFF:FFFFFFFFFFFFFFFFFFFFFFFFFFFFFFFFFFFFFFFFFFFFFFFFFFFFFFFFFFFFFFFFFFF	0
A00817:23:HHTTMDRXX:1:2217:18593:16157 1:N:0:ACTAAGAT+AACCGCGG	+	p201	9776	AGGTGGATGACTCTTTCTTCCATAGGCTGGAGGAGTCCTTTTTGGTGGAGGAGGATAAAAAGCACGAGCGCCACCCAATCTTTGGCAATATCGTGGACGAG	FFFFFFFFFFFFFF:FFFFFFFF:FFFFFFFFFFFFFFFFFFFFFFFFFFFFFFFFFFFFFFFFFFF:FFFFFFFFFFFFFFFFF:FF:FFFFFFFFFFFF	0
A00817:23:HHTTMDRXX:1:2156:2980:34021 1:N:0:ACTAAGAT+AACCGCGG	-	p201	9790	TTCTTCCATAGGCTGGAGGAGTCCTTTTTGGTGGAGGAGGATAAAAAGCACGAGCGCCACCCAATCTTTGGCAATATCGTGGACGAGGTGGCGTACCATGA	FFFFFFFFFFFFFFFFFFFFFFFFFFFF,FFFFFFFFFFFFFFFFFFFFFFFFFFFFFFFFFFFFFFFFFFFFF:FFFFFFFFFFFFFFFFFF:FFFFFFF	0
A00817:23:HHTTMDRXX:1:2242:9643:8672 1:N:0:ACTAAGAT+AACCGCGG	-	p201	9814	TTTTTGGTGGAGGAGGATAAAAAGCACGAGCGCCACCCAATCTTTGGCAATATCGTGGACGAGGTGGCGTACCATGAAAAGTACCCAACCATATATCATCT	,FFF:FFFFFFFFFFFFFFFF:FFFFFFFFFFFFFFFFFFFFFFFFFFFFFFFFFFFFFFFFFFFFFFFFFFFFFFFFFFFFFFFFFFFFFFFFFFFFFFF	0
A00817:23:HHTTMDRXX:1:2124:27208:15922 1:N:0:ACTAAGAT+AACCGCGG	-	p201	9815	TTTTGGTGGAGGAGGATAAAAAGCACGAGCGCCACCCAATCTTTGGCAATATCGTGGACGAGGTGGCGTACCATGAAAAGTACCCAACCATATATCATCTG	F:FFFFFFFFFFFFFFFFFFFFFFFFFFFFFFFFFFFFFFFFFFFFFFFFFFFFFFFFFFFFFFFFFFFFFFFFFFFFFF:FFFFFFFFFFFFFFF:FFFF	0
A00817:23:HHTTMDRXX:1:2223:28745:23187 1:N:0:ACTAAGAT+AACCGCGG	-	p201	9815	TTTTGGTGGAGGAGGATAAAAAGCACGAGCGCCACCCAATCTTTGGCAATATCGTGGACGAGGTGGCGTACCATGAAAAGTACCCAACCATATATCATCTG	FFFFFFFFFFFFFFF:F:FFFFFFFFFFFFFFFFFFFFF:FFFFFF:FFFFFFF,FFFFFFFFFFFFFFF:FFFFFFF,FFFF:FFFFFF:FFFFFFF:FF	0
A00817:23:HHTTMDRXX:1:2109:21350:36808 1:N:0:ACTAAGAT+AACCGCGG	+	p201	9834	AAAGCACGAGCGCCACCCAATCTTTGGCAATATCGTGGACGAGGTGGCGTACCATGAAAAGTACCCAACCATATATCATCTGAGGAAGAAGCTTGTAGACA	FFFFFFFFFFFFFFFFFFFFFFFF:F:FFFF:FFFFFFFFFFFFFFFFFFFFFFFFFFFFFFFF:FFFFFFFFFFFFFFFFFFFFFFFFF:FFFFF:FFFF	0
A00817:23:HHTTMDRXX:1:2110:21052:12242 1:N:0:ACTAAGAT+AACCGCGG	+	p201	9834	AAAGCACGAGCGCCACCCAATCTTTGGCAATATCGTGGACGAGGTGGCGTACCATGAAAAGTACCCAACCATATATCATCTGAGGAAGAAGCTTGTAGACA	FFFFFFFFFFFFFFFFFFFFFF:FFFFFFFFFFFFFFFFFFFFFFFFFFF,FFFFFFFFFFFFFFFFFFFFFFFFFF:FFFFFFFF,FFFFFFFFFFFFF:	0
A00817:23:HHTTMDRXX:1:2219:32895:5509 1:N:0:ACTAAGAT+AACCGCGG	+	p201	9845	GCCACCCAATCTTTGGCAATATCGTGGACGAGGTGGCGTACCATGAAAAGTACCCAACCATATATCATCTGAGGAAGAAGCTTGTAGACAGTACTGATAAG	FFF:FFFFFF:,FF:FFFFF:,FFFFFF,:F,FFFF,,FFF:FF,FF:F::FFF,FF,,FF:,:,,FFFF:F:F:F,FFFFFF:FF,FFF::F:F,FFFFF	0
A00817:23:HHTTMDRXX:1:2268:2935:24862 1:N:0:ACTAAGAT+AACCGCGG	-	p201	9848	ACCCAATCTTTGGCAATATCGTGGACGAGGTGGCGTACCATGAAAAGTACCCAACCATATATCATCTGAGGAAGAAGCTTGTAGACAGTACTGATAAGGCT	F,FFFF:FF,FF:FFFFFFFFFFFFFFF:FFFFFFFFFFFFFFFFFFFFFFFFF:FFF:FFFFFFFFFF:FFFFFFFFFFFFFFFFFFFFFF:FFF:FFFF	0
A00817:23:HHTTMDRXX:1:2225:6885:26005 1:N:0:ACTAAGAT+AACCGCGG	+	p201	9886	CATGAAAAGTACCCAACCATATATCATCTGAGGAAGAAGCTTGTAGACAGTACTGATAAGGCTGACTTGCGGTTGATCTATCTCGCGCTGGCGCATATGAT	,FF:FFFFF:F:FF,F:FF,FFFFFFFF,:F::F,:FF:F:F:FFFF,F:,FFFFFFFF,FFF::FF,F::,::FFF,F:F::::F,FFFFF:FFFF,FFF	0
A00817:23:HHTTMDRXX:1:2106:2284:36135 1:N:0:ACTAAGAT+AACCGCGG	-	p201	9892	AAGTACCCAACCATATATCATCTGAGGAAGAAGCTTGTAGACAGTACTGATAAGGCTGACTTGCGGTTGATCTATCTCGCGCTGGCGCATATGATCAAATT	FFF:FFFFFFFFFFFFFFFFFFFFF,FFFFFFFF,FFFFFFFFF:FFFFFFFFFFFFFFFFFFFFFFFFFFFFFFFFFFFFFFFFFFFFFFFFFFFFFF:F	0
A00817:23:HHTTMDRXX:1:2244:2193:29935 1:N:0:ACTAAGAT+AACCGCGG	+	p201	9897	CCCAACCATATATCATCTGAGGAAGAAGCTTGTAGACAGTACTGATAAGGCTGACTTGCGGTTGATCTATCTCGCGCTGGCGCATATGATCAAATTTCGGG	FFFFFFFFFFFFFFFFFFFFFFF::FFFFFFFFFFFF:FFFFFFFFFF:FFFFFFFFFFFFFFF:FFFFFFFFFFFFFFFFFF,FFFFFFF,FFFFFFFFF	0
A00817:23:HHTTMDRXX:1:2166:7238:33755 1:N:0:ACTAAGAT+AACCGCGG	+	p201	9901	ACCATATATCATCTGAGGAAGAAGCTTGTAGACAGTACTGATAAGGCTGACTTGCGGTTGATCTATCTCGCGCTGGCGCATATGATCAAATTTCGGGGACA	FFF:FFFFFFFFFFFFFFFFF:FFFFFFFFFFFFFFFFFFFFFFFFFFFFFFFFFFFFFFFFFFFFFFFFFFFFFFFFFFFFFFFFFFFFFFFFFFFFFFF	0
A00817:23:HHTTMDRXX:1:2125:27471:22639 1:N:0:ACTAAGAT+AACCGCGG	-	p201	9911	ATCTGAGGAAGAAGCTTGTAGACAGTACTGATAAGGCTGACTTGCGGTTGATCTATCTCGCGCTGGCGCATATGATCAAATTTCGGGGACACTTCCTCATC	:FFFFFFFFFFFFFFFFFFFFFFFFFFFFFFFFFFFFFFFFFFFFFFFFFFFFFFFFFFFFFFFFFFFFFFFFF:FFFFFFFFFFFFFFFFF:FFFFFFFF	0
A00817:23:HHTTMDRXX:1:2275:30599:17127 1:N:0:ACTAAGAT+AACCGCGG	-	p201	9911	ATCTGAGGAAGAAGCTTGTAGACAGTACTGATAAGGCTGACTTGCGGTTGATCTATCTCGCGCTGGCGCATATGATCAAATTTCGGGGACACTTCCTCATC	FFFFFFFFFFFFFFFFFFFFFFFFF:FFFFFFFFFFF:FFFFFFFFFFFFFFF:FFFFFFFFFFFFFFFFFFFFFFFFFFF,FFFFFFFFFF,FFFFFFFF	0
A00817:23:HHTTMDRXX:1:2151:17454:20478 1:N:0:ACTAAGAT+AACCGCGG	-	p201	9937	ACTGATAAGGCTGACTTGCGGTTGATCTATCTCGCGCTGGCGCATATGATCAAATTTCGGGGACACTTCCTCATCGAGGGGGACCTGAACCCAGACAACAG	FFFFF:FFFFF,FFFFFFFFFFFFFFFFFFFFFFFFFFFFFFFFFFFFFFFFFFFFFFFFFFFFFF:FFFFFFFFFFFFFFFFFFFFFFFFFFFFFFFFFF	0
A00817:23:HHTTMDRXX:1:2234:15311:9721 1:N:0:ACTAAGAT+AACCGCGG	+	p201	9956	GGTTGATCTATCTCGCGCTGGCGCATATGATCAAATTTCGGGGACACTTCCTCATCGAGGGGGACCTGAACCCAGACAACAGCGATGTCGACAAACTCTTT	FFFFFF:F:FFF:FFFFFF:FFFFFFFFFFFFFFFFFFFFFFF:FFFFFFFFFFFF,:FFF:FFFFFF:FF,F:F:FFF:F,FFFFFFFFF,FFF,:FFFF	0
A00817:23:HHTTMDRXX:1:2155:29921:4147 1:N:0:ACTAAGAT+AACCGCGG	-	p201	9986	TCAAATTTCGGGGACACTTCCTCATCGAGGGGGACCTGAACCCAGACAACAGCGATGTCGACAAACTCTTTATCCAACTGGTTCAGACTTACAATCAGCTT	FF,:FFFFFFFFFFFFFFFFFFFFFF:,F:FFFFFFFFFFF,FFFFFF:F:FFFF:FFFFFFF::FFFFFFFFFFFFF:FFFFFFFFFFFF,F:FFFFFFF	0
A00817:23:HHTTMDRXX:1:2138:26747:28714 1:N:0:ACTAAGAT+AACCGCGG	+	p201	9989	AATTTCGGGGACACTTCCTCATCGAGGGGGACCTGAACCCAGACAACAGCGATGTCGACAAACTCTTTATCCAACTGGTTCAGACTTACAATCAGCTTTTC	FFFFFFF,,FFFFFFFFFFFFFFF:FFFFFFFFFFFFFFFFFF:FFF:FFFFFFFF:,FF,:F,FFF:FFF:FFFF:FFFFF,:,FFFFFFFFFFFFFFFF	0
A00817:23:HHTTMDRXX:1:2138:26775:28792 1:N:0:ACTAAGAT+AACCGCGG	+	p201	9989	AATTTCGGGGACACTTCCTCATCGAGGGGGACCTGAACCCAGACAACAGCGATGTCGACAAACTCTTTATCCAACTGGTTCAGACTTACAATCAGCTTTTC	FFFFFFFFFFFFFFF:FFFF:F:FFFFFFFFFFFFFFFFFFFFFFFFFFFFFFFFFFFFFFFFFFFFFFFFFFFFFFFFFFFFFFFFFFFFFFFFFFFFFF	0
A00817:23:HHTTMDRXX:1:2176:27905:21010 1:N:0:ACTAAGAT+AACCGCGG	+	p201	10002	CTTCCTCATCGAGGGGGACCTGAACCCAGACAACAGCGATGTCGACAAACTCTTTATCCAACTGGTTCAGACTTACAATCAGCTTTTCGAAGAGAACCCGA	FFFFFFFFFFFFFFFFFFFFFFFFFFFFFFFFFFFFFFFFF:FFFFFFFFFFFFFFFFFFFFFFFFFFFFFF,FFFFFFFFFFFFFFFFFFFFFF:FFFFF	0
A00817:23:HHTTMDRXX:1:2165:18629:28432 1:N:0:ACTAAGAT+AACCGCGG	+	p201	10009	ATCGAGGGGGACCTGAACCCAGACAACAGCGATGTCGACAAACTCTTTATCCAACTGGTTCAGACTTACAATCAGCTTTTCGAAGAGAACCCGATCAACGC	,:FFFFFFFFFFFFFFFFFFFFFFFFFFF:FFF:FFFFFFFFFFFFFFFFFFFFFFFF,FFF,FFFFFFFFFFF:FF:F:,FFF,FFFFFFF:FFFFFFF:	0
A00817:23:HHTTMDRXX:1:2212:14452:26772 1:N:0:ACTAAGAT+AACCGCGG	-	p201	10015	GGGGACCTGAACCCAGACAACAGCGATGTCGACAAACTCTTTATCCAACTGGTTCAGACTTACAATCAGCTTTTCGAAGAGAACCCGATCAACGCATCCGG	FFFFFFFFFFFFFFFFFFFFFFFFFF:FFFFFFFFFFFFFFFFFFFFFFFFF:FFFFFFFFFFFFFFFFFFFFFFFFFFFFF:FFFFFFFFFFFFFFFFFF	0
A00817:23:HHTTMDRXX:1:2207:13304:28823 1:N:0:ACTAAGAT+AACCGCGG	+	p201	10025	ACCCAGACAACAGCGATGTCGACAAACTCTTTATCCAACTGGTTCAGACTTACAATCAGCTTTTCGAAGAGAACCCGATCAACGCATCCGGAGTTGACGCC	FFFFFFFFFFFFFFFFFFFFFFFFFFFFFFFFFFFFFFFFFFFFFFFFFFFFFFFFFFFFFFFFFFFFFFFF:FFFFFFFFFFFFFFFFFFFFFFFFFFFF	0
A00817:23:HHTTMDRXX:1:2242:13557:22216 1:N:0:ACTAAGAT+AACCGCGG	-	p201	10026	CCCAGACAACAGCGATGTCGACAAACTCTTTATCCAACTGGTTCAGACTTACAATCAGCTTTTCGAAGAGAACCCGATCAACGCATCCGGAGTTGACGCCA	,F,F,FFFFFFF:F:FFFFFFFFFFFFFFF:,FFFFFF,:FFFFFFFFF,FFFFFFFFF:FFFFFFFFFFF,FFFFFFFFFFFFFFFFFFFFFFFFFFFFF	0
A00817:23:HHTTMDRXX:1:2237:8892:24627 1:N:0:ACTAAGAT+AACCGCGG	-	p201	10038	CGATGTCGACAAACTCTTTATCCAACTGGTTCAGACTTACAATCAGCTTTTCGAAGAGAACCCGATCAACGCATCCGGAGTTGACGCCAAAGCAATCCTGA	FFFFFFFFFFFFFFFFFFFF:FFFFFFFFF,:FFFFFFFFFFFFFFFFFFFFFFFFFFFFFFFFFFFFFFFFFFFFFFFFFFFFFFFF:FFFFFFFFFFFF	0
A00817:23:HHTTMDRXX:1:2170:6081:28401 1:N:0:ACTAAGAT+AACCGCGG	-	p201	10039	GATGTCGACAAACTCTTTATCCAACTGGTTCAGACTTACAATCAGCTTTTCGAAGAGAACCCGATCAACGCATCCGGAGTTGACGCCAAAGCAATCCTGAG	FFFFFFFFFF:FFF:FFFFFFFF:FFFFFFFFFFFFFFFFFFFFFFFFFFFFFFFFFFFFFFFFFFFFFFFFFFFFFFFFFFFFFFFFFFFFFFFFFFFFF	0
A00817:23:HHTTMDRXX:1:2271:23610:27132 1:N:0:ACTAAGAT+AACCGCGG	+	p201	10040	ATGTCGACAAACTCTTTATCCAACTGGTTCAGACTTACAATCAGCTTTTCGAAGAGAACCCGATCAACGCATCCGGAGTTGACGCCAAAGCAATCCTGAGC	FFFFFFFFFFFFFFFFFFFFFFFFFFFFFFFFFFFFFFFFFFFFFFFFFFFFFFFFFFFFFFFFFFFFFFFFFFFFFFFFFFFFFFFFFFFFFFFFFFFFF	0
A00817:23:HHTTMDRXX:1:2160:7337:32800 1:N:0:ACTAAGAT+AACCGCGG	+	p201	10050	ACTCTTTATCCAACTGGTTCAGACTTACAATCAGCTTTTCGAAGAGAACCCGATCAACGCATCCGGCGTTGACGCCAAAGCAATCCTGAGCGCTAGGCTGT	FF:FFFF,FFFFFF,F::::FFFFFFFFFF:,FFFFFF,,FF:,FFFFFFF,FFFFFFFFFFFF:F,FF::FFF:FF,FFFFFFFFF,FF:FFF,F,F,FF	0	66:A>C
A00817:23:HHTTMDRXX:1:2126:4164:12179 1:N:0:ACTAAGAT+AACCGCGG	+	p201	10069	CAGACTTACAATCAGCTTTTCGAAGAGAACCCGATCAACGCATCCGGAGTTGACGCCAAAGCAATCCTGAGCGCTAGGCTGTCCAAATCCCGGCGGCTCGA	FFFFFFFFFFFFFFFFFFFFFFF:FFFFFFFFFFFFFFFFFFFFFFFFFFFFFFFFFFFFFFFFFFFFFFFFFFFFFFFFFFFFFFFFFFFFFFFFFFFFF	0
A00817:23:HHTTMDRXX:1:2151:27245:31422 1:N:0:ACTAAGAT+AACCGCGG	+	p201	10074	TTACAATCAGCTTTTCGAAGAGAACCCGATCAACGCATCCGGAGTTGACGCCAAAGCAATCCTGAGCGCTAGGCTGTCCAAATCCCGGCGGCTCGAAAACC	FFFFFFFFFFFFFFFFFFFFFFF:FFFFFFF:FFFFFFFFFFFFFFFFFFFFFFFFFFFFFFFFFFFFFFFFF:FFFFFFFF:F:FFFFFFFFFFFFFFFF	0
A00817:23:HHTTMDRXX:1:2146:18240:16892 1:N:0:ACTAAGAT+AACCGCGG	+	p201	10091	AAGAGAACCCGATCAACGCATCCGGAGTTGACGCCAAAGCAATCCTGAGCGCTAGGCTGTCCAAATCCCGGCGGCTCGAAAACCTCATCGCACAGCTCCCT	F:FFFFFFFFFF,FFFFFFFFFFFFFFFFFFFFFFFFFFFFFFFFFFFF,FFFFFFFFFFFFFFFFFFFFFFFF,FFFF,FFF:FFFF:,FFFFFFFFFFF	0
A00817:23:HHTTMDRXX:1:2109:23402:13557 1:N:0:ACTAAGAT+AACCGCGG	-	p201	10102	ATCAACGCATCCGGAGTTGACGCCAAAGCAATCCTGAGCGCTAGGCTGTCCAAATCCCGGCGGCTCGAAAACCTCATCGCACAGCTCCCTGGGGAGAAGAA	,FFFFFFFFFFFFFFFFFFFFFFFFF:FFFFFFF:F,FFFFFFFFFFFFFFFF,:FFFFFFFFFFFFFFFFFF:FFFFFFFFFFFFFFFFFFFFFFFFFFF	0
A00817:23:HHTTMDRXX:1:2139:3857:35352 1:N:0:ACTAAGAT+ATCCGCGG	-	p201	10102	ATCAACGCATCCGGAGTTGACGCCAAAGCAATCCTGAGCGCTAGGCTGTCCAAATCCCGGCGGCTCGAAAACCTCATCGCACAGCTCCCTGGGGAGAAGAA	,FFFFFFFFFFFFFFFFFF:FFFFFFFFFFFFFFFFFFFFF:FFFF:FFFFFFFFFFFFFFFFFFFFFFFFFF:FFFFFFFFFFFFFFFFFFFFFFFFFFF	0
A00817:23:HHTTMDRXX:1:2221:13250:23500 1:N:0:ACTAAGAT+AACCGCGG	-	p201	10114	GGAGTTGACGCCAAAGCAATCCTGAGCGCTAGGCTGTCCAAATCCCGGCGGCTCGAAAACCTCATCGCACAGCTCCCTGGGGAGAAGAAGAACGGCCTGTT	FFFFFFFFFFFFF,FFFFFFFFFFFFFFFFFFFFFFFFFFFFFFFFFFFFFFFFFFFFFFFFFFFFFFFFFFFFFFFFFFFFFFFFFFFFFFFFFFFFFFF	0
A00817:23:HHTTMDRXX:1:2105:30734:6840 1:N:0:ACTAAGAT+AACCGCGG	-	p201	10123	GCCAAAGCAATCCTGAGCGCTAGGCTGTCCAAATCCCGGCGGCTCGAAAACCTCATCGCACAGCTCCCTGGGGAGAAGAAGAACGGCCTGTTTGGTAATCT	FFFFFFFFF:FFFFFFFFFFFFFFFFFFFFFFFFFFFFFFFFFFFFFFFFFFFFF,FFFFFFFFFFFFFFFFFFFFFFFFFFFFFFFFFFFFFFFFFFFFF	0
A00817:23:HHTTMDRXX:1:2230:10285:1172 1:N:0:ACTAAGAT+AACCGCGG	+	p201	10129	GCAATCCTGAGCGCTAGGCTGTCCAAATCCCGGCGGCTCGAAAACCTCATCGCACAGCTCCCTGGGGAGAAGAAGAACGGCCTGTTTGGTAATCTTATCGC	FFF:FFFF:FFFFFF,:FFFFFFFFFF::FFF,,::F,FFF:F::FFFFF:F,FF,F,FFF,F,,:FFFF,,:,:FF,F::,FFFF:FF:F:FFFFF,FFF	0
A00817:23:HHTTMDRXX:1:2238:5656:16423 1:N:0:ACTAAGAT+AACCGCGG	-	p201	10131	AATCCTGAGCGCTAGGCTGTCCAAATCCCGGCGGCTCGAAAACCTCATCGCACAGCTCCCTGGGGAGAAGAAGAACGGCCTGTTTGGTAATCTTATCGCCC	,:,:FFFFFFF:FFFFFFFF:FFFFFFFF:FFFFF:FFFF:FFFFFFFFFF:FFFFFFFF:FFFFFFFFFFFFFFFFFFFFFFFFFFFFFFFFFFFFFFFF	0
A00817:23:HHTTMDRXX:1:2114:6795:31234 1:N:0:ACTAAGAT+AACCGCGG	-	p201	10165	CTCGAAAACCTCATCGCACAGCTCCCTGGGGAGAAGAAGAACGGCCTGTTTGGTAATCTTATCGCCCTGTCACTCGGGCTGACCCCCAACTTTAAATCTAA	:F:::,:FFFF:FFF,:F,,,:F,:F:::FFFFFFFFFFF,FF::FF:FFF,:F:FF,FF,:F,:,,FFF:F:FF:F::FFFFF:F:F:FFFF:,FFFF,F	0
A00817:23:HHTTMDRXX:1:2211:21658:23750 1:N:0:ACTAAGAT+AACCGCGG	+	p201	10170	AAACCTCATCGCACAGCTCCCTGGGGAGAAGAAGAACGGCCTGTTTGGTAATCTTATCGCCCTGTCACTCGGGCTGACCCCCAACTTTAAATCTAACTTCG	FFFFFFFFFFFFFFFFFFFFFFFFFFFFFFFFFFFFFFFFFFFFFFFFFFFFFFFFFFFFFFFFFFFFFFFFFFFFFFFFFFFFFFFFFFFFFFFFFFFFF	0
A00817:23:HHTTMDRXX:1:2113:27588:35399 1:N:0:ACTAAGAT+AACCGCGG	+	p201	10177	ATCGCACAGCTCCCTGGGGAGAAGAAGAACGGCCTGTTTGGTAATCTTATCGCCCTGTCACTCGGGCTGACCCCCAACTTTAAATCTAACTTCGACCTGGC	FFFFFFFFFFFFFFFFFFFFFFFFFFFFFFFFFFFFFFFFFFFFFFFFFFFFFFFFFFFFFFF:FFFFFFFFFFFFFFFFFFFFFFFFFFFFFFFFFFFFF	0
A00817:23:HHTTMDRXX:1:2233:22462:20697 1:N:0:ACTAAGAT+AACCGCGG	-	p201	10180	GCACAGCTCCCTTGGGAGAAGAAGAACGGCCTGTTTGGTAATCTGATCGCCCTGTCACTCGGGCTGACCCCCAACTTTAAATCTAACTTCGACCTGGCCGA	FFFFFF,F,FF,:F:F:F:F::F,FFFFFF,FFFFFFF:FFFFF,FF,FF,FFFF:F,:F:FFFFFFF::FFFFFFFFF:FFFFFFF:FFFFFFFFFFFFF	0	56:T>G,88:G>T
A00817:23:HHTTMDRXX:1:2104:9399:29199 1:N:0:ACTAAGAT+AACCGCGG	+	p201	10188	CCCTGGGGAGAAGAAGAACGGCCTGTTTGGTAATCTTATCGCCCTGTCACTCGGGCTGACCCCCAACTTTAAATCTAACTTCGACCTGGCCGAAGATGCCA	FFFFFFFFFFF:FF:FFFFFFFFFFFFFFFFFFFFFFFFFFFFFFFFFFFFFFFFFFFFFFFFFFFFF:FFFFFFFFFFFFFFFFFFFFF:FFFFFFFFF,	0
A00817:23:HHTTMDRXX:1:2235:4553:28322 1:N:0:ACTAAGAT+AACCGCGG	-	p201	10191	GGGGGAGAAGAAGAACGGCCTGTTTGGTAATCTTATCGCCCTGTCACTCGGGCTGACCCCCAACTTTAAATCTAACTTCGACCTGGCCGAAGATGCCAAGC	,FFFFFFFF:FFFFFFFFFFFF:FFFFFFFFFFFFFFFFFFFFFFFFF:FFFFFFFFFFFFFFFFFFFFFFFFFFFFFFFFFFFFFFFFFFFFFFFFFFFF	0	100:T>G
A00817:23:HHTTMDRXX:1:2236:4110:16752 1:N:0:ACTAAGAT+AACCGCGG	-	p201	10191	CGGGGAGAAGAAGTACGGCCTGTTTGGTAATCTTATCGCCCTGTCACTCGGGCTGACCCCCAACATTAAATCTAACTTCGACCTGGCCGAAGATGCCAAGC	,FFF,F::FFFFF,FFFFFFFFFFF:FFF,:FFFFFFFFFFFFFF:FFFFFF,FFFFF,FFFFF,FF::F:FFF,F,FFF,FF:FFFFFF:F,FFFFFFFF	0	36:T>A,87:A>T,100:T>C
A00817:23:HHTTMDRXX:1:2244:15935:16626 1:N:0:ACTAAGAT+AACCGCGG	-	p201	10201	AAGAACGGCCTGTTTGGTAATCTTATCGCCCTGTCACTCGGGCTGACCCCCAACTTTAAATCTAACTTCGACCTGGCCGAAGATGCCAAGCTTCAACTGAG	:FF,FFFFFFFFFFFFFFFFFFFF,FF:FFFF:FFFFFFFFFFFFFFFFFFFFFFFFFFFFF,FFFFFFFFFFFFFFFFFFFFFFFFFFFFFFFFFFFFFF	0
A00817:23:HHTTMDRXX:1:2106:11234:28745 1:N:0:ACTAAGAT+AACCGCGG	-	p201	10213	TTTGGTAATCTTATCGCCCTGTCACTCGGGCTGACCCCCAACTTTAAATCTAACTTCGACCTGGCCGAAGATGCCAAGCTTCAACTGAGCAAAGACACCTA	,FFFFFFFFFFFFFFFFFFFFFFFFFFFFFFFFFFFFFFFFFFFFFFFFFFFFFFFFFFFFFFFFFFFFFFFFFFFFFFFFFFFFFFFFFFFFFFFFFFFF	0
A00817:23:HHTTMDRXX:1:2103:28528:10535 1:N:0:ACTAAGAT+AACCGCGG	+	p201	10226	TCGCCCTGTCACTCGGGCTGACCCCCAACTTTAAATCTAACTTCGACCTGGCCGAAGATGCCAAGCTTCAACTGAGCAAAGACACCTACGATGATGATCTC	FFFFFFFFFFFFFFFFFFFFFFFFFFFFFFFFFFFFFFFFFFFFFFFFFFFFFFFFFFFFFF,,FFFFFFFF:FFFFFF:FFFFFFFFFFFFFFFFFFFFF	0
A00817:23:HHTTMDRXX:1:2110:31421:23719 1:N:0:ACTAAGAT+AACCGCGG	+	p201	10236	ACTCGGGCTGACCCCCAACTTTAAATCTAACTTCGACCTGGCCGAAGATGCCAAGCTTCAACTGAGCAAAGACACCTACGATGATGATCTCGACAATCTGC	FFFFFFFFFFFFFFFFFFFF:FFF:FFFFFFFFFFFFFFFFFFFFFFFFFFFFFFFFFFFFFFFFFFFFFFFFFFFFFFFFFFFFFFFFFFFFFFFFFFFF	0
A00817:23:HHTTMDRXX:1:2110:31331:24345 1:N:0:ACTAAGAT+AACCGCGG	+	p201	10236	ACTCGGGCTGACCCCCAACTTTAAATCTAACTTCGACCTGGCCGAAGATGCCAAGCTTCAACTGAGCAAAGACACCTACGATGATGATCTCGACAATCTGC	FFFFFFFFFFFFFFFFFFFFFFFFFFFFFFFFFFFFFFFFFFFFFFFFFFFFFFFFFFFF:FFF:FFFF:F:,FFFF:FFFFFFFFFFFFFFFFF:F:FF,	0
A00817:23:HHTTMDRXX:1:2112:23647:14199 1:N:0:ACTAAGAT+AACCGCGG	-	p201	10255	TTTAAATCTAACTTCGACCTGGCCGAAGATGCCAAGCTTCAACTGAGCAAAGACACCTACGATGATGATCTCGACAATCTGCTGGCCCAGATCGGCGACCA	:FFFFFFFFFFFFFFFFFFFFFFFFFFFFFFFFFFFFFFFFFFFFFFFFFFFFFFFFFFFFFFFFFFFFFFFFFFFFFFFFFFFFFFFFFFFFFFFFFFFF	0
A00817:23:HHTTMDRXX:1:2275:5665:24706 1:N:0:ACTAAGAT+AACCGCGG	-	p201	10255	TTTAAATCTAACTTCGACCTGGCCGAAGATGCCAAGCTTCAACTGAGCAAAGACACCTACGATGATGATCTCGACAATCTGCTGGCCCAGATCGGCGACCA	:FFFF:FFFF:FFFF:FFFFFFFFFFFFF:FFFFFFFFFFFFFFFFFFFFFFFF:FFFFFFFFFFFFFFFFFFFFFFFFFFFFFFFFFFFFFFFFFFFFFF	0
A00817:23:HHTTMDRXX:1:2156:19262:25207 1:N:0:ACTAAGAT+AACCGCGG	-	p201	10259	AATCTAACTTCGACCTGGCCGAAGATGCCAAGCTTCAACTGAGCAAAGACACCTACGATGATGATCTCGACAATCTGCTGGCCCAGATCGGCGACCAGTAC	F,FFF,FFF:FFFFFFFFFFFFFFFFFFFFFFFFFFFFFFFFFFFFFFFFFFFFFFFF:FFFFFFFFFFFFFFFFFFFFFFFFFFFFFFFFFFFFFFFFFF	0
A00817:23:HHTTMDRXX:1:2144:23737:15264 1:N:0:ACTAAGAT+AACCGCGG	+	p201	10279	GAAGATGCCAAGCTTCAACTGAGCAAAGACACCTACGATGATGATCTCGACAATCTGCTGGCCCAGATCGGCGACCAGTACGCAGACCTTTTTTTGGCGGC	FFFF:FFFF:FFF:,:FFFFF:FFFFFFFFFF:FFFFFFFFFFFFFFFFFFFFFFFFFF:,F,FF:FFFF:F,FFFFF,FFFFFFFFFFFFFF,::,F,F,	0
A00817:23:HHTTMDRXX:1:2213:21233:21010 1:N:0:ACTAAGAT+AACCGCGG	-	p201	10281	AGATGCCAAGCTTCAACTGAGCAAAGACACCTACGATGATGATCTCGACAATCTGCTGGCCCAGATCGGCGACCAGTACGCAGACCTTTTTTTGGCGGCAA	FFFFFFFFFFFFFFFFFFFFFFFFFFFF:FFFFFF::FFFFFFFFFFFFFFFFFFFFFFFFFFFFFFFFFFFFFFFFFFFFFFFFFFFFFFFFFFFFFFFF	0
A00817:23:HHTTMDRXX:1:2263:7880:3490 1:N:0:ACTAAGAT+AACCGCGG	+	p201	10283	ATGCCAAGCTTCAACTGAGCAAAGACACCTACGATGAAGATCTCGACAATCTGCTTGCCCAGATCGGCGACCAGTACGCAGACCTTTTTTTGGCGGCAAAG	F:,,FFFF:FF:F,FFFFFFFF,:FFFFFFFF,,FFF,,FF,,F:F,FFFFFF:F,:FFFF,:FF::F,FF:FFFF:F:F,FF,FFFFFF:,:,,,FFF,,	0	37:T>A,55:G>T
A00817:23:HHTTMDRXX:1:2226:13919:14387 1:N:0:ACTAAGAT+AACCGCGG	+	p201	10289	AGCTTCAACTGAGCAAAGACACCTACGATGATGATCTCGACAATCTGCTGGCCCAGATCGGCGACCAGTACGCAGACCTTTTTTTGGCGGCAAAGAACCTG	F:FFFFFFFF:FFFFFFFFFFFFFFFFFFFFFFFFFFFFFFFFFFFFFFFFFFFFFFFFFFFFFFFFFFFFFFFFFFFFFFFFFFFFF:FFFFFFFFFFF:	0
A00817:23:HHTTMDRXX:1:2251:29008:33004 1:N:0:ACTAAGAT+AACCGCGG	-	p201	10293	TCAACTGAGCAAAGACACCTACGATGATGATCTCGACAATCTGCTGGCCCAGATCGGCGACCAGTACGCAGACCTTTTTTTGGCGGCAAAGAACCTGTCAG	FFFFFFFFFFFFFFF,,FF::FFFFFFFFFFFF:FFF:F:FFFFFFFFFF,::FFFFFFFFFFFFFFFFFFFFFFFFFFFFFFFFFFFFFFFFFFFFFFFF	0
A00817:23:HHTTMDRXX:1:2133:9173:24111 1:N:0:ACTAAGAT+AACCGCGG	-	p201	10295	AACTGAGCAAAGACACCTACGATGATGATCTCGACAATCTGCTGGCCCAGATCGGCGACCAGTACGCAGACCTTTTTTTGGCGGCAAAGAACCTGTCAGAC	FFFFFFFFFFFFFFFFFFFFFFFFFFFFFFFFFFFFFFFFFFFFFFFFFFFFFFFFFFFFFFFFFFFFFFFFFFFFFFFFFFFFFFFFFFFFFFFFFFFFF	0
A00817:23:HHTTMDRXX:1:2246:16839:14309 1:N:0:ACTAAGAT+AACCGCGG	-	p201	10296	ACTGAGCAAAGACACCTACGATGATGATCTCGACAATCTGCTGGCCCAGATCGGCGACCAGTACGCAGACCTTTTTTTGGCGGCAAAGAACCTGTCAGACG	FFFFFFFFFF::FF:FF:F:F:FFFFFFFF:FF:FFFFFFFFFFFFFFF:FFFFFFFFFFFFF,FFFF:FF::F:FF:FFFFFFF:FFFFFFFFFFFFFFF	0
A00817:23:HHTTMDRXX:1:2132:9191:13432 1:N:0:ACTAAGAT+AACCGCGG	+	p201	10314	CGATGATGATCTCGACAATCTGCTGGCCCAGATCGGCGACCAGTACGCAGACCTTTTTTTGGCGGCAAAGAACCTGTCAGACGCCATTCTGCTGAGTGATA	FFFFFFFFFF:F,FFF:FFFF::F:FFFFFFFF:FF:FF,F::FFF:FFFFFFFFFFF:FFFFF:FFFFFF:F:FFFF:FFFFFFFF:FFFFFFFFFFF,F	0
A00817:23:HHTTMDRXX:1:2215:24388:29731 1:N:0:ACTAAGAT+AACCGCGG	-	p201	10329	CAATCTGCTGGCCCAGATCGGCGACCAGTACGCAGACCTTTTTTTGGCGGCAAAGAACCTGTCAGACGCCATTCTGCTGAGTGATATTCTGCGAGTGAACA	FFF:F:FFFFFFFFF:FFFFFFFFFFFFFFFFFFFFFF:FFFFFFFFFFFFFFFFFFFFFFFFFF:FFFFFFF:F:FFFFFFFFFFFFFFFFF,FFFFFFF	0
A00817:23:HHTTMDRXX:1:2230:13774:28134 1:N:0:ACTAAGAT+AACCGCGG	-	p201	10343	AGATCGGCGACCAGTACGCAGACCTTTTTTTGGCGGCAAAGAACCTGTCAGACGCCATTCTGCTGAGTGATATTCTGCGAGTGAACACGGAGATCACCAAA	,FFFFFFFFF:FFFFFFFFFFFFFF:F:FFFFFFFFFFFFFFFFFFFFFFFFFFFFFFFFF:FFFFFFFFFFF:F:FFFFFFFF:FFFFFFFFFFFFFFFF	0
A00817:23:HHTTMDRXX:1:2228:5620:19116 1:N:0:ACTAAGAT+AACCGCGG	-	p201	10344	GATCGGCGACCAGTACGCAGACCTTTTTTTGGCGGCAAAGAACCTGTCAGACGCCATTCTGCTGAGTGATATTCTGCGAGTGAACACGGAGATCACCAAAG	FFFFFFFFFFFFFFFFFFFFFFF:,FFFFFFFFFFFFFFFFFFFFF:FFFFFFFFFFFFFFFFFFFFFFFFFFFFFFFFFFFFFFFF:FFFFFFFFFFFFF	0
A00817:23:HHTTMDRXX:1:2133:2446:7044 1:N:0:ACTAAGAT+AACCGCGG	-	p201	10355	AGTACGCAGACCTTTTTTTGGCGGCAAAGAACCTGTCAGACGCCATTCTGCTGAGTGATATTCTGCGAGTGAACACGGAGATCACCAAAGCTCCGCTGAGC	FFFFFFFFFFFF::FFFFFFFFFFFFFFFFFFFFFFFFFFFFFFFFFFFFFFFFFFFFFFFFFFFFFFFFFFFFFFFFFFFFFFFFFFFFFFFFFFFFFF:	0
A00817:23:HHTTMDRXX:1:2157:29270:14105 1:N:0:ACTAAGAT+AACCGCGG	+	p201	10361	CAGACCTTTTTTTGGCGGCAAAGAACCTGTCAGACGCCATTCTGCTGAGTGATATTCTGCGAGTGAACACGGAGATCACCAAAGCTCCGCTGAGCGCTAGT	FFFFFFFFFFFFFFFFFFFFFFFFF:FFFFFFFFFFFFFFFFFFFFFFFF:FFFFFFFFFFFFFFF,FF::FFFFFFFFFFFFF:FFFFFFFFFFFFFFFF	0
A00817:23:HHTTMDRXX:1:2242:18050:22795 1:N:0:ACTAAGAT+AACCGCGG	+	p201	10382	AGAACCTGTCAGACGCCATTCTGCTGAGTGATATTCTGCGAGTGAACACGGAGATCACCAAAGCTCCGCTGAGCGCTAGTATGATCAAGCGCTATGATGAG	FFFFFFFFFFFFFFFFF:FFFFFFFFFFFFFFFFFFFFFFFFFFFFFFFFFFFFFFFFFFFFFFFFFFFFFFFFFFFFFFFFFFFFFFFFFFF:FFFFF:,	0
A00817:23:HHTTMDRXX:1:2115:17553:17519 1:N:0:ACTAAGAT+AACCGCGG	-	p201	10393	GACGCCATTCTGCTGAGTGATATTCTGCGAGTGAACACGGAGATCACCAAAGCTCCGCTGAGCGCTAGTATGATCAAGCGCTATGATGAGCACCACCAAGA	FFFFFFF::FF:F::FFFFFFF,FFFFFFF:FFFFFFFF:F:F:FFFFFFF:FFFF:FFFFFFFF:FFFFFFFFFFFFFFFFFF:FFFFFFFFFFFFF,FF	0
A00817:23:HHTTMDRXX:1:2133:2483:24893 1:N:0:ACTAAGAT+AACCGCGG	-	p201	10393	GACGCCATTCTGCTGAGTGATATTCTGCGAGTGAACACGGAGATCACCAAAGCTCCGCTGAGCGCTAGTATGATCAAGCGCTATGATGAGCACCACCAAGA	FFFFFFFFF,FFFFFF:::FFFFFFF::FFFFF:FFFF,FFF,FFFFFFFFFFFF:FFFFFFFF,FFFFFFF:FFF,FFFFFFFFFFFFFFF:FFFFFFFF	0
A00817:23:HHTTMDRXX:1:2147:6949:5102 1:N:0:ACTAAGAT+AAACGCGG	+	p201	10403	TGCTGAGTGATATTCTGCGAGTGAACACGGAGATCACCAAAGCTCCGCTGAGCGCTAGTATGATCAAGCGCTATGATGAGCACCACCAAGACTTGACTTTG	FFFFFFFFFFFFFFFFFFFFFFFFFFFFFFFFFFFFFFFFFFFFFFFFFFFFFFFFFFFFFFFFFFFFFFFFFFFFFF:FFFFFFFFFF:FFF,FFFFFF,	0
A00817:23:HHTTMDRXX:1:2178:6198:6652 1:N:0:ACTAAGAT+AACCGCGG	-	p201	10403	TGCTGAGTGATATTCTGCGAGTGAACACGGAGATCACCAAAGCTCCGCTGAGCGCTAGTATGATCAAGCGCTATGATGAGCACCACCAAGACTTGACTTTG	FFFFFFFFFFFFFFFFFFFFFFFFFFFFFFFFFFFFFFFFFFFFFFFFFFFFFFFFFFFFFFFFFFFFFFFFFFFFFFFFFFFFFFFFFFFFFFFFFFFFF	0
A00817:23:HHTTMDRXX:1:2204:5213:29528 1:N:0:ACTAAGAT+AACCGCGG	+	p201	10403	TGCTGAGTGATATTCTGCGAGTGAACCCGGAGATCACCAAAGCTCCGCTGAGCGCTAGTATGATCAAGCGCTATGATGAGCACCACCAAGACTTGACTTTG	FFFFFFFFFFFFFFFFFFFFFFFFFF,FFFFFFFFFFFFFFFFFFFFFFFFFFFFF:FFFFF:FF:FFFFFF:FFFFFFFFFFFFFFFFFF::FFFFFFFF	0	26:A>C
A00817:23:HHTTMDRXX:1:2146:21251:6104 1:N:0:ACTAAGAT+AACCGCGG	-	p201	10406	TGAGTGATATTCTGCGAGTGACCACGGAGATCTCCAAAGCTCCGCTGAGCGCTAGTATGATCAAGCGCTATGATGAGCACCACCAAGACTTGACTTTGCTG	,::FFF:,F:F,FF:FFF:::,FF:FFF:F,F,FF:FFFF:FFF::FFF:F,FFFF:FF,:FFFFFF,FFFFFFFFFFFFFFF::F:FFFF:FFFFFF:,:	0	68:A>T,79:A>C
A00817:23:HHTTMDRXX:1:2227:4038:11365 1:N:0:ACTAAGAT+AACCGCGG	-	p201	10420	CGAGTGAACACGGAGATCACCAAAGCTCCGCTGAGCGCTAGTATGATCAAGCGCTATGATGAGCACCACCAAGACTTGACTTTGCTGAAGGCCCTTGTCAG	FFFFFFFFFFFFFFFFFFFFFFFFFFFFFFFFFFFFFFFFFFFFFFFFFFFFFFFFFFFFFFFFFFFFFFFFFFF:,FFFFFFFFFFFFFFFFFF:FFFFF	0
A00817:23:HHTTMDRXX:1:2128:10456:4288 1:N:0:ACTAAGAT+AACCGCGG	-	p201	10421	GAGTGAACACGGAGATCACCAAAGCTCCGCTGAGCGCTAGTATGATCAAGCGCTATGATGAGCACCACCAAGACTTGACTTTGCTGAAGGCCCTTGTCAGA	FFFFFFFFFFFFFFFFFFFFFFFFFFFFFFFFFFFFFFFFFFFFFFFFFFFFFFFFFFFFFFFFFFFFFFFFFFFFFFFFFFFFFFFFFFFFFFFFFFFFF	0
A00817:23:HHTTMDRXX:1:2162:22715:31657 1:N:0:ACTAAGAT+AACCGCGG	-	p201	10425	GAACACGGAGATCTCCTAAGCTCCGCTGTGCGATAGTATGATCAAGCGCTATGCTGAGCACCACCAAGCCTTGACTTTGCTGAAGGCCCTTGTCAGACTGC	F,F:,,,FF,FF,,F,,,,:,FFFF:F:,,,F,FFF::,,FFFFFFFFFF,FF,FFF:FFF,,F:,F:,FFFF,F:FFFF:FFFFF:FF:F,FFFFFF,::	0	2:A>T,32:A>C,47:A>C,68:C>A,72:A>T,84:A>T,87:A>T
A00817:23:HHTTMDRXX:1:2133:24930:35681 1:N:0:ACTAAGAT+AACCGCGG	-	p201	10444	GCTCCGCTGAGCGCTAGTATGATCAAGCGCTATGATGAGCACCACCAAGACTTGACTTTGCTGAAGGCCCTTGTCAGACAGCAACTGCCTGAGAAGTACAA	FFFFFFFFFFFFFFFFFFFFFF,FFFFFFFFFFFFFFFFFFFFFFFFFFFFFFFFFFFFFFFFFFFFFFFF:FFFFFFFFFFFFFFFFFFFFFFFFFFFFF	0
A00817:23:HHTTMDRXX:1:2271:22851:11569 1:N:0:ACTAAGAT+AACCGCGG	-	p201	10444	GCTCCGCTGAGCGCTAGTATGATCAAGCGCTATGATGAGCACCACCAAGACTTGACTTTGCTGAAGGCCCTTGTCAGACAGCAACTGCCTGAGAAGTACAA	FFFFFFFFFFFFFFFFFFFFFFFFFFFFFFFFFFFFF,FFFFFFFFFFFFFFFFFFFFFFFFFFFFFFFFFFFFFFFFFFFFFFFFFFFFFFFFFF:FFFF	0
A00817:23:HHTTMDRXX:1:2107:28583:9377 1:N:0:ACTAAGAT+AACCGCGG	-	p201	10449	GCTGAGCGCTAGTATGATCAAGCGCTATGATGAGCACCACCAAGACTTGACTTTGCTGAAGGCCCTTGTCAGACAGCAACTGCCTGAGAAGTACAAGGAAA	FFFFFFFFFFFFFFFFFFFFFFFFFFFFFFFFFFFFFFFFFFFFFFFFFFFFFFFF:FFFFFFFFFFFFFFFFFFFFFFFFFFFFFFFFFFFFFFFFFFFF	0
A00817:23:HHTTMDRXX:1:2207:13078:20823 1:N:0:ACTAAGAT+AACCGCGG	+	p201	10459	AGTATGATCAAGCGCTATGATGAGCACCCCCAAGACTTGACTTTGCTGAAGGCCCTTGTCAGACAGCAACTGCCTGAGAAGTACAAGGAAATTTTCTTCGA	FFF,FFFFFFFFFFFF:FFFFFFFFFFF,FFFFFFFFFFFFFFFFFFFFFF:FFFFFFFFFFF,FFFFFFFFFF:FFFF:FFFFFFF:FFFFFFFFFFFF,	0	28:A>C
A00817:23:HHTTMDRXX:1:2178:26820:7075 1:N:0:ACTAAGAT+AACCGCGG	-	p201	10463	TGATCAAGCGCTATGATGAGCACCACCAAGACTTGACTTTGCTGAAGGCCCTTGTCAGACAGCAACTGCCTGAGAAGTACAAGGAAATTTTCTTCGATCAG	FFFFFFFFFFFFFFFFFFFFF:FFFFFFFFFFFFFFFFFFFFFFFFFFFFFF:FFFFFFFFFFFFFFFFFFFFFFFFFFFFFFFFFFFFFFFFFFFFFFFF	0
A00817:23:HHTTMDRXX:1:2131:19967:12555 1:N:0:ACTAAGAT+AACCGCGG	-	p201	10474	TATGATGAGCACCACCAAGACTTGACTTTGCTGAAGGCCCTTGTCAGACAGCAACTGCCTGAGAAGTACAAGGAAATTTTCTTCGATCAGTCTAAAAATGG	::FFFFFFFFF:FFFF,FFFFFFFFFFFFFFFFFFFFFFFFFFFFFFFFFFFF:FFFFFFFFFFFFFFFFFFFFFFFFFFFFFFFFFFFFFFFFFFFFFFF	0
A00817:23:HHTTMDRXX:1:2131:19913:13338 1:N:0:ACTAAGAT+AACCGCGG	-	p201	10474	TATGATGAGCACCACCAAGACTTGACTTTGCTGAAGGCCCTTGTCAGACAGCAACTGCCTGAGAAGTACAAGGAAATTTTCTTCGATCAGTCTAAAAATGG	,FFFF:FFFFFFFFFFFFFFF:FFFFFFFFFFFFFFFFFFFFFFFFFFFFFFFFFFFFFFFFFFFFFFFFFFFFFFFFFFFFFFFFFFFFFFFFFFFFFFF	0
A00817:23:HHTTMDRXX:1:2243:22544:28698 1:N:0:ACTAAGAT+AACCGCGG	-	p201	10498	TCTTTGCTGAAGGCCCTTGTAAGACAGCAACTGCCTGAGAAGTACAAGGAAATTTTATTCGATCAGTCTAAAAATGGCTACGCCGGATACATTGACGGCGG	FFF,:F,F,,:FFF,FFFF:,FF,FFF:FF::,F:F,:,:FFF,FFFFF:FFFFFF,FF:F,F,FFFFFFFFF:FFFF,FFFFFFFFFFFF:FFFFFFFFF	0	44:C>A,80:C>A,100:A>T
A00817:23:HHTTMDRXX:1:2103:32542:16016 1:N:0:ACTAAGAT+AACCGCGG	+	p201	10518	CAGACAGCAACTGCCTGAGAAGTACAAGGAAATTTTCTTCGATCAGTCTAAAAATGGCTACGCCGGATACATTGACGGCGGAGCAAGCCAGGAGGAATTTT	FF:FFF:FFFFFFFFFF,:FFFFFFFFFFFF:FFFFFFFFFFFFFFFF:FFFFFFFFFFFFFFFF,,,,FFFFFFFFF,FFFFFF:FFFFFFFFFFF,F:,	0
A00817:23:HHTTMDRXX:1:2271:24108:2065 1:N:0:ACTAAGAT+AACCGCGG	+	p201	10520	GACAGCAACTGCCTGAGAAGTACAAGGAAATTTTCTTCGATCAGTCTAAAAATGGCTACGCCGGATACATTGACGGCGGAGCAAGCCAGGAGGAATTTTAC	FFFFFFFFFFFFFFFFF:,F:F,FFF:F:FFF:FFFFFFFFF,F:F:F:FFFFFFFFFFFFFFFFFFFFFFFFFF:FFFFFFFF:FFFFFFFFF:F:FFFF	0
A00817:23:HHTTMDRXX:1:2207:14823:24752 1:N:0:ACTAAGAT+AACCGCGG	+	p201	10521	ACAGCAACTGCCTGAGAAGTACAAGGAAATTTTCTTCGATCAGTCTAAAAATGGCTACGCCGGATACATTGACGGCGGAGCAAGCCAGGAGGAATTTTACA	FF,FFFFFFFFFFFFFFFFFFF:FFFF:FFFFFFFFFFFFFFFFFFFFFF:FFFFFFFFFFFFFFFFFFFFFFFFFFF,FFF:FF:,FFFFFF:FFFF,FF	0
A00817:23:HHTTMDRXX:1:2239:30273:23328 1:N:0:ACTAAGAT+AACCGCGG	-	p201	10529	TGCCTGAGAAGTACAAGGAAATTTTCTTCGATCAGTCTAAAAATGGCTACGCCGGATACATTGACGGCGGAGCAAGCCAGGAGGAATTTTACAAATTTATT	,FFF:FFF,FFFFF:FFFFFFF:F:F,FFF,FFFFFFFFFF:FFFFFFFF:FFFF:FFFFFFFFFFFFFFFFFFFFFFFFFFFFFFFFFF:FFF:FFFFFF	0
A00817:23:HHTTMDRXX:1:2150:5150:18364 1:N:0:ACTAAGAT+AACCGCGG	-	p201	10536	GAAGTACAAGGAAATTTTCTTCGATCAGTCTAAAAATGGCTACGCCGGATACATTGACGGCGGAGCAAGCCAGGAGGAATTTTACAAATTTATTAAGCCCA	F:FFFFFFFFFFFFFFF:FFFFFFFFFFFFFFFFF:FFFFFFFFFFFFFFFFF:FFFFFFFFFFFFFFFFFFFFFFFFFFFFFFFF:F:FFFFFFFFFFFF	0
A00817:23:HHTTMDRXX:1:2110:5294:16360 1:N:0:ACTAAGAT+AACCGCGG	-	p201	10547	AAATTTTCTTCGATCAGTCTAAAAATGGCTACGCCGGATACATTGACGGCGGAGCAAGCCAGGAGGAATTTTACAAATTTATTAAGCCCATCTTGGAAAAA	FFFF:FFFFFFFFFFFFFFFFFFFFFFFFFFFFFFFFFFFFFFFFFFFFFFFFFFFFFFFFFFFFFFFFFFFFFFFFFFFFFFFFFFFFFFFFFFFFFFFF	0
A00817:23:HHTTMDRXX:1:2268:1271:17221 1:N:0:ACTAAGAT+AACCGCGG	+	p201	10592	ACGGCGGAGCAAGCCAGGAGGAATTTTACAAATTTATTAAGCCCATCTTGGAAAAAATGGACGGCACCGAGGAGCTGCTGGTAAAGCTTAACAGAGAAGAT	FFFFFFFFFFF:FFFFFFFFFF:FFFFFFFFFFFFFFFFFFFFFFFFFFFFFFFFFFFFFFFFFFFFFFFFFFFFFFFFFFFFFFFFFFF:FFFFFFFFFF	0
A00817:23:HHTTMDRXX:1:2212:20952:3239 1:N:0:ACTAAGAT+AACCGCGG	-	p201	10597	GGAGCAAGCCAGGAGGAATTTTACAAATTTATTAAGCCCATCTTGGAAAAAATGGACGGCACCGAGGAGCTGCTGGTAAAGCTTAACAGAGAAGATCTGTT	FFFFFFFFFFFFFFFFFFFFFFFFFF:FFFFFFFFFFFFFFFFFFFFFFFFFFFF:FFFFFFFFFFFFFF,FFFFFF:FFFFFF:FFFFFF:FFFFFFFFF	0
A00817:23:HHTTMDRXX:1:2143:14995:9048 1:N:0:ACTAAGAT+AACCGCGG	+	p201	10614	ATTTTACAAATTTATTAAGCCCATCTTGGAAAAAATGGACGGCACCGAGGAGCTGCTGGTAAAGCTTAACAGAGAAGATCTGTTGCGCAAACAGCGCACTT	FF:FFFFFFFFFFFFFFFFFFFFFFFFFFFFFF:FFFFFF,FFFFFFFFFFFF:FFFFFFFFFFFFFFFFFFFFFF,FFFFFFFFFFFFFFFFFFFFFFFF	0
A00817:23:HHTTMDRXX:1:2218:29767:7388 1:N:0:ACTAAGAT+AACCGCGG	+	p201	10621	AAATTTATTAAGCCCATCTTGGAAAAAATGGACGGCACCGAGGAGCTGCTGGTAAAGCTTAACAGAGAAGATCTGTTGCGCAAACAGCGCACTTTCGACAA	FFFFFFFFFFFFFFFFFFFFFFFF,FFFFF:FFFFFFFFFFFFFF,:FFFF,FFFFF,FFFFFF,F,FFFFFFFFFFFFFFFFFFFFFFFF,FFFFFFFFF	0
A00817:23:HHTTMDRXX:1:2243:13702:2895 1:N:0:ACTAAGAT+AACCGCGG	+	p201	10638	CTTGGAAAAAATGGACGGCACCGAGGAGCTGCTGGTAAAGCTTAACAGAGAAGATCTGTTGCGCAAACAGCGCACTTTCGACAATGGAAGCATCCCCCACC	FFFFFFFFFFFFFFFFFFFFFFFFFFFFFFFFFFFFFFFFFFFFFFFFFFFFFFFFFFFFFFFFFFFFFFFFFFFFFFFF,FFFFFFFFFFFF:FFF:FFF	0
A00817:23:HHTTMDRXX:1:2208:14425:17394 1:N:0:ACTAAGAT+AACCGCGG	+	p201	10640	TGGAAAAAATGGACGGCACCGAGGAGCTGCTGGTAAAGCTTAACAGAGAAGATCTGTTGCGCAAACAGCGCACTTTCGACAATGGAAGCATCCCCCACCAG	FFFFFFFFFFFFFFFFFFFFFFFFFFFFFFFFFFFFFFFFFFFFFFFFFFFFFFFFFFFFFFFFFFFFFFFFFFFFFFFFFFFFFFFFFFFFFFFFFFFFF	0
A00817:23:HHTTMDRXX:1:2138:23321:1924 1:N:0:ACTAAGAT+AACCGCGG	+	p201	10653	CGGCACCGAGGAGCTGCTGGTAAAGCTTAACAGAGAAGATCTGTTGCGCAAACAGCGCACTTTCGACAATGGAAGCATCCCCCACCAGATTCACCTGGGCG	FFFFFFFFFFFFFFFFFFFFFFFFFFF:FFFFF:FFFFFFFFFFFFFFFFFFF::FF:FFFFFFFFFF,FF:FFFFFF:FFFFFFF:FFFFFFFFFFFFFF	0
A00817:23:HHTTMDRXX:1:2239:17282:2644 1:N:0:ACTAAGAT+AACCGCGG	-	p201	10662	GGAGCTGCTGGTAAAGCTTAACAGAGAAGATCTGTTGCGCAAACAGCGCACTTTCGACAATGGAAGCATCCCCCACCAGATTCACCTGGGCGAACTGCACG	FFFFF:FF:FFFFFFFFFFFFF,FFFFFFFFFFFFFFFFFFFFFFFFFFFF:FFFFFFFFFFFFFFFFFFFFFF:FFFFFFFFFFFFFFFFFFFFFFFFFF	0
A00817:23:HHTTMDRXX:1:2227:32588:10582 1:N:0:ACTAAGAT+AACCGCGG	+	p201	10666	CTGCTGGTAAAGCTTAACAGAGAAGATCTGTTGCGCAAACAGCGCACTTTCGACAATGGAAGCATCCCCCACCAGATTCACCTGGGCGAACTGCACGCTAT	FFFFFFFFFFFFFFFFFFFFFFFFFFFFFFFFFFFFFFFFFFFFFFFFFFFF:FFFFFFFFF:FFFFFFFFFFFFFFFFFFFFFFFFFF:FFFFFFFFFF,	0
A00817:23:HHTTMDRXX:1:2225:31421:17268 1:N:0:ACTAAGAT+AACCGCGG	+	p201	10688	AAGATCTGTTGCGCAAACAGCGCACTTTCGACAATGGAAGCATCCCCCACCAGATTCACCTGGGCGAACTGCACGCTATCCTCAGGCGGCAAGAGGATTTC	FFFF,,FFF:,FFFFFFFFFF:FF:FF:F:F,FFF:FFFFFFF,FFFFFFFFFF:FFFF,,F:FFFFFF:::FF:F:FFFFFFFFF,FFFFFF:F,FFF,F	0
A00817:23:HHTTMDRXX:1:2176:31177:26490 1:N:0:ACTAAGAT+AACCGCGG	-	p201	10722	TGGAAGCATCCCCCACCAGATTCACCTGGGCGAACTGCACGCTATCCTCAGGCGGCAAGAGGATTTCTACCCCTTTTTGAAAGATAACAGGGAAAAGATTG	FFFFFFFFFFFFFFFFFFFFFFFFFFFFFFFFFFFFFFFFFFFFFFFFFFFFFFFFFFFFFFFFFFFFFFFFFFFFFFFFFFFFFFFFFFFFFFFFFFFFF	0
A00817:23:HHTTMDRXX:1:2110:27245:14732 1:N:0:ACTAAGAT+AACCGCGG	+	p201	10749	GGGCGAACTGCACGCTATCCTCAGGCGGCAAGAGGATTTCTACCCCTTTTTGAAAGATAACAGGGAAAAGATTGAGAAAATCCTCACATTTCGGATACCCA	F:FF:FFFF:FF,FFFFFFFFFFFF,FFF:F,F,:FF,FFF:F:FF:F:F,,FFFFFFFFF:,,FFFF:F:FFF,FFFFFF:FFFFFF:F::,:FFF:FF,	0	100:T>A
A00817:23:HHTTMDRXX:1:2103:15221:19805 1:N:0:ACTAAGAT+AACCGCGG	+	p201	10757	TGCACGCTATCCTCAGGCGGCAAGAGGATTTCTACCCCTTTTTGAAAGATAACAGGGAAAAGATTGAGAAAATCCTCACATTTCGGATACCCTACTATGTA	:FFFFFFFFFFFFFFFFFFFFFFFFFFFFFFFFFFFFFFFFFFFFFFFFFFF:FFFFFFFFFFFFFFFFFFFF,FF,FFFFFFFFFFFFFFFFFFFFFFFF	0
A00817:23:HHTTMDRXX:1:2256:13865:8312 1:N:0:ACTAAGAT+AACCGCGG	-	p201	10758	GCACGCTATCCTCAGGCGGCAAGAGGATTTCTACCCCTTTTTGAAAGATAACAGGGAAAAGATTGAGAAAATCCTCACATTTCGGATACCCTACTATGTAG	FFFFFFFFFFFFFFFFFFFFFFFFFFFFFFF,FFFFF,FFFFFFF:FFF:FFFFFFFFFFFFFFFFFFFFF:FFFFFFFFFFFFFFFFFFFFFFFFFFFFF	0
A00817:23:HHTTMDRXX:1:2139:4607:12101 1:N:0:ACTAAGAT+AACCGCGG	+	p201	10760	ACGCTATCCTCAGGCGGCAAGAGGATTTCTACCCCTTTTTGAAAGATAACAGGGAAAAGATTGAGAAAATCCTCACATTTCGGATACCCTACTATGTAGGC	F:FFFFFFFFFFFFFFFFFFFFFFFFFFFF:FFF:FFFF,FFFFF,FFFFFFFFF:F,FFFFFF:FFFFFFF:FFFF,FFFFFFF,FFF:F,,FFFFF:FF	0
A00817:23:HHTTMDRXX:1:2102:27489:20729 1:N:0:ACTAAGAT+AACCGCGG	+	p201	10763	CTATCCTCAGGCGGCAAGAGGATTTCTACCCCTTTTTGAAAGATAACAGGGAAAAGATTGAGAAAATCCTCACATTTCGGATACCCTACTATGTAGGCCCC	FFFFFFFFFFFFFFFFFFFFFFFFFFFFFFFFFF:FFFFFFFFFF:FFFFFF:FFFFFFFFFFFFFFFFFFFFFFFFFFFFFFFFFFFFFFFFFFFFFFFF	0
A00817:23:HHTTMDRXX:1:2143:21368:29387 1:N:0:ACTAAGAT+AACCGCGG	+	p201	10764	TATCCTCAGGCGGCAAGAGGATTTCTACCCCTTTTTGAAAGATAACAGGGAAAAGATTGAGAAAATCCTCACATTTCGGATACCCTACTATGTAGGCCCCC	FFFFFFFFFFFFFFFFFFFFFFFFFFFFFFFFFFFFF:FFFFFFFFFFFFFFFFFFFFFFFFFFFFFFFFFFFFFFFFFFFFFFFFFFFFFFFFFFFFFFF	0
A00817:23:HHTTMDRXX:1:2173:9444:17096 1:N:0:ACTAAGAT+AACCGCGG	+	p201	10781	AGGATTTCTACCCCTTTTTGAAAGATAACAGGGAAAAGATTGAGAAAATCCTCACATTTCGGATACCCTACTATGTAGGCCCCCTCGCCCGGGGAAATTCC	FFFFFFFFFFFFFFFFF:FFF:FFFFFFFFFFFFFFFFF:FFFFFFFFFFFFFFFFFFFFFFFFFFFFFFFFFFFFFFFFFFFFF:FFFFFFFFF:FFFFF	0
A00817:23:HHTTMDRXX:1:2203:31331:22811 1:N:0:ACTAAGAT+AACCGCGG	+	p201	10798	TTGAAAGATAACAGGGAAAAGATTGAGAAAATCCTCACATTTCGGATACCCTACTATGTAGGCCCCCTCGCCCGGGGAAATTCCAGATTCGCGTGGATGAC	FFFFFFFFFFFFFFFFFFFFFFFFFFFFFFFF,FFFFFFFFFFFFFFFFFFFFFFFFFFFFFFFFFFFFFFFFFFFFF,FFFFFFFFFFFFFFFFFFFFFF	0
A00817:23:HHTTMDRXX:1:2225:17291:21042 1:N:0:ACTAAGAT+AACCGCGG	-	p201	10804	GATAACAGGGAAAAGATTGAGAAAATCCTCACATTTCGGATACCCTACTATGTAGGCCCCCTCGCCCGGGGAAATTCCAGATTCGCGTGGATGACTCGCAA	FFF:FFFFFFFFFFFFFFFFFFFFFFFFFFFFFFFFFFFFFFFFFFFF:FFF:FFFF:FFFFFFFFFFFFFFFFFFFFFFFFFFFFFFFFFFFFFFFFFFF	0
A00817:23:HHTTMDRXX:1:2167:4526:28494 1:N:0:ACTAAGAT+AACCGCGG	-	p201	10811	GGGAAAAGATTGAGAAAATCCTCACATTTCGGATACCCTACTATGTAGGCCCCCTCGCCCGGGGAAATTCCAGATTCGCGTGGATGACTCGCAAATCAGAA	F:FFFFFFFFFFFFFFFFFFFFFFFFFFFFF:F:FFFF,FFFF,FFFFFFFFFFFFFFF:FFFFFFFFFFFFFFFFFF:FFFFFFFFFFFFFFFFFFFFFF	0
A00817:23:HHTTMDRXX:1:2167:4553:28510 1:N:0:ACTAAGAT+AACCGCGG	-	p201	10811	GGGAAAAGATTGAGAAAATCCTCACATTTCGGATACCCTACTATGTAGGCCCCCTCGCCCGGGGAAATTCCAGATTCGCGTGGATGACTCGCAAATCAGAA	FFFFFFFFFFFFFFFFFFFFFFFFFFFFFFFFF:FFFFFFFFFFFFFFFFFFFFFFFFFFF:FFFFFFFFFFFFFFFFFFFFFF,FFF:FFFFFFFFFF,F	0
A00817:23:HHTTMDRXX:1:2128:4833:16188 1:N:0:ACTAAGAT+AACCGCGG	+	p201	10817	AGATTGAGAAAATCCTCACATTTCGGATACCCTACTATGTAGGCCCCCTCGCCCGGGGAAATTCCAGATTCGCGTGGATGACTCGCAAATCAGAAGAGACC	FFFFFFFFFFFFFFFFFFFFFFFFFFFFFFFFFFFFFFFFFFFFFFFFFFFFFFFFFFF,FFFFFFFFFFFFFFFFFF:FFF:FFFFFFFFFFFFFFFFFF	0
A00817:23:HHTTMDRXX:1:2126:10917:3959 1:N:0:ACTAAGAT+AACCGCGG	-	p201	10823	AGAAAATCCTCACATTTCGGAGACCCTACTATGTAGGCCCCCTCGCCCGGGGAAATTCCAGATTCGCGTGGATGACTCGCAAATCAGAAGAGACCATCACT	FFF,:FFFFFF:FF,:FFFFF,FFFFF:F,:FF,FFFFFFFFFFFFFFFFFFFFFFFFFFFFFFFFFFFFFFFFFFFFFFFFFFFFFFFFFFFFFFFFFFF	0	79:T>G
A00817:23:HHTTMDRXX:1:2259:32542:36902 1:N:0:ACTAAGAT+AACCGCGG	-	p201	10829	TCCTCACATTTCGGATACCCTACTATGTAGGCCCCCTCGCCCGGGGAAATTCCAGATTCGCGTGGATGACTCGCAAATCAGAAGAGACCATCACTCCCTGG	FFFFFFFFFFFFFFF:FFFFFFFFF,FFFFFFFFFFFFFFFFFFFFFFFFFFFFFFFFFFFFFFFFFFFFFFFFFFFFFFFFFFFFFFFFFFFFFFFFFFF	0
A00817:23:HHTTMDRXX:1:2259:32551:36980 1:N:0:ACTAAGAT+AACCGCGG	-	p201	10829	TCCTCACATTTCGGATACCCTACTATGTAGGCCCCCTCGCCCGGGGAAATTCCAGATTCGCGTGGATGACTCGCAAATCAGAAGAGACCATCACTCCCTGG	FFFFFFF::FFFFFFFFFFF:FF:,FF:FFFFFFFFFFF:FFFFFFFFFFFFFFFFFFFFFFFFFFFFFFFFFFFFFFFFFFFFFFFFFFFFFFFFFFFF:	0
A00817:23:HHTTMDRXX:1:2234:26558:15139 1:N:0:ACTAAGAT+AACCGCGG	-	p201	10831	CTCACATTTCGGATACCCTACTATGTAGGCCCCCTCGCCCGGGGAAATTCCAGATTCGCGTGGATGACTCGCAAATCAGAAGAGACCATCACTCCCTGGAA	FFFFFFFFFFFFFFFFFFFFFFFFFFFFFFFFFF:FFFFFFFFFFFFFFFFFFF:FFFFFFFFFFFFFFFFFFFFFFFFFFFFFFFFFFFFFFFFFFFFFF	0
A00817:23:HHTTMDRXX:1:2165:16947:33442 1:N:0:ACTAAGAT+AACCGCGG	+	p201	10832	TCACATTTCGGATACCCTACTATGTAGGCCCCCTCGCCCGGGGAAATTCCAGATTCGCGTGGATGACTCGCAAATCAGAAGAGACCATCACTCCCTGGAAC	FFFFFFF:FFFFFFFFFFFFFFFFFFFFFFFFFFFFFFFFFFFFFFFFFFFFFFFFFFFFFFFFFFFFFFFFFFFFFFFFFFFFFFFFFFFFFFFFFFFFF	0
A00817:23:HHTTMDRXX:1:2152:7075:20635 1:N:0:ACTAAGAT+AACCGCGG	-	p201	10836	ATTTCGGATACCCTACTATGTAGGCCCCCTCGCCCGGGGAAATTCCAGATTCGCGTGGATGACTCGCAAATCAGAAGAGACCATCACTCCCTGGAACTTCG	FFFFFFFFFFFFFFFFFFFFFFFFFFFFFFFFFFFFFFFFFFFFFFFFFFFFFFFFFFFFFFFFFFFFFFFFFFFFFFFFFFFFFFFFFFFFFFFFFFFFF	0
A00817:23:HHTTMDRXX:1:2161:5990:1564 1:N:0:ACTCAGAT+AACCGCGG	+	p201	10848	CTACTATGTAGGCCCCCTCGCCCGGGGAAATTCCAGATTCGCGTGGATGACTCGCAAATCAGAAGAGACCATCACTCCCTGGAACTTCGAGGAAGTCGTGG	FFFFFFFFFFFFFFFFFFFFFFFFFFFFF:FFFFFFFFFFFFFFFFFFFFFFFFFFFFFFFFFFFFFFFF:FFFFFFFFFFFFFFFFFFFFFFFFFFFFFF	0
A00817:23:HHTTMDRXX:1:2212:11505:12085 1:N:0:ACTAAGAT+AACCGCGG	+	p201	10875	AAATTCCAGATTCGCGTGGATGACTCGCAAATCAGAAGAGACCATCACTCCCTGGAACTTCGAGGAAGTCGTGGATAAGGGGGCCTCTGCCCAGTCCTTCA	FFFFFFFFFFFFFFFFFFFFFFFFFFFFFF:FFFFFFFFFFFFFFFFFFFFFFFFFFFFFFFFFFFFFFFFFFFFFF:FFFFFFF:FFFFFFFFFFFFFF,	0
A00817:23:HHTTMDRXX:1:2116:12192:24048 1:N:0:ACTAAGAT+AACCGCGG	+	p201	10884	ATTCGCGTGGATGACTCGCAAATCAGAAGAGACCATCACTCCCTGGAACTTCGAGGAAGTCGTGGATAAGGGGGCCTCTGCCCAGTCCTTCATCGAAAGGA	FFFFFFFFFFFFFFF:FFFFFFFFFFFFFFFFF:FFFFFFFFFFFF:FFFFFFFFFFFFFFFFFFFFFFFFFFFFFFFFFFFFF:FFFF:F:FFF,FFFFF	0
A00817:23:HHTTMDRXX:1:2258:7437:32252 1:N:0:ACTAAGAT+AACCGCGG	+	p201	10896	GACTCGCAAATCAGAAGAGACCATCACTCCCTGGAACTTCGAGGAAGTCGTGGATAAGGGGGCCTCTGCCCAGTCCTTCATCGAAAGGATGACTAACTTTG	FFFFFFFFFFFF:FFFFFFFFFFFFFFFFFFFFFFFFFFFFFFFF:FFFFFFFFFFFFFFFFFFFFFFFFFFFFFFFFFFFFFFFFFFFFFFFFFFFFFFF	0
A00817:23:HHTTMDRXX:1:2110:29035:1172 1:N:0:ACTAAGAT+AACCGCGG	+	p201	10904	AATCAGAAGAGACCATCACTCCCTGGAACTTCGAGGAAGTCGTGGATAAGGGGGCCTCTGCCCAGTCCTTCATCGAAAGGATGACTAACTTTGATAAAAAT	FFFFFFFFFFFFFFFFFFFFFFFFFFF:FFFFFFFFFFF,FFFFFFFFFFFFFFFFFFFFFFF:FFFFFFFFFFFFFFFFFFFF:FFFFFFFFFFFFFFFF	0
A00817:23:HHTTMDRXX:1:2278:27769:4492 1:N:0:ACTAAGAT+AACCGCGG	+	p201	10904	AATCAGAAGAGACCATCACTCCCTGGAACTTCGAGGAAGTCGTGGATAAGGGGGCCTCTGCCCAGTCCTTCATCGAAAGGATGACTAACTTTGATAAAAAT	FF:FFFFFFFFFFFF,F:FFF:F:F:FF:FFF:FFFF:F::FFFFFFFFFFFFFFFFF,FFFFFFF:FFFFF,F,FFFF::FFFFFFF,FFFF,FFFFFFF	0
A00817:23:HHTTMDRXX:1:2233:16034:7592 1:N:0:ACTAAGAT+AACCGCGG	+	p201	10920	CACTCCCTGGAACTTCGAGGAAGTCGTGGATAAGGGGGCCTCTGCCCAGTCCTTCATCGAAAGGATGACTAAATTTGATAAAAATCTGCCAAACGAAAAGG	FFFFFF:,::FF:,FFF,FFF:,FF:FF:F,FFFF::FF,FF,:,:FFFF,F,FF,F:::,F:FF:FF,:,F,FFF:FFF,,FF,,F:F,,FFFFFFFFF:	0	72:C>A,90:T>A
A00817:23:HHTTMDRXX:1:2231:27688:11240 1:N:0:ACTAAGAT+AACCGCGG	-	p201	10948	GATAAGGGGGCCTCTGCCCAGTCCTTCATCGAAAGGATGACTAACTTTGATAAAAATCTGCCTAACGACAAGGTGCGTCCTAAACACTCTCTGCTGTACGA	FFFF:FFFFF:F:F:FFFFFF:FFFFFFFFFFFFFFFFFFFFFFFFFFFFFFFFFF:FFFFFF:,FFF,FFFFFFF,FFFFFFFFFFFFFFFFFFFFFFFF	0	24:T>G,32:A>C
A00817:23:HHTTMDRXX:1:2240:30553:11757 1:N:0:ACTAAGAT+AACCGCGG	-	p201	10956	GGCCTGTGCCCAGTCCTTCATCGAAAGGATGACTAACTTTGATAAAAATCTGCCTAACGAAAAGGTGCTTCCTAAACACTCTCTGCTGTACGAGTACTTCA	:FF::,,,FFFFFFFFFF,FF:F:FFFFFFF,F,FFFFF,FFFFFF,FF:,FFFFF:FFFFFFFF,:F:FFF:F:FFF:FFFFFFF:FFF:FFFFFF,FFF	0	95:C>G
A00817:23:HHTTMDRXX:1:2278:4499:21559 1:N:0:ACTAAGAT+AACCGCGG	+	p201	10956	GGCCTCTGCCCAGTCCTTCATCGAAAGGATGACTAACTTTGATAAAAATCTGCCTAACGAAAAGGTGCTTCCTAAACACTCTCTGCTGTACGAGTACTTCA	FFFFFFFFFFFFF:FFFFFFFFFFFFFF:FFFFFFFF,FFFFFFFFFFFFFFFFFFFFF,FFFFF:FFFFFF:FFFFFFFFFFFFFFFFFFFFFFFFFFFF	0
A00817:23:HHTTMDRXX:1:2225:21495:17769 1:N:0:ACTAAGAT+AACCGCGG	-	p201	10957	GCCTCTGCCCAGTCCTTCATCGAAAGGATGACTAACTTTGATAAAAATCTGCCTAACGAAAAGGTGCTTCCTAAACACTCTCTGCTGTACGAGTACTTCAC	::FF:FF:FFFFF:FFFFF:F,F,FFF:FFFFFFFF:FFFFFFFFFFFFFFFFF,FF:FFFF:FFFFFFF,FFF:FFFFFFFFFF:FFFFF:FF,:F:FFF	0
A00817:23:HHTTMDRXX:1:2104:30011:8813 1:N:0:ACTAAGAT+AACCGCGG	-	p201	10960	TCTGCCCAGTCCTTCATCTAAAGGATGACTAACTTTGATAAAAATCTGCCTAACGAAAAGGTGCTTCCTAAACACTCTCTGCTGTACGAGTACTTCACAGT	,,F,FFFFFF:F:FFFFF,,,:FFFF,,FFFF,,,FFF:FFFFF:FFFFFF,:FF::,FFFFFFFFFFFFFFFFF:,FF:FFFFFFFFFFF,FFFFFF,FF	0	82:G>T
A00817:23:HHTTMDRXX:1:2110:19190:27837 1:N:0:ACTAAGAT+CACCGCGG	+	p201	10963	GCCCAGTCCTTCATCGAAAGGATGACTAACTTTGATAAAAATCTGCCTAACGAAAAGGTGCTTCCTAAACACTCTCTGCTGTACGAGTACTTCACAGTTTA	FFFFFFFFFFFFFFFFFFFFFFFFFFFFF,FFFFFF:FFF,FFFFFFFFFFFFFFFFF,FFFFFFF:FFFFFFF:F:FFFFFFFF:FFFFF,FFFF:FFFF	0
A00817:23:HHTTMDRXX:1:2247:9064:24361 1:N:0:ACTAAGAT+AACCGCGG	-	p201	10968	GTCCTTCATCGAAAGGATGACTAACTTTGATAAAAATCTGCCTAACGAAAAGGTGCTTCCTAAACACTCTCTGCTGTACGAGTACTTCACAGTTTATAACG	FFFFF:FFFFF:FFFFFFFFFFFFFFFFFFFFFFFFFFFFFFFFFFF:FFFFFFFF:FFFFFFFFFFFFFFFFFFFFFFFFFFFF:FFFFFFFFFFFFFFF	0
A00817:23:HHTTMDRXX:1:2143:4571:4022 1:N:0:ACTAAGAT+AACCGCGG	+	p201	10985	TGACTAACTTTGATAAAAATCTGCCTAACGAAAAGGTGCTTCCTAAACACTCTCTGCTGTACGAGTACTTCACAGTTTATAACGAGCTCACCAAGGTCAAA	FFFFFFFFFFFFFFFFFFFFFFFFFFFFFFFFFFFFFFFFFFFFFFFFFFFFFFFFFFFFFFFFFFFFFFFFFFFFFFFFFFFFFFFFFFFF,FFFFFFF,	0
A00817:23:HHTTMDRXX:1:2214:9796:2519 1:N:0:ACTAATAT+AACCGCGG	+	p201	10985	TGACTAACTTTGATAAAAATCTGCCTAACGAAAAGGTGCTTCCTAAACACTCTCTGCTGTACGAGTACTTCACAGTTTATAACGAGCTCACCAAGGTCAAA	FF:F,FFFF,FFF,FFF:FF,,,F:FF:FFFF:,FFF,F,:FFFFFFFF,,,,:F,,,,F::FFF:FFF:FFFFF,,:,FF,:F:FFFF::FF::,:FFFF	0
A00817:23:HHTTMDRXX:1:2144:11677:6183 1:N:0:ACTAAGAT+AACCGCGG	+	p201	10986	GACTAACTTTGATAAAAATCTGCCTAACGAAAAGGTGCTTCCTAAACACTCTCTGCTGTACGAGTACTTCACAGTTTATAACGAGCTCACCAAGGTCAAAT	FFFFFFFFFFFFFFFFFFFFFFFFFFFFFFFFFFFFFFFFFFFFFFFFFFFFFFFFFFFFFFFFF:FFFFFFFFFFFFFFFFFFFFFFFFFFFFFFFFFFF	0
A00817:23:HHTTMDRXX:1:2219:25066:30624 1:N:0:ACTAAGAT+AACCGCGG	+	p201	10989	TAACTTTGATAAAAATCTGCCTAACGAAAAGGTGCTTCCTAAACACTCTCTGCTGTACGAGTACTTCACAGTTTATAACGAGCTCACCAAGGTCAATTACG	,FFFFFFF:FF:FFFFFF,:,F::F,FFFF:,F:FF,F,F,:,,F:FF::F:,FFF:F:F,:FFFF::,F,:F:F:FF:F,,,,FFFF:F,FFFFF,F,F:	0	96:A>T
A00817:23:HHTTMDRXX:1:2268:17680:21903 1:N:0:ACTAAGAT+AACCGCGG	-	p201	11007	GCCTAACGAAAAGGTGCTTCCTAAACACTCTCTGCTGTACGAGTACTTCACAGTTTATAACGAGCTCACCAAGGTCAAATACGTCACAGAAGGGATGAGAA	FFFFF,FFFFF:FFFFFFFFFFFFFFFF:FFFFFFFFFFFFFFFFFFFFFFFFFFFFFFFFFFFFFF,FFFFFFFFFFFFFFFFFFFFFFFFFFFFFFFFF	0
A00817:23:HHTTMDRXX:1:2255:5258:3020 1:N:0:ACTAAGAT+AACCGCGG	+	p201	11013	CGAAAAGGTGCTTCCTAAACACTCTCTGCTGTACGAGTACTTCACAGTTTATAACGAGCTCACCAAGGTCAAATACGTCACAGAAGGGATGAGAAAGCCAG	FFFFFFFFFFFFFFFFFFFFFFFFFFFFFFFFFFFFFFFFFFFFF:F:FFFFFFFFFFFFFFFFFFFFFFFFFFFFFFFFFFFFFFFFFFFFFFFFFFFF:	0
A00817:23:HHTTMDRXX:1:2119:9733:1846 1:N:0:ACTAAGAT+AACCGCGG	+	p201	11017	AAGGTGCTTCCTAAACACTCTCTGCTGTACGAGTACTTCACAGTTTATAACGAGCTCACCAAGGTCAAATACGTCACAGAAGGGATGAGAAAGCCAGCATT	FFFFFFFFFFFFFFFFFFFFFFFFFFFFFFFFFFFFFFFFFFFFFFFFFFFFFFFFFFFFFFFFFFFFFFFFFFF,FFFFFFFFFFFFFFFFFFFFFFFFF	0
A00817:23:HHTTMDRXX:1:2218:26160:11443 1:N:0:ACTAAGAT+AACCGCGG	+	p201	11020	GTGCTTCCTAAACACTCTCTGCTGTACGAGTACTTCACAGTTTATAACGAGCTCACCAAGGTCAAATACGTCACAGAAGGGATGAGAAAGCCAGCATTCCT	FFFFFFFFFFFFF:FFFFFFFFFFF:FFFFFF:FFFFFFFFFFFFF:FFFFFFFF:FFFFF,F:F::FFFFF:F:FFFFF:F::FFFFFFFFFFFF:FFFF	0
A00817:23:HHTTMDRXX:1:2203:30508:27085 1:N:0:ACTAAGAT+AACCGCGG	-	p201	11034	CTCTCTGCTGTACGAGTACTTCACAGTTTATAACGAGCTCACCAAGGTCAAATACGTCACAGAAGGGATGAGAAAGCCAGCATTCCTGTCTGGAGAGCAGA	FF:FFFFF:FFFFFFFFFF:F:FFF,F:FFFFFFFFFFFF:FFFFFFFFFF:F,FFFFFFFFFFFFFFFFFFFFFFFFFFFFFFFFFFFF,FFFFFFFFFF	0
A00817:23:HHTTMDRXX:1:2130:2962:28729 1:N:0:ACTAAGAT+AACCGCGG	+	p201	11039	TGCTGTACGAGTACTTCACAGTTTATAACGAGCTCACCAAGGTCAAATACGTCACAGAAGGGATGAGAAAGCCAGCATTCCTGTCTGGAGAGCAGAAGAAA	FFFFFFFFFFFFFFFFFFF:F::FFFFFFFFFFFFFFFFFFFFFFFFFFFFFFFFFFFFFFFF:FFFFFFFFFFFFFFFFFFFFFFFFFFFFFFFFFFFFF	0
A00817:23:HHTTMDRXX:1:2205:27118:33865 1:N:0:ACTAAGAT+AACCGCGG	+	p201	11039	TGCTGTACGAGTACTTCACAGTTTATAACGAGCTCACCAAGGTCAAATACGTCACAGAAGGGATGAGAAAGCCAGCATTCCTGTCTGGAGAGCAGAAGAAA	FFFFFFFFFFFFFFFFFFFFFFFFFFFFFFFFFFFFFFFFFFFFFFFFFFFFFFFFFFFFFFFFFFFFF:FFFFFFFFFF:FFFF:FFFFFFF,FFFFFF:	0
A00817:23:HHTTMDRXX:1:2223:19533:2409 1:N:0:ACTAAGAT+AACCGCGG	-	p201	11042	TGTACGAGTACTTCACAGTTTATAACGAGCTCACCAAGGTCAAATACGTCACAGAAGGGATGAGAAAGCCAGCATTCCTGTCTGGAGAGCAGAAGAAAGCT	FFFFFFFFFFFFFF,FFF:FFF,FFFFF:FFFFFFFFFFFFFFF:FFFFFFFFFFFFFFFFFFFFFFFFFFFFFFF:FFFFFF:FFFFFFFFFFFFFFFFF	0
A00817:23:HHTTMDRXX:1:2115:3188:5415 1:N:0:ACTAAGAT+AACCGCGG	+	p201	11044	TACGAGTACTTCACAGTTTATAACGAGCTCACCAAGGTCAAATACGTCACAGAAGGGATGAGAAAGCCAGCATTCCTGTCTTGAGAGCAGAAGAAAGCTAT	FFFFF::FFF:FF:F,FF:FF,FF,F,:::FFFFFFF,,::FFF,FF,FFF,F:F,:FF,F,FFF::,FF:FFFFFF,,,F,,F,::,F,FFFF:FF,FF:	0	81:G>T
A00817:23:HHTTMDRXX:1:2141:23710:34194 1:N:0:ACAAAGAT+TACCGCGG	-	p201	11107	CAGCCACCAGTCCGGTCTGGAGAGCAGAAGAACGCTATCGTGGACCGCCTCTTCAAGACGAACCGGAAAGTTACCGTGAAACAGCTCAAAGAAGACTATTT	,F,F,,,::,:,F,:,:,:,FF,:F:,:FFF:,,FFF,FFF,FF:F,F:,F,FFFF,FF,:F,:F:F:FFF,::FFFFF:FF:F,F:FFFFF,F::F:F,,	0	54:T>G,68:A>C,87:T>G,91:T>G,94:G>C,100:A>C
A00817:23:HHTTMDRXX:1:2108:18756:7420 1:N:0:ACTAAGAT+AACCGCGG	-	p201	11111	CAGCATTCCTGTCTGGAGAGCAGAAGAAAGCTATCGTGGACCTCCTCTTCAAGACGAACCGGAAAGTTACCGTGAAACAGCTCAAAGAAGACTATTTCAAA	FFFFFFFFFFFFFFFF:FFFFFFFFFFFFFFFFFFFFFFFFFFFFFFFFFFFFFFFFFFFFFFFFFF,FFFFFFFFFFFFFFFFFFFFFFFFFFFFFFFFF	0
A00817:23:HHTTMDRXX:1:2273:30147:29183 1:N:0:ACTAAGAT+AACCGCGG	-	p201	11117	TCCTGTCTGGAGAGCAGAAGAAAGCTATCGTGGACCTCCTCTTCAAGACGAACCGGAAAGTTACCGTGAAACAGCTCAAAGAAGACTATTTCAAAAAGATT	FFFFFFFFF:FFFFFFFFF:FFF::F:F:FFFFFFFFFFFFFF:FFFFFFFFF:FFF:FFFFFFFFFF:FFFFFFFFFFFF,FF,FFFFFF:FFFFFFFFF	0
A00817:23:HHTTMDRXX:1:2128:14000:19820 1:N:0:ACTAAGAT+AACCGCGG	-	p201	11125	GGAGAGCAGAAGAAAGCTATCGTGGACCTCCTCTTCAAGACGAACCGGAAAGTTACCGTGAAACAGCTCAAAGAAGACTATTTCAAAAAGATTGAATGTTT	FFFFFFFFFFFFFFFFFFFFFFFFFFFFFFFFFFFFFFF,FFFFFFFFFFFFFFFFFFFFFFFFFFFFFFFFFFFFFFFFFFFFFFF,FFFFFFFFFFFFF	0
A00817:23:HHTTMDRXX:1:2117:10167:10614 1:N:0:ACTAAGAT+AACCGCGG	+	p201	11145	CGTGGACCTCCTCTTCAAGACGAACCGGAAAGTTACCGTGAAACAGCTCAAAGAAGACTATTTCAAAAAGATTGAATGTTTCGACTCTGTTGAAATCAGCG	FFFFFFFFFFFFFFFFFFFFFFFFFFFFFFFFFFFFFFFFFFFFFFFFFFFFFFFFFFFFFFFFFFFFFFFFFFFFFFFFFFFFFFFFFFFFFFFFFFFFF	0
A00817:23:HHTTMDRXX:1:2203:24478:29982 1:N:0:CCTAAGAT+AACCGCGG	+	p201	11150	ACCTCCTCTTCAAGACGAACCGGAAAGTTACCGTGAAACAGCTCAAAGAAGACTATTTCAAAAAGATTGAATGTTTCGACTCTGTTGAAATCAGCGGAGTG	FFFFFFF:FFFFFFFFFFFFFFFFFFFFFFFFFFFFFFFFFFFFFFFF:FFF,F:FFFFFFFF:FFFFFFFFF:FFF:FFFFFFFF:FFFFFF:FFFFFFF	0
A00817:23:HHTTMDRXX:1:2267:16477:9204 1:N:0:ACTAAGAT+AACCGCGG	-	p201	11153	TCCTCTTCAAGACGAACCGGAAAGTTACCGTGAAACAGCTCAAAGAAGACTATTTCAAAAAGATTGAATGTTTCGACTCTGTTGAAATCAGCGGAGTGGAG	FFFFFFFFFFFFFFFFFFFFFFFF,FFFFFFFFFFFFFFFFFFFFF:FFFFFFFFFFFF::FFFFFFFFFFFFFFFFFFFFFFFFFFFFFFFFFFFFFFFF	0
A00817:23:HHTTMDRXX:1:2156:27389:15045 1:N:0:ACTAAGAT+AACCGCGG	-	p201	11162	AGACGAACCGGAAAGTTACCGTGAAACAGCTCAAAGAAGACTATTTCAAAAAGATTGAATGTTTCGACTCTGTTGAAATCAGCGGAGTGGAGGATCGCTTC	FFFFF:FFFFFFFF:,:FFFFFFF:FFFFFFFFF:FF,FFFF:FFFFFFFFFFFFFFF:FFFFFFFFFFFFFFFFFFFFFFFFFFFFFFFFFFFFFFFFFF	0
A00817:23:HHTTMDRXX:1:2274:31711:30232 1:N:0:ACTAAGAT+AACCGCGG	+	p201	11201	ACTATTTCAAAAAGATTGAATGTTTCGACTCTGTTGAAATCAGCGGAGTGGAGGATCGCTTCAACGCATCCCTGGGAACGTATCACGATCTCCTGAAAATC	FFFFFFFFFFFFFFFFFFFFFFFFFFFFFFFFFFFFFFFFFFFFFFFFFFFFFFFFFFFFFFFFFFFFFFFFFFFFF,FFFFFFFFFFFFFFFFFFFFF:F	0
A00817:23:HHTTMDRXX:1:2101:6831:9189 1:N:0:ACTAAGAT+AACCGCGG	-	p201	11218	GAATGTTTCGACTCTGTTGAAATCAGCGGAGTGGAGGATCGCTTCAACGCATCCCTGGGAACGTATCACGATCTCCTGAAAATCATTAAAGACAAGGACTT	FFFFFFFFFFFFFFFFFFFFFFFFFFFFFFFFFFFFFFFFFFFFFFFFFFFFFFF:FFFFFFFFFFFFFFFFFFFFFFFFFFFFFFFFFFFFF:FFFFFFF	0
A00817:23:HHTTMDRXX:1:2109:7636:34976 1:N:0:ACTAAGAT+AACCGCGG	+	p201	11223	TTTCGACTCTGTTGAAATCAGCGGAGTGGAGGATCGCTTCAACGCATCCCTGGGAACGTATCACGATCTCCTGAAAATCATTAAAGACAAGGACTTCCTGG	FFFFFFFFFFF:FFFFF:FFFFFFFFFFFFFFFFFFFFFFFFFFFFFFFFFFFFFFFFFFFFFFFFFFFFFFFF:F:FF:FF:FFFFFF::FFFFFFFFF:	0
A00817:23:HHTTMDRXX:1:2263:5159:24173 1:N:0:ACTAAGAT+AACCGCGG	+	p201	11234	TTGAAATCAGCGGAGTGGAGGATCGCTTCAACGCATCCCTGGGAACGTATCACGATCTCCTGAAAATCATGAAAGACAAGGACTTCCTGGACAATGAGGAG	F,::F,:FF:FF:FFFFFFFFFF:FFFFF:FFFFFFFFFF,FFF:FFFF,F:FFFFFFFFFFFFFF:FF,,FF:FFFFFFFFFFF:FFFFF:FF:FFFFFF	0	70:T>G
A00817:23:HHTTMDRXX:1:2152:27597:19695 1:N:0:ACTAAGAT+AACCGCGG	-	p201	11275	GGAACGTATCACGATCTCCTGAAAATCATTAAAGACAAGGACTTCCTGGACAATGAGGAGAACGAGGACATTCTTGAGGACATTGTCCTCACCCTTACGTT	FFFFFFFFFFFFFFFFFFFFFFFFFFFFFFFFFFFFFFFFFFFFFFFFFFFFFFFFFFFFFFFFFFFFFFFFFFFFFFFFFFFFFFFFFFFFFFFFFFF:F	0
A00817:23:HHTTMDRXX:1:2174:3360:32925 1:N:0:ACTAAGAT+AACCGCGG	+	p201	11284	CACGATCTCCTGAAAATCATTAAAGACAAGGACTTCCTGGACAATGAGGAGAACGAGGACATTCTTGAGGACATTGTCCTCACCCTTACGTTGTTTGAAGA	FFFFFFFFFFFFFFFFFFFFF:FFFFFF:FFFFFFFFFFFFFFFFFFFFFFFFFFFFFFFFFFF,FFFFFFFFFFFFFFFFFF:FFFFFFFFF:FFFFFFF	0
A00817:23:HHTTMDRXX:1:2273:16333:19695 1:N:0:ACTAAGAT+AACCGCGG	-	p201	11294	TGAAAATCATTAAAGACAAGGACTTCCTGGACAATGAGGAGAACGAGGACATTCTTGAGGACATTGTCCTCACCCTTACGTTGTTTGAAGATAGGGAGATG	FFFFFFFFFFFFFFFFFFFFFFFFFFFFFFFFFFFFFFFFFFFFFFFFFFFFFFFFFFFFFFFFFFFFFFFFFFF:F:FFFFFFF:FFFFF:FFFFFFFFF	0
A00817:23:HHTTMDRXX:1:2273:15962:22968 1:N:0:ACTAAGAT+AACCGCGG	-	p201	11294	TGAAAATCATTAAAGACAAGGACTTCCTGGACAATGAGGAGAACGAGGACATTCTTGAGGACATTGTCCTCACCCTTACGTTGTTTGAAGATAGGGAGATG	FFF,FFFFFFF:FF::F,F:,FFFFFF:F,:,FFFFF,FF:FFFF:FFF:FF:FFFF:::FFFFF:FF,FFF:FFF,F:F,F:FF::FF::F,:FF,FFFF	0
A00817:23:HHTTMDRXX:1:2230:10294:34882 1:N:0:ACTAAGAT+AACCGCGG	+	p201	11295	GAAAATCATTAAAGACAAGGACTTCCTGGACAATGAGGAGAACGAGGACATTCTTGAGGACATTGTCCTCACCCTTACGTTGTTTGAAGATAGGGAGATGA	FFFF::FF,,FFF:FFFFF:FFF:FFF:FFFFFFFFF,FFFF::FFFFFFFFFFFFFF,F,FFFFFFF,FFFFF,F:F:F,FFFFFFFFF:FFFFFFF:F,	0
A00817:23:HHTTMDRXX:1:2230:10285:34929 1:N:0:ACTAAGAT+AACCGCGG	+	p201	11295	GAAAATCATTAAAGACAAGGACTTCCTGGACAATGAGGAGAACGAGGACATTCTTGAGGACATTGTCCTCACCCTTACGTTGTTTGAAGATAGGGAGATGA	F:FFFFFFFFF:FFFFFFFFFFFFFFFFFFFFFFFFFFFFFFFFF:FFFFFFFFFFFFFFFFFF:FFFFF:FFFFFFFF:FFFFFFF:FFFFFFFFFFFFF	0
A00817:23:HHTTMDRXX:1:2264:22580:32080 1:N:0:ACTAAGAT+AACCGCGG	-	p201	11295	GAAAATCATTAAAGACAAGGACTTCCTGGACAATGAGGAGAACGAGGACATTCTTGAGGACATTGTCCTCACCCTTACGTTGTTTGAAGATAGGGAGATGA	FFFFFFFF:F,FFFFF:FFFFFFFFFFFFFFFFFF:FFFFF:FFFFFFFFFFFFFFFFFFFF,FF:FFFFFFFFFFFFFF,FFFFFFFFFFFFFFFFFFF:	0
A00817:23:HHTTMDRXX:1:2243:8838:5494 1:N:0:ACTAAGAT+AACCGCGG	-	p201	11308	GACAAGGACTTCCTGGACAATGAGGAGAACGAGGACATTCTTGAGGACATTGTCCTCACCCTTACGTTGTTTGAAGATAGGGAGATGATTGAAGAACGCTT	:,,:FFFF,,FFF:FFFFFF:FFFFFF:FFFF,FFFFFFFFFFFFFFFFF,FFFFFFFFFFFF:FFFFFFF,FFFFF,FFFFFFFFFFFFFFFFFFFFFFF	0
A00817:23:HHTTMDRXX:1:2220:5963:15295 1:N:0:ACTAAGAT+AACCGCGG	+	p201	11314	GACTTCCTGGACAATGAGGAGAACGAGGACATTCTTGAGGACATTGTCCTCACCCTTACGTTGTTTGAAGATAGGGAGATGATTGAAGAACGCTTGAAAAC	FFFFFFFFFFFFFFFFFFFFFF:FFFFFFFFFFFFFFFFFFFFFFFFFFFFFFFFFFFFFFFFFFFFFFFFFFFFFFFFFFFFFFF:FFFFFFFFFFFFFF	0
A00817:23:HHTTMDRXX:1:2208:21142:18443 1:N:0:ACTAAGAT+AACCGCGG	-	p201	11329	GAGGAGAACGAGGACATTCTTGAGGACATTGTCCTCACCCTTACGTTGTTTGAAGATAGGGAGATGATTGAAGAACGCTTGAAAACTTACGCTCATCTCTT	FFFFFF:FFFFFFFFF:FFFFFFFFFFFF:F,FFFFFFFFFFFFF,FFFFFFFFFFFFFFFFFFFFFFFFFFFFFFFFFFFFFFFF,FFFFFFF:FFFFFF	0
A00817:23:HHTTMDRXX:1:2163:25644:17409 1:N:0:ACTAAGAT+AACCGCGG	+	p201	11343	CATTCTTGAGGACATTGTCCTCACCCTTACGTTGTTTGAAGATAGGGAGATGATTGAAGAACGCTTGAAAACTTACGCTCATCTCTTCGACGACAAAGTCA	FFFFFFFFFFFFFFFFFFFFFFFFFFFFFFFFFFFFFFFFFFFFFFFFFFFFFFFFFFFFFFFFFFFFFFFFFFFFFFFFFFFFFFFFFFFFFFFFFFFFF	0
A00817:23:HHTTMDRXX:1:2148:29351:5572 1:N:0:ACTAAGAT+AACCGCGG	+	p201	11348	TTGAGGACATTGTCCTCACCCTTACGTTGTTTGAAGATAGGGAGATGATTGAAGAACGCTTGAAAACTTACGCTCATCTCTTCGACGACAAAGTCATGAAA	FFFFFFFFFFFFFFFFFFF:FFFFFFFFFFFFFFFFFFFFFFFFFF:FFFF:FFFFFFFFFFFFFFFFFF:FFFFFFFFFFFFFFFFFFFFFFFF:FFFFF	0
A00817:23:HHTTMDRXX:1:2217:6922:22811 1:N:0:ACTAAGAT+AACCGCGG	-	p201	11353	GACATTGTCCTCACCCTTACGTTGTTTGAAGATAGGGAGATGATTGAAGAACGCTTGAAAACTTACGCTCATCTCTTCGACGACAAAGTCATGAAACAGCT	FFFFFFFFFFFFFFFFFFFFFFFFFFFFFFFFFFFFFFFFFFFFFFFFFFFFFFFFFFFFFFFFFFFFFFFFFFFFFFFFFFFFFFFFFFFFFFFFFFFFF	0
A00817:23:HHTTMDRXX:1:2112:30436:26647 1:N:0:ACTAAGAT+AACCGCGG	-	p201	11365	ACCCTTACGTTGTTTGAAGATAGGGAGATGATTGAAGAACGCTTGAAAACTTACGCTCATCTCTTCGACGACAAAGTCATGAAACAGCTCAAGAGGCGCCG	F:FFFF::,FF:FFFFFF:FFFFFFFFFF,FF:FFFFFF:FF:FFFFFFFF:FF:FFFFFFFFFFFF,FFFFF,FFFFFF:FFFFF,:FFF,FFFF,F,FF	0
A00817:23:HHTTMDRXX:1:2267:20057:28714 1:N:0:ACTAAGAT+AACCGCGG	+	p201	11367	CCTTACGGTGTTTGAAGATAGGGAGATGATTGAAGAACGCTTGAAAACTTACGCTCATCTCTTCGACGACAAAGTCATGAAACAGCTCAAGAGGCGCCGAT	FFFFFFF,FFFFFFFFFFFFFFFFFFF:FFFFFFFFF:F:F:FFFFFFFFFFFFF:FFFFF:F:F:FFFFFFF:FFFFFFFFFF:FFFF:FFFF:FFFFF:	0	7:T>G
A00817:23:HHTTMDRXX:1:2206:9281:20259 1:N:0:ACTAAGAT+AACCGCGG	+	p201	11369	TTACGTTGTTTGAAGATAGGGAGATGATTGAAGAACGCTTGAAAACTTACGCTCATCTCTTCGACGACAAAGTCATGAAACAGCTCAAGAGGCGCCGATAT	FFFFFFFFFFFFFFFFFFFFFFFFFFFF:FFFF:FFFFFFFFFFFFFFFFFFFFFFFFFFFFFFFFFFFFFFFFFFFFFFFFFFFFFFFFFFFFFFFFFFF	0
A00817:23:HHTTMDRXX:1:2205:21757:3255 1:N:0:ACTAAGAT+AACCGCGG	+	p201	11371	ACGTTGTTTGAAGATAGGGAGATGATTGAAGAACGCTTGAAAACTTACGCTCATCTCTTCGACGACAAAGTCATGAAACAGCTCAAGAGGCGCCGATATAC	FFFFFF::FFFFFFFFFFFFFFFFFFFF:FFFFFFFFFFFFFFFFFFFF:F:FFFFFF:FFFFFFFFFFFFFFFFFF:FFFFFFFF:FF:FFFFFFFFFFF	0
A00817:23:HHTTMDRXX:1:2226:20003:8296 1:N:0:ACTAAGAT+AACCGCGG	+	p201	11406	CTTGAAAACTTACGCTCATCTCTTCGACGACAAAGTCATGAAACAGCTCAAGAGGCGCCGATATACAGGATGGGGGCGGCTGTCAAGAAAACTGATCAATG	FFFFFFFFFFFFFFFFFFFFFFFFFFFFF:FF:FFFFFFFFFFFFFFFF:FFFFFFFFFFFFFFFFFFFFFFFFFFFFFFFF:FFFFFFFFFFFFFFFFFF	0
A00817:23:HHTTMDRXX:1:2133:21359:26804 1:N:0:ACTAATAT+AACCGCGG	-	p201	11429	TCGACGACAAAGTCATGAAACAGCTCAAGTGGCGCCGATTTACAGGATGGGGGCGGCTGTCTAGAATACTGATCAATGGGATCCGAGACAAGCAGAGTGGA	F,F:FF:FF,,,:::::,,,F,F:F::F,,,FF:F:::F,,FFFFFFFFF:,F:F:,FFF,,,FFF,:,FFFFF,,:FF,FFFFFFFFF,FFF:F,,FF:,	0	34:A>T,39:A>T,61:A>T,71:A>T
A00817:23:HHTTMDRXX:1:2235:4707:25864 1:N:0:ACTAAGAT+AACCGCGG	-	p201	11459	GGCGCCGATATACAGGATGGGGGCGGCTGTCAAGAAAACTGATCAATGGGATCCGAGACAAGCAGAGTGGAAAGACAATCCTGGATTTTCTTAAGTCCGAT	:FFFF,:F:FFFF:FFFF:F:,FFF,:FFF:FFFFFFFFF:FFFF,FFFFFFF:FFFFFFFF:FFFFF:F:FF:FF:FFFFFFFFFFFFFFF:FFFFFFF:	0
A00817:23:HHTTMDRXX:1:2162:7609:29262 1:N:0:ACTAAGAT+AACCGCGG	+	p201	11493	AAAACTGATCAATGGGATCCGAGACAAGCAGAGTGGAAAGACAATCCTGGATTTTCTTAAGTCCGATGGATTTGCCAACCGGAACTTCATGCAGTTGATCC	FFFFFFFFFFF:FFFFFFFFFFFFFFFFFFFFFFFFFFFFFFFFFFFFFFFFFFFFFFFFFFFFFFFFFFFFFFFFFFFFFFFFFFFFFFFFFFFFFFFFF	0
A00817:23:HHTTMDRXX:1:2162:7473:29340 1:N:0:ACTAAGAT+AACCGCGG	+	p201	11493	AAAACTGATCAATGGGATCCGAGACAAGCAGAGTGGAAAGACAATCCTGGATTTTCTTAAGTCCGATGGATTTGCCAACCGGAACTTCATGCAGTTGATCC	FFFFFFFFFF::FFFFFFFFFFFFFFFFFFFFFFFFF:FFFFFFFFFFFFFFFFFFFFFFFFFFFFFFFFFFFFFFFFFFFFF:FFFFFFFFFFFFFFFFF	0
A00817:23:HHTTMDRXX:1:2239:9109:18834 1:N:0:ACTAAGAT+AACCGCGG	-	p201	11494	AAACTGATCAATGGGATCCGAGACAAGCAGAGTGGAAAGACAATCCTGGATTTTCTTAAGTCCGATGGATTTGCCAACCGGAACTTCATGCAGTTGATCCA	FFFF:FFFFF:FFFFF:FFFFFFFF:FFFFFF:FFFFFFFFFFFFFFFFFFF:FFFFFFFFFFFFFFFFFFFFFFFFFFFFFFFFFFFFFFFFFFFFFFFF	0
A00817:23:HHTTMDRXX:1:2254:6876:17754 1:N:0:ACTAAGAT+AACCGCGG	-	p201	11494	AAACTGATCAATGGGATCCGAGACAAGCAGAGTGGAAAGACAATCCTGGATTTTCTTAAGTCCGATGGATTTGCCAACCGGAACTTCATGCAGTTGATCCA	FFFF,FFFFF,FFFFFFFFFFFFFF:FFFFFFFFFFFFFFFFF,FFFFFFFFFFFFFFFFFFFFFFFFFFFFFFFF:FFFFFFFFFFFFFFFFFFFFFFFF	0
A00817:23:HHTTMDRXX:1:2268:16161:8531 1:N:0:ACTAAGAT+AACCGCGG	+	p201	11510	TCCGAGACAAGCAGAGTGGAAAGACAATCCTGGATTTTCTTAAGTCCGATGGATTTGCCAACCGGAACTTCATGCAGTTGATCCATGATGACTCTCTCACC	FFFFFFFFFFFFFFFFFFFFFFFFFFF:FFFF:FF:F:FFFFFFFFFFFFFFFFF:FFFFFFF,:FFFFFFF,FFFFFF::FF:F:FFFFFFFFFFFFFF,	0
A00817:23:HHTTMDRXX:1:2120:24722:13526 1:N:0:ACTAAGAT+AACCGCGG	+	p201	11512	CGAGACAAGCAGAGTGGAAAGACAATCCTGGATTTTCTTAAGTCCGATGGATTTGCCAACCGGAACTTCATGCAGTTGATCCATGATGACTCTCTCACCTT	FFFFFFF,FF,F:FF:FF,FFFFFFFFFFFFFFF:FFFFFFFFFFFFFFF:FFFFFFF,FFFFFFFFFFFFFFFFFFF:FFFFF::FF:FFFFF:FFFFFF	0
A00817:23:HHTTMDRXX:1:2160:23836:17315 1:N:0:ACTAAGAT+AACCGCGG	+	p201	11513	GAGACAAGCAGAGTGGAAAGACAATCCTGGATTTTCTTAAGTCCGATGGATTTGCCAACCGGAACTTCATGCAGTTGATCCATGATGACTCTCTCACCTTT	FFFFFFFFFFFFFFFFFFFFFFFFFFFFFFFFFFFFFFFFFFFFFFFFFFFFFFFFFFFFFFFFFFFFFFFFFFFFFFFFFFFFFFFFFFFFFFFFFFFFF	0
A00817:23:HHTTMDRXX:1:2175:11840:10316 1:N:0:ACTAAGAT+AACCGCGG	+	p201	11524	AGTGGAAAGACAATCCTGGATTTTCTTAAGTCCGATGGATTTGCCAACCGGAACTTCATGCAGTTGATCCATGATGACTCTCTCACCTTTAAGGAGGACAT	F:FFFFFFFFFFFFFFFFFFFFFFFFFFFFFFFFFFFFFFFFFFFFFFFFFFFFFFFFFFFFFFFFFFFFFFFFFFFFFFFFFFFFF,FFFFFFFFFFFFF	0
A00817:23:HHTTMDRXX:1:2251:28257:26663 1:N:0:ACTAAGAT+AACCGCGG	-	p201	11537	TCCTGGATTTTCTTAAGTCCGATGGATTTGCCAACCGGAACTTCATGCAGTTGATCCATGATGACTCTCTCACCTTTAAGGAGGACATCCAGAAAGCACAA	F:FFF:,FFFF,FFFFFF:FFFFFFF:FFFFFFFFFFFFFFFFFFFFFFF:FFF:FFFFFFFFFFFFFFFFFFFFFFFFFFFFFFFFFFF:FFFFFFFF:F	0
A00817:23:HHTTMDRXX:1:2171:5810:9298 1:N:0:ACTAAGAT+AACCGCGG	+	p201	11561	GATTTGCCAACCGGAACTTCATGCAGTTGATCCATGATGACTCTCTCACCTTTAAGGAGGACATCCAGAAAGCACAAGTTTCTGGCCAGGGGGACAGTCTT	FFFFFFFFF:FFFFFFFFFFFFFFFFFFFFFFFFFFFFFFFFFFFFFFFF:FFFFFFFFFFFFFFFFFFFFFFFFFFFFFFF:FFFFFFFFFFFFFFFFFF	0
A00817:23:HHTTMDRXX:1:2173:15745:31203 1:N:0:ACTAAGAT+AACCGCGG	+	p201	11561	GATTTGCCAACCGGAACTTCATGCAGTTGATCCATGATGACTCTCTCACCTTTAAGGAGGACATCCAGAAAGCACAAGTTTCTGGCCAGGGGGACAGTCTT	FFFFFFFFFFFFFFFFFFFFFFFFFFFFFFFFFFFF:FFFFFFFFFFFFF:FFFFFFFFFFFFFFFFFFF:FFFFF:FFFFFFFFFFFFFFFFFFFFFFFF	0
A00817:23:HHTTMDRXX:1:2107:13621:13338 1:N:0:ACTAAGAT+AACCGCGG	+	p201	11565	TGCCAACCGGAACTTCATGCAGTTGATCCATGATGACTCTCTCACCTTTAAGGAGGACATCCAGAAAGCACAAGTTTCTGGCCAGGGGGACAGTCTTCACG	FFFFFFFFFFF:FFFFFFFFFFFFFFFFFFFFFFFFFFFFFFFFFFFFFFFFFFFFFFFFFFFFFFFFF:FFFFFFFFFFFFFFFFFFFFFFFFFFFFFFF	0
A00817:23:HHTTMDRXX:1:2107:13666:15139 1:N:0:ACTAAGAT+AACCGCGG	+	p201	11565	TGCCAACCGGAACTTCATGCAGTTGATCCATGATGACTCTCTCACCTTTAAGGAGGACATCCAGAAAGCACAAGTTTCTGGCCAGGGGGACAGTCTTCACG	FFFFFFFFF,FFFFFFFFFFFFFFFFFFFFFFFFFFFFFFFFFFFF:FFFFF:FFFFF,FFF:FF,:FF:FFFFFFFFFFFF,FFFFFFFF:FFFFFFFFF	0
A00817:23:HHTTMDRXX:1:2224:6451:34929 1:N:0:ACTAAGAT+AACCGCGG	+	p201	11565	TGCCAACCGGAACTTCATGCAGTTGATCCATGATGACTCTCTCACCTTTAAGGAGGACATCCAGAAAGCAAAAGTTTCTGGCCAGTGGGACAGTCTTCACG	FFFF:FFFFFFFFFFFFF,F:,:FFFFFFFFFFFFFFFFFFF:F::,FFFFFFF,:FFF,FFFFFFF:F,,,FFFFF,F:FFFF::FF:FFF:FFFF:F,F	0	70:C>A,85:G>T
A00817:23:HHTTMDRXX:1:2278:10022:23829 1:N:0:ACTAAGAT+AACCGCGG	+	p201	11572	CGGAACTTCATGCAGTTGATCCATGATGACTCTCTCACCTTTAAGGAGGACATCCAGAAAGCACAAGTTTCTGGCCAGGGGGACAGTCTTCACGAGCACAT	FFFF,FF:FFFFFFFFFFFFFFFFFFFFFFFFFFFFFFF,FFFFFFFFFFFFFFF:FFFFFFFFFFFFFFFFFFFFFFFF:FFFFFFFFFFFFFFFFFFFF	0
A00817:23:HHTTMDRXX:1:2170:26784:7232 1:N:0:ACTAATAT+AACAGCGG	-	p201	11584	CAGTTGATCCATTATGACTCTCTCACCTTTAAGGAGGTCTTCCAGTTTGCACAAGTTTCTGGCCAGGGGGACAGTCTTCACGAGCACATCGCTAATCTTGC	,::FFF:F,,,F,,F,,,F,F,F,,,FFFFF,,,,,:,,,F,,,F,,,,,::,,FFFF:F::,:F:FFF,:FF,F,FF::FFFF:F::FFFFF:FFF::,F	0	53:A>T,54:A>T,55:A>T,61:A>T,63:A>T,88:G>T
A00817:23:HHTTMDRXX:1:2131:5918:27618 1:N:0:ACTAAGAT+AACCGCGG	-	p201	11602	TCTCTCACCTTTAAGGAGGACATCCAGAAAGCACAAGTTTCTGGCCAGGGGGACAGTCTTCACGAGCACATCGCTAATCTTGCAGGTAGCCCAGCTATCAA	FFFFFFFFF:FFFFFFFFFFFFFFFFFFFFFFFFFFFFFFFFFFFFFFFFFFFFFFFFFFFFFFFFFFFFFFFFFFFFFFFFFFFFFFFFFFFFFFFFFFF	0
A00817:23:HHTTMDRXX:1:2226:9001:24158 1:N:0:ACTAAGAT+AACCGCGG	-	p201	11612	TTAAGGAGGACATCCAGAAAGCACAAGTTTCTGGCCAGGGGGACAGTCTTCACGAGCACATCGCTAATCTTGCAGGTAGCCCAGCTATCAAAAAGGGAATA	FFFFFFFFFFFFFFFFFFFFFFFFFFFFFFFFFFFFFFFFFFFFFFFFFFFFFFFFFFFFFFFFFFFFFF,FFFFFFFFFFFFFFFFFFFFFFFFFFFFF,	0
A00817:23:HHTTMDRXX:1:2109:3242:19194 1:N:0:ACTAAGAT+AACCGCGG	+	p201	11622	CATCCAGAAAGCACAAGTTTCTGGCCAGGGGGACAGTCTTCACGAGCACATCGCTAATCTTGCAGGTAGCCCAGCTATCAAAAAGGGAATACTGCAGACCG	FFFFFFFFFFFF:FFFFFFFFFFFFFFFFFFFFFFFFFFFFFFFFFFFFFFFFFFFFFFFFFFFFFFF,FFF:FF,:FFFFFFFFFFFFF,FFFFFFFFF:	0
A00817:23:HHTTMDRXX:1:2119:9028:9424 1:N:0:ACTAAGAT+AACCGCGG	+	p201	11629	AAAGCACAAGTTTCTGGCCAGGGGGACAGTCTTCACGAGCACATCGCTAATCTTGCAGGTAGCCCAGCTATCAAAAAGGGAATACTGCAGACCGTTAAGGT	FFFFFFFFFFFFFFFFFFFFFFFFF,FFFFFFFFFFFFFFFFFFFFFFFFFFFFFFFFFFFFFFFFFFFF,FFF:F:FFFF,F:FFFFFFFFFFF:F,FFF	0
A00817:23:HHTTMDRXX:1:2275:23701:12070 1:N:0:ACTAAGAT+AACCGCGG	+	p201	11637	AGTTTCAGGCCAGGGGGACAGTCTTCACGAGCACATCGCTAATCTTGCAGGTAGCCCAGCTATCAAAAAGGGAATACTGCAGACCGTTAAGGTCGTGGATG	FFFFFF,:,FFFFFFFFF,F:,FFFF,F,F:,:FF:FF,FF,:::FF:F:F,FF:F:FFFFFFFFFFFF:F:FFFFFFFF,FFF:FFF,F:,,::F,FFFF	0	6:T>A
A00817:23:HHTTMDRXX:1:2218:9146:10379 1:N:0:ACTAAGAT+AACCGCGG	+	p201	11673	CGCTAATCTTGCAGGTAGCCCAGCTATCAAAAAGGGAATACTGCAGACCGTTAAGGTCGTGGATGAACTCGTCAAAGTAATGGGAAGGCATAAGCCCGAGA	FFFFFFFFFFFFFFFFFFFFFFFF:,F::F:,FFFF,,F:FFFFFFFFFF,:,F,FFFFFFFFFFFF:FF,:FFF:,:FF:FFF::FFFFFFFFFFFFFFF	0
A00817:23:HHTTMDRXX:1:2152:6533:21104 1:N:0:ACTAAGAT+AACCGCGG	+	p201	11674	GCTAATCTTGCAGGTAGCCCAGCTATCAATAAGGGAATACTGCAGACCGTTAAGGTCGTGGATGAACTCGTCAAAGTAATGGGAAGGCATAAGCCCGAGAA	FF,FFF,:FF,FFFF:FF:,,F,F:FF:F,F,:,:F:FFFFF,F,F:FF,F,F::F:,,:FFFFF,,,FFFFF,FFF:,:F,F,F,FF:,F:F:FFFF::,	0	29:A>T
A00817:23:HHTTMDRXX:1:2232:31512:5118 1:N:0:ACTAAGAT+AACCGCGG	+	p201	11685	AGGTAGCCCAGCTATCAAAAAGGGAATACTGCAGACCGTTAAGGTCGTGGATGAACTCGTCAAAGTAATGGGAAGGCATAAGCCCGAGAATATCGTTATCG	FFFFFFFFFFFFF:FFFFFFFFFFF,FFFFFFFFFFFFFFFFFFFFFFFFFFFFFFFFFFFFFFFFFFFFFFF:FFFFFFFFFFFFFFF:FFFFFFFFFF:	0
A00817:23:HHTTMDRXX:1:2249:17607:26976 1:N:0:ACTAAGAT+AACCGCGG	+	p201	11709	AATACTGCAGACCGTTAAGGTCGTGGATGAACTCGTCAAAGTAATGGGAAGGCATAAGCCCGAGAATATCGTTATCGAGATGGCCCGAGAGAACCAAACTA	FFFFFFFFFFFFFFFFFFFFFFFFFFFFFFFFFFFFFFFFFFFFFFFFFFFFFFFFFFFFFFFFF:FFFFFFFFFFFFFFFFFFFFFFFFFF:FFF,FFF,	0
A00817:23:HHTTMDRXX:1:2140:14452:1470 1:N:0:ACTAAGAT+CACCGCGG	-	p201	11718	GACCGTTAAGGTCGTGGATGAACTCGTCAAAGTAATGGGAAGGCATAAGCCCGAGAATATCGTTATCGAGATGGCCCGAGAGAACCAAACTACCCAGAAGG	FFFFFF:F:FF:F:F,FFFFFFFFF:FFFF:FFFFFFFFF:FFF:FFFFFFFFFFFFFFFF,:FFFFFFFFFFFFFFFFFFFFFFFFFFF:FFFFF:FFF:	0
A00817:23:HHTTMDRXX:1:2131:7636:2065 1:N:0:ACTAAGAT+AACCGCGG	+	p201	11744	TCAAAGTAATGGGAAGGCATAAGCCCGAGAATATCGTTATCGAGATGGCCCGAGAGAACCAAACTACCCAGAAGGGACAGAAGAACAGTAGGGAAAGGATG	FFFFFFFFFFFFFFFFFFFFFFFFFFFFFFFFFFFFFFFFFFFFFFFF:FFFFFFFF:FFFFFFF,FFFFFFFFFF:FFFFFFFFFFFF:FFFFFFFFFFF	0
A00817:23:HHTTMDRXX:1:2267:15944:6903 1:N:0:ACTAAGAT+AACCGCGG	-	p201	11749	GTAATGGGAAGGCATAAGCCCGAGAATATCGTTATCGAGATGGCCCGAGAGAACCAAACTACCCAGAAGGGACAGAAGAACAGTAGGGAAAGGATGAAGAG	FFFFFFFFFFFFFFFFFFFFFFFFF,FFFFFFFFFFFFFF:FFFFFFFFFFFFFFFFFFF:FFFF:FFFFFFFFFFFFFFFFFFFFFFFFFFFFFFFFFFF	0
A00817:23:HHTTMDRXX:1:2172:30327:15749 1:N:0:ACTAAGAT+AACCGCGG	+	p201	11773	AATATCGTTATCGAGATGGCCCGAGAGAACCAAACTACCCAGAAGGGACAGAAGAACAGTAGGGAAAGGATGAAGAGGATTGAAGAGGGTATAAAAGAACT	FFFFFFFFFFFFFFFFFFFFFFFFF:FF:FFFFFFFFFFFFFFF:FFFFFF:FFFFF:F,FFFFFFFFFFFFF,FFFFFFFFFFFFFFFF:FFF,FFFFFF	0
A00817:23:HHTTMDRXX:1:2114:14208:9001 1:N:0:ACTAAGAT+AACCGCGG	+	p201	11807	CTACCCAGAAGGGACAGAAGAACAGTAGGGAAAGGATGAAGAGGATTGAAGAGGGTATAAAAGAACTGGGGTCCCAAATCCTTAAGGAACACCCAGTTGAA	FFFFFFF,FFFFFFFFFFFFFFFFFF:F,FF,,FFFFFFF:,,,FFF,FF:FFF::FFFFFFFFFFF:FFFFFFFFFF:FFF:FFFFFFFFFFFF,FF,FF	0
A00817:23:HHTTMDRXX:1:2131:8531:32737 1:N:0:ACTAAGAT+AACCGCGG	+	p201	11809	ACCCAGAAGGGACAGAAGAACAGTAGGGAAAGGATGAAGAGGATTGAAGAGGGTATAAAAGAACTGGGGTCCCAAATCCTTAAGGAACACCCAGTTGAAAA	FFFFF:FFF::F:,FF,:FFFFF:FF,F,FFFFF,,FFFFFFFFF:FFF,FFF,:FFFF:,FFF:,FFF,FFFFF:,F,F:FFF:F,:,,:,:FFFFFFFF	0
A00817:23:HHTTMDRXX:1:2103:26856:19664 1:N:0:ACTAAGAT+AACCGCGG	-	p201	11831	GTAGGGAAAGGATGAAGAGGATTGAAGAGGGTATAAAAGAACTGGGGTCCCAAATCCTTAAGGAACACCCAGTTGAAAACACCCAGCTTCAGAATGAGAAG	FFFFFFFFFFFFFFFFFFFFFFFFFFFFFFFFF:FFF:FFFFFFFFFFFFFFFFFFFFFFFFFFFFFFFFFFFFFFFFFFFFFFFFFFFFFFFFFFFFFFF	0
A00817:23:HHTTMDRXX:1:2275:9986:1219 1:N:0:ACTAAAAT+AACCGCGG	+	p201	11839	AGGATGAAGAGGATTGAAGAGGGTATAAAAGAACTGGGGACCCAAAACCTTAAGGAACACCCAGTTGAAAACACCCAGCTTCAGAATGAGAAGCTCTACCT	:FF,,F,,FFFF:,FFFFFFFF:F,FFFFFFF,:,F:F:,FFFF:F,FF,FFFF:F::FFF:F,,:,F:FFFFF:FFF,F:FF::FFFFFFFF:,F,FFFF	0	39:T>A,46:T>A
A00817:23:HHTTMDRXX:1:2204:27136:4961 1:N:0:ACTAAGAT+AACCGCGG	-	p201	11849	GGATTGAAGAGGGTATAAAAGAACTGGGGTCCCAAATCCTTAAGGAACACCCAGTTGAAAACACCCATCTTCAGAATGAGAAGCTCTACCTGTACTACCTG	,FFFF:FFFF:F:FF,FFFFFFFF,F::FF,F,FF:FF:FF,F:,FFFFFFFF::FFFF,FF,FFFF,FFFFFFFFFF,,FF:FF:FFFF::FFFFFFFFF	0	33:G>T
A00817:23:HHTTMDRXX:1:2242:28022:21151 1:N:0:ACTAAGAT+AACCGCGG	-	p201	11849	TGATTGAAGAGGGTATAAAAGAACTGGGGTCCCAAATCCTTAAGGAACACCCAGTTGAAAACACCCAGCTTCAGAATGAGAAGCTCTACCTGTACTACCTG	,FFFFFFFF:FFF,FFFF:FFFFFFFFFFFFFFFFF:FFFF:FFFFFF:FFFFFFFFFFFFFFFFFFFFFFFFFFFFF:FF:FFFFFFFFFFFFFFFFFFF	0	100:G>T
A00817:23:HHTTMDRXX:1:2144:12481:23453 1:N:0:ACTAAGAT+AACCGCGG	+	p201	11851	ATTGAAGAGGGTATAAAAGAACTGGGGTCCCAAATCCTTAAGGAACACCCAGTTGAAAACACCCAGCTTCAGAATGAGAAGCTCTACCTGTACTACCTGCA	FFFFFFFFFFFFFFFFFFFFFFFFFFFFFFF:FFFFFFFFFFFFFFFFFFFFFFFFFFFFFFFFFFFFFFFFFFFFFFFFFFFFFFFFFFFFFFFFFFFFF	0
A00817:23:HHTTMDRXX:1:2252:4426:35336 1:N:0:ACTAAGAT+AACCGCGG	+	p201	11859	GGGTATAAAAGAACTGGGGTCCCAAATCCTTAAGGAACACCCAGTTGAAAACACCCAGCTTCAGAATGAGAAGCTCTACCTGTACTACCTGCAGAACGGCA	FFFF::FF::F:FFFFFFFFFFFFFFFFFF:FFFFFFFFFFFFF:F:FFF,F:FFFFFF,FFFFFFFFFFFFFFFF:FFFFFFFFFFF::FFFFFFFFFFF	0
A00817:23:HHTTMDRXX:1:2223:32542:10535 1:N:0:ACTAAGAT+AACCGCGG	-	p201	11862	TATAAAAGAACTGTGGTCCCAAATCCTTAAGGAACACCCAGTTGAAAACACCCAGCTTCAGAATGAGAAGCTCTACCTGTACTACCTGCAGAACGGCAGGG	:F,FFF::::F,F,FFFFFFFFFFF::FFFFFF::,FFFFFFFFFFF,FFFFFFFFFFFFFFF:FFF:FFFFFFFFFFFFFFFFFFFFFFF,FFFFF:FFF	0	87:G>T
A00817:23:HHTTMDRXX:1:2210:3947:35947 1:N:0:ACTAAGAT+AACCGCGG	+	p201	11869	GAACTGGGGTCCCAAATCCTTAAGGAACACCCAGTTGAAAACACCCAGCTTCAGAATGAGAAGCTCTACCTGTACTACCTGCAGAACGGCAGGGACATGTA	F::FFFFFFFFFFFFFFFFFFFFFFFFFFFFFFFFFFFFFFFFFFFFFFFFFFFFFFFFFF:FFFFFFFFFFFFFFFFFFFFFFFFFFFFFFFFFF,FFFF	0
A00817:23:HHTTMDRXX:1:2135:14859:30076 1:N:0:ACTAAGAT+AACCGCGG	+	p201	11871	ACTGGGGTCCCAAATCCTTAAGGAACACCCAGTTGAAAACACCCAGCTTCAGAATGAGAAGCTCTACCTGTACTACCTGCAGAACGGCAGGGACATGTACG	FF:FFFFFFFF:FFFFFFFFFFFFFFFFFFFF:FFFFFFFFFFFFFFFFFFF,:FFFFFF:FFFFFFFFFFFFFFFFFFFFFFFF:FFFFFF,FFFFFFFF	0
A00817:23:HHTTMDRXX:1:2124:13729:11146 1:N:0:ACTAAGAT+AACCGCGG	-	p201	11893	GAACACCCAGTTGAAAACACCCAGCTTCAGAATGAGAAGCTCTACCTGTACTACCTGCAGAACGGCAGGGACATGTACGTGGATCAGGAACTGGACATCAA	FFF:FF:FFFF:FFFF:F,FFFFF,F:FF,FFF,F,FFFFFFF:FFFFFF,F,:F,F:F:F::F:F:,FF:FF:FFF,:F::FF,F,,FFFFF:FF:F,,F	0
A00817:23:HHTTMDRXX:1:2151:32190:25582 1:N:0:ACTAAGAT+AACCGCGG	+	p201	11904	TGAAAACACCCAGCTTCAGAATGAGAAGCTCTACCTGTACTACCTGCAGAACGGCAGGGACATGTACGTGGATCAGGAACTGGACATCAATCGGCTCTCCG	FFFFF:FFFFFFFFF:FFFFFFFFFFFFFFFFFFFFFFFFFFFFFFFFFFFFFFFFFFFFFFFFFFFFFFF:FFFFFFFFFFFFF:FFFFFFFFFFFFFFF	0
A00817:23:HHTTMDRXX:1:2260:13060:1564 1:N:0:ACTAAGAT+AACCGCGG	-	p201	11905	GAAAACACCCAGCTTCAGAATGAGAAGCTCTACCTGTACTACCTGCAGAACGGCAGGGACATGTACGTGGATCAGGAACTGGACATCAATCGGCTCTCCGA	:FFFFFFFFFFFFFFFFFFFFFFF:FFFFFFFFFFFFFFFFFFFFFFFFFFFFFFFFFFFFFFFFFFFFFFFFFFFFFFFFFFFFFFFFFFFFFFFFFFFF	0
A00817:23:HHTTMDRXX:1:2233:4797:3098 1:N:0:ACTAAGAT+AACCGCGG	-	p201	11914	CAGCTTCAGAATGAGAAGCTCTACCTGTACTACCTGCAGAACGGCAGGGACATGTACGTGGATCAGGAACTGGACATCAATCGGCTCTCCGACTACGACGT	FFFFFFFFFFFFFFFFFFFFFFFFFFFFFFFFFFFFFFFFFFFFFFFFFFFFFFFFFF:FFFFFFFFFFFFFFFFFFFFFFFFFFFFFFFFFFFFFFFFFF	0
A00817:23:HHTTMDRXX:1:2249:23674:4257 1:N:0:ACTAAGAT+AACCGCGG	+	p201	11919	TCAGAATGAGAAGCTCTACCTGTACTACCTGCAGAACGGCAGGGACATGTACGTGGATCAGGAACTGGACATCAATCGGCTCTCCGACTACGACGTGGATC	FFFFFFFFFFFFFFFFFFFFFFFFFFFFFFFFFFFFFFFFFFFFFFFFFFFFFFFFFFFFFFFFFFFFFFFFFFFFFFFFFFFFFFFFF:FFFFFFFFFF,	0
A00817:23:HHTTMDRXX:1:2259:11532:23281 1:N:0:ACTAAGAT+AACCGCGG	+	p201	11921	AGAATGAGAAGCTCTACCTGTACTACCTGCAGAACGGCAGGGACATGTACGTGGATCAGGAACTGGACATCAATCGGCTCTCCGACTACGACGTGGATCAT	:FFFFFFFFFFFFFFFFFFFFFFFFFFFFFFFFFFFFFFFFFFFFFFFFFFFFFFFFFFFFFFFFFFFFFFFFFFFFFFFFFFFFFFFFFFFFFFFFFFFF	0
A00817:23:HHTTMDRXX:1:2224:13042:20415 1:N:0:ACTAAGAT+AACCGCGG	+	p201	11925	TGAGAAGCTCTACCTGTACTACCTGCAGAACGGCAGGGACATGTACGTGGATCAGGAACTGGACATCAATCGGCTCTCCGACTACGACGTGGATCATATCG	FFFFFFFFFFFFFFFFFFFFFFFFFFFFFFFFFFFFFFFFFFFFFFFFFFFFFFFFFFFFFFFFFFFFFFFFFFFFFFFFFFFFFFFFFFFFFFFFFFFFF	0
A00817:23:HHTTMDRXX:1:2216:6641:26428 1:N:0:ACTAAGAT+AACCGCGG	-	p201	11941	TACTACCTGCAGAACGGCAGGGACATGTACGTGGATCAGGAACTGGACATCAATCGGCTCTCCGACTACGACGTGGATCATATCGTGCCCCAGTCTTTTCT	:FFFFFFFFFFFFFFFFFFFFFFFFFFFFFFFFFFFFFFFFFFFFFFFFFFFFFFFFFFFFFFFFFFFFFFF::FFFFFFFFFFFFFFFFFFFFFFFFFFF	0
A00817:23:HHTTMDRXX:1:2230:19416:29606 1:N:0:ACTAAGAT+AACCGCGG	-	p201	11945	ACCTGCAGAACGGCAGGGACATGTACGTGGATCAGGAACTGGACATCAATCGGCTCTCCGACTACGACGTGGATCATATCGTGCCCCAGTCTTTTCTCAAA	FFFFFFFFF,FFFFFFFFFFFFFFFFFFFFF:FFFFFFFFFFFFFFFFFFFFFFFFFFFFFFFFFFFFFFFFFFFFFFFFFFFFFFFFFFFFFFFFFFFFF	0
A00817:23:HHTTMDRXX:1:2228:20546:12273 1:N:0:ACTAAGAT+AACCGCGG	+	p201	11958	CAGGGACATGTACGTGGATCAGGAACTGGACATCAATCGGCTCTCCGACTACGACGTGGATCATATCGTGCCCCAGTCTTTTCTCAAAGATGATTCTATTG	F:FFFFF,F,FFFFFFFFFFFFFFFFFFFFFFFFFFFFFFFFFFFFFFF,FF:,FFF::FFFFFFF:FF::FFFFFFFF,FFFFFFFF:F,,FFFF:FFFF	0
A00817:23:HHTTMDRXX:1:2164:10502:23594 1:N:0:ACTAAGAT+AACCGCGG	-	p201	11964	CATGTACGTGGATCAGGAACTGGACATCAATCGGCTCTCCGACTACGACGTGGATCATATCGTGCCCCAGTCTTTTCTCAAAGATGATTCTATTGATAATA	,FFFF,F:,F,FFFFFFFF,FF:F:FF,F,FFFF:,FFFF,:FFFFF:FFFFFFFFFFF:::FF,FF::FFFF,FF:FF:,:FFFF,FFF,,FFFF:FF:F	0
A00817:23:HHTTMDRXX:1:2212:24108:35446 1:N:0:ACTAAGAT+AACCGCGG	-	p201	11967	GTACGTGGATCAGGAACTGGACATCAATCGGCTCTCCGACTACGACGTGGATCATATCGTGCCCCAGTCTTTTCTCAAAGATGATTCTATTGATAATAAAG	FFFFFFFFFFFFFFFFFFFFFFFFFFFFFFFFFFFFFFFFFFFFFFFFFFFFFFFFFFFFFFFFFFFFFFFFFFFFFFFFFFFFFFFFFFFFFFFFFFFF:	0
A00817:23:HHTTMDRXX:1:2228:23357:12633 1:N:0:ACTAAGAT+AACCGCGG	-	p201	11974	GATCAGGAACTGGACATCAATCGGCTCTCCGACTACGACGTGGATCATATCGTGCCCCAGTCTTTTCTCAAAGATGATTCTATTGATAATAAAGTGTTGAC	FFFFFFFF,FFFF::FFFF,FFFFFFFFFF:FFF:F::FFFFF:FFF::FFFFFFF,FFFFFFFFF:FFFFF:,FF:FF:FFFFF:FFFFFFFFFFF:FF,	0
A00817:23:HHTTMDRXX:1:2259:31656:19993 1:N:0:ACTAAGAT+AACCGCGG	-	p201	11987	ACATCAATCGGCTCTCCGACTACGTCGTGGATCATATCGTGCCCCAGTCTTTTCTCAAAGATGATTCTATTGATAATAAAGTGTTGACAAGATCCGATAAA	,:FFFFFFFFFFF:FFFFF:FFFF,F:FFFFF:FF:FFFFFF,FFFFFFFFF:FF,,FFFFFFFFFFFFFFFFFFFFF,:FFFFFF:FFF:FF:,:FFFFF	0	76:A>T
A00817:23:HHTTMDRXX:1:2133:1850:15342 1:N:0:ACTAAGAT+AACCGCGG	-	p201	11988	CATCAATCGGCTCTCCGACTACGACGTGGATCATATCGTGCCCCAGTCTTTTCTCAAAGATGATTCTATTGATAATAAAGTGTTGACAAGATCCGATAAAA	:FFFFFFFFFFF:FFFFFFF:FFFFFFFFFFFFFFFFFFF:FFFFFFFFFFFFFFFFFFFFFFFFFFFFFFFFFFFFFFFFFF:FFFFFFFFFFFFFFFF,	0
A00817:23:HHTTMDRXX:1:2247:25807:15186 1:N:0:ACTAAGAT+AACCGCGG	+	p201	11996	GGCTCTCCGACTACGACGTGGATCATATCGTGCCCCAGTCTTTTCTCAAAGATGATTCTATTGATAATAAAGTGTTGACAAGTTCCGATAAAATTAGAGGG	FFFFFFFFFFFFFFFFFFFF:FFFFFFFFFFFFFFFFFFFFFF:FF:FFFF,FF:FF,FF::F,::FF,FFF,FFFFFFF:F,FFF::F:,:,,FFF:FFF	0	82:A>T,93:A>T
A00817:23:HHTTMDRXX:1:2124:19660:2378 1:N:0:ACTAAGAT+AACCGCGG	+	p201	12002	CCGACTACGACGTGGATCATATCGTGCCCCAGTCTTTTCTCAAAGATGATTCTATTGATAATAAAGTGTTGACAAGATCCGATAAAAATAGAGGGAAGAGT	FFFFFFFFFFFFFFFFFFFFFFFFFFFFFFFFFFFFFFFF:,FFFFFFFFFFFFFFFFFFFFFF:FFFFFFFFFFFFFF:FF:F:FFFFFFFFFFF,FFF,	0
A00817:23:HHTTMDRXX:1:2168:1163:24956 1:N:0:ACTAAGAT+AACCGCGG	+	p201	12005	ACTACGACGTGGATCATATCGTGCCCCAGTCTTTTCTCAAAGATGATTCTATTGATAATAAAGTGTTGACAAGATCCGATAAAAATAGAGGGAAGAGTGAT	:FFFFF:FFFFFF:FFFFFFFFFFFFFF:FFFFFFFFFFF:FFFFFFFFFFFFFFFFFFFFFF:FFFFFFFFFFF:FFF,F:FFFFFFFFFF:,FFFFFFF	0
A00817:23:HHTTMDRXX:1:2214:10700:35493 1:N:0:ACTAAGAT+AACCGCGG	+	p201	12007	TACGACGTGGATCATATCGTGCCCCAGTCTTTTCTCAAAGATGATTCTATTGATAATAAAGTGTTGACAAGATCCGATAAAAATAGAGGGAAGAGTGATAA	FFFFFFFFFFFFFFFFFFFFFFFFFFFFFFFFFFFF,F:F::FFFFFF,FFF,FF,::FFFFFFFFF:FFFFFF:FFF,,FFFF,FFFFFFFFFFFF,F,F	0
A00817:23:HHTTMDRXX:1:2119:14389:8281 1:N:0:ACTAAGAT+AACCGCGG	+	p201	12029	CCCAGTCTTTTCTCAAAGATGATTCTCTTGATAATAAAGTGTTGACAAGATCCGATAAAAATAGAGGGAAGAGTGATAACGTCCCCTCAGAAGAAGTTGTC	FFFFFFFFFFFFFF:FFFFFFFFFFF,FFF,,F,F,FFFFFFFFFFFFF:FFFFF,,FFF,FFFFFFFF:FFF:FFFF,FFFFFFFFF:FF:FF:FFFF:F	0	26:A>C
A00817:23:HHTTMDRXX:1:2242:26603:7012 1:N:0:ACTAACAT+AACCGCGG	-	p201	12030	CCAGTCTTTTCTCAAAGATGATTCTATTGATAATAAAGTGTTGACAAGATCCGATAAAAATAGAGGGAAGAGTGATAACGTCCCCTCAGAAGAAGTTGTCA	:FF,FFFFFF,FFFFFFFF,:FFF:FFFF:FFFFFFFFF:FFF:FFFF,:F:FFFFFFFFFFFF:FFFFFFFFFFFFFFF:FFFFFFFFFFFFFFFF:FFF	0
A00817:23:HHTTMDRXX:1:2172:11758:27806 1:N:0:ACTAAGAT+AACCGCGG	-	p201	12049	GATTCTATTGATAATAAAGTGTTGACAAGATCCGATAAAAATAGAGGGAAGAGTGATAACGTCCCCTCAGAAGAAGTTGTCAAGAAAATGAAAAATTATTG	FF:FFFFFFFFFF:FFFFFFFFFFFFFFF,FFFFFFFFFFFFFFFFFFFFFFFFFFFF,FFFFFFFFFFFFFFFFF:FFFFFFFFFFFFFFFFFFFFFFFF	0
A00817:23:HHTTMDRXX:1:2220:23529:11710 1:N:0:ACTAAGAT+AACCGCGG	-	p201	12079	TCCGATAAAAATAGAGGGAAGAGTGATAACGTCCCCTCAGAAGAAGTTGTCAAGAAAATGAAAAATTATTGGCGGCAGCTGCTGAACGCCAAACTGCTCAC	FFFFFFFF:F:F,FFFFF,FFF:F:F,FFFFF:::FF:,FFF:FF,FFF::FFFFFFFFFFFFFF:FFFF:FFFFFF:FF:FFFFFFF:FFFFFF:,FFFF	0	4:A>C
A00817:23:HHTTMDRXX:1:2155:5321:8328 1:N:0:ACTAAGAT+AACCGCGG	+	p201	12130	AAGAAAATGAAAAATTATTGGCGGCAGCTGCTGAACGCCAAACTGATCACACAACGGAAGTTCGATAATCTGACTAAGGCTGAACGAGGTGGCCTGTCTGA	FFFFFFFFFF:FFFFFFFFFFFFFFFFFF:FFFFFFFFFFFFFFFFFFFFFFFFFFFF:FFFFFFFFF:FFFFFFFFFFFFF:FFFFFFFFFFF:F:F:FF	0
A00817:23:HHTTMDRXX:1:2159:4878:17268 1:N:0:ACTAAGAT+AACCGCGG	-	p201	12133	AAAATGAAAAATTATTGGCGGCAGCTGCTGAACGCCAAACTGATCACACAACGGAAGTTCGATAATCTGACTAAGGCTGAACGAGGTGGCCTGTCTGAGTT	:F:FFFFFF,:,FFFF:FFFFFFFFFFF,FFF:FFFFFFFFF:FFFFFFF:FFFFFFFFFFFFF::FFFFFFF,:FF:FFFFF:FFFFFFFFFFFFFFFFF	0
A00817:23:HHTTMDRXX:1:2107:27778:24643 1:N:0:ACTAAGAT+AACCGCGG	+	p201	12147	TTGGCGGCAGCTGCTGAACGCCAAACTGATCACACAACGGAAGTTCGATAATCTGACTAAGGCTGAACTAGGTGGCCTGTCTGAGTTGGATAAAGCCGGCT	F,:F:F:FFF:,:,FFFFFF,FFF,::FFF:FFFFFF:::,:FF,FFF:FF,,F,::F,F:FFFF,,:,:FFFF,F,FF:,:F:FFFFFFF,:,::F,FFF	0	68:G>T
A00817:23:HHTTMDRXX:1:2242:3983:32878 1:N:0:ACTAAGAT+AACCGCGG	+	p201	12157	CTGCTGAACGCCAAACTGATCACACAACGGAAGTTCGATAATCTGACTAAGGCTGAACGAGGTGGCCTGTCTGAGTTGGATAAAGCCGGCTTCATCAAAAG	FFFFFFFFFFFFFF:FFFFFFFFFFFFFFFFFFFFFFFFFFFFFFFFFFFFFFFFFFFFFFFFFFFFFFFFFFFFFFFFFFF:FFFFFFFFFFFFF,FFF:	0
A00817:23:HHTTMDRXX:1:2216:27868:25332 1:N:0:ACTAAGAT+AACCGCGG	+	p201	12171	AATGATCACACAACGGAAGTTCGATAATCTGACTAATGCTGAACGAGGTGGCCTGTCTGAGTTGGATAAATCCGGCTTCATCAAAAGTCAGCTTGTTGAGA	:,,F:F,F:FFFFF,FF,,F,:F,FF:FFFFFFFFF,:FFFF,FF:FF:F:F,::,FF:F,FFFFFFFFF,:F::::FFFFFFFF:F,FF,,FFFF:,FFF	0	1:C>A,36:G>T,70:G>T,87:G>T
A00817:23:HHTTMDRXX:1:2167:7392:23281 1:N:0:ACTAAGAT+AACCGCGG	+	p201	12172	CTGATCACACAACGGAAGTTCGATAATCTGACTAAGGCTGAACGAGGTGGCCTGTCTGAGTTGGATAAAGCCGGCTTCATCAAAAGGCAGCTTGTTGAGAC	FFFFFFFFFFF:FFFFFFFFFFFFFFFFFFFFFFFFFFFF:FFFFFFFFFFFFF:F:FFFF:FFFFF:FFFFFFFF,FF,FFF:FFFFFFF,FF:FFFF:F	0
A00817:23:HHTTMDRXX:1:2143:16062:36135 1:N:0:ACTAAGAT+AACCGCGG	-	p201	12178	ACACAACGGAAGTTCGATAATCTGACTAAGGCTGAACGAGGTGGCCTGTCTGAGTTGGATAAAGCCGGCTTCATCAAAAGGCAGCTTGTTGAGACACGCCA	:F:FFFFFFFFFFFFFFFFFFFFFFFF,FFFFFFFFFFFFFFFFFFFFFFFFFFFFFFFFFFFFFFFFFFFFFFFFFFFFFFFFFFFFFFFFFFFFFFFFF	0
A00817:23:HHTTMDRXX:1:2157:29053:5274 1:N:0:ACTAAGAT+AACCGCGG	+	p201	12185	GGAAGTTCGATAATCTGACTAAGGCTGAACGAGGTGGCCTGTCTGAGTTGGATAAAGCCGGCTTCATCAAAAGGCAGCTTGTTGAGACACGCCAGATCACC	FFFFFFFFFFFFFFFFFFFFFFFFFFFFFFFFFFFFFFFFF:FFFFFFFFFFFFFFFFFFFFF:FFFFFFFFFFFFFF:FFFFFFFFFFFFFFFFFFFFFF	0
A00817:23:HHTTMDRXX:1:2252:6668:26193 1:N:0:ACTAAGAT+AACCGCGG	+	p201	12193	GATAATCTGACTAAGGCTGAACGAGGTGGCCTGTCTGAGTTGGATAAAGCCGGCTTCATCAAAAGGCAGCTTGTTGAGACACGCCAGATCACCAAGCACGT	FFFFFF,FFFFFFFFFFFFFF:FF:FFFFFFFFFFFFFFFFFFFFFFFFFFFFFFFFFFFFFFFFF,:FFFFFFFFFFFFFFFFFFFFFFFF:FFF:FFFF	0
A00817:23:HHTTMDRXX:1:2149:31069:6417 1:N:0:ACTAAGAT+AACCGCGG	+	p201	12203	CTAAGGCTGAACGAGGTGGCCTGTCTGAGTTGGATAAAGCCGGCTTCATCAAAAGGCAGCTTGTTGAGACACGCCAGATCACCAAGCACGTGGCCCAAATT	FFFFFFFFFFFFFFFFFFFFFFFFFFFFFFFFFFFFF:FFFFFFFFFFFFFFFFFFFFFFFFFFFFFFFFFFFFFFF:FFFFFFFFFFFFFFFFFFFFFF:	0
A00817:23:HHTTMDRXX:1:2172:19190:28682 1:N:0:ACTAAGAT+AACCGCGG	-	p201	12208	GCTGAACGAGGTGGCCTGTCTGAGTTGGATAAAGCCGGCTTCATCAAAAGGCAGCTTGTTGAGACACGCCAGATCACCAAGCACGTGGCCCAAATTCTCGA	FFFFFFFFFFFFFFFFFFFFFFFF:FFFF:FFFFFFFFF:FFFFFFFFFFFFFFFFFFFFFFFFFFFFFFFFFFFFFFFFFFFFFFFFFFFFFF:FFFFFF	0
A00817:23:HHTTMDRXX:1:2171:7365:15655 1:N:0:ACTAAGAT+AACCGCGG	-	p201	12233	TGGATAAAGCCGGCTTCATCAAAAGGCAGCTTGTTGAGACACGCCAGATCACCAAGCACGTGGCCCAAATTCTCGATTCACGCATGAACACCAAGTACGAT	FFFFFFFFFFFFFFFFFFFF:,:FFFF:FFFFFFFFFF:FFFF:FFFFFF:FFFFFFFFFFFFFFFFFF,FF:FFFFFFFFFFFFFFFFFFFFFFFFFFFF	0
A00817:23:HHTTMDRXX:1:2242:14769:1078 1:N:0:ACTAAGAT+AACCGCGG	-	p201	12246	GTTAATCAAACGGCAGGTTGTTGAGACAAGCCAGATCACCAAGCACGTGGCCCAAATTCTCGATTCACGCATGAACACCAAGTACGATGAAAATGACAAAC	:FF,FFF:,F,:F:F:,F,::FF,F,F:,FFF:F:FFF,:F,,F::FFFF:::,FF,FF:FFF,FFF,FFFF:FFFFF::FFFF:F,FF::F,FFFFFFFF	0	72:C>A,84:C>G,90:A>C,97:C>A,100:C>G
A00817:23:HHTTMDRXX:1:2146:13575:19961 1:N:0:ACTAAGAT+AACCGCGG	+	p201	12249	CATCAAAAGGCAGCTTGTTGAGACACGCCAGATCACCAAGCACGTGGCCCAAATTCTCGATTCACGCATGAACACCAAGTACGATGAAAATGACAAACTGA	FFFFFFFFFFFFFFFFFFFFFFFFFFFFFFFFFFFFFFFFFFFFFFFFFFFFFFFFFFFFFFFFFFFFFFFFFFFF,FFFFFFFFFFFFFFFFFFFFFFFF	0
A00817:23:HHTTMDRXX:1:2104:27787:9533 1:N:0:CCTAAGAT+CACCGCGG	+	p201	12259	CAGCTTGTTGAGACACGCCAGATCACCAAGCACGTGGCCCAAATTCTCGATTCACGCATGAACACCAAGTACGATGAAAATGACAAACTGATTCGAGAGGT	FFFFFFFFFFFFFFFFFFFFFFFFFFF,FFFFFFFFFFFFFFFFFFFFFFFFFFFFF,FFFFFFFF:FFFFFFFFFFFFFFFFFFF:FFFFFFFFFFFFFF	0
A00817:23:HHTTMDRXX:1:2237:3667:24784 1:N:0:ACTAAGAT+AACCGCGG	+	p201	12268	GAGACACGCCAGATCACCAAGCACGTGGCCCAAATTCTCGATTCACGCATGAACACCAAGTACGATGAAAATGACAAACTGATTCGAGAGGTGAAAGTTAT	FFFFFFFFFFFFFFFFFF:FFFFFFFFFFFFF:FFFFFFFFFFFFFFFFFFFFFFFFFFFFFFFFFFFFFFFF:FFF:FFF:FFFF,FFFFFF,FFFF,FF	0
A00817:23:HHTTMDRXX:1:2135:21477:36589 1:N:0:ACTAAGAT+AACCGCGG	+	p201	12273	ACGCCAGATCACCAAGCACGTGGCCCAAATTCTCGATTCACGCATGAACACCAAGTACCATGAAAATGACAAACTGATTCGAGAGGTGAAAGTTATTACTC	FF:FFFFFFFFFF,FFF,:FFFFFFFFFFFF,:F,FFFFF::F,F,FFF:FFFF,FFF,,:FFFFFFFFF,FFF,F:FFFFFFFFFFF:FFF:FFFFFFFF	0	58:G>C
A00817:23:HHTTMDRXX:1:2204:8874:18458 1:N:0:ACTAAGAT+AACCGCGG	+	p201	12284	CCAAGCACGTGGCCCAAATTCTCGATTCACGCATGAACACCAAGTACGATGAAAATGACAAACTGATTCGAGAGGTGAAAGTTATTACTCTGAAGTCTAAG	FFFFFFFFFFFFFFFFF:FFFFFFFFFFFFFFFFFFFFFFF,FFFFFFFFFFFFFFFFFFF:FFF,FFFFFFFFFFFFFFF:FFFFFFFFFFFFFFFFFFF	0
A00817:23:HHTTMDRXX:1:2102:31783:32675 1:N:0:ACTAAGAT+AACCGCGG	-	p201	12313	CGCATGAACACCAAGTACGATGAAAATGACAAACTGATTCGAGAGGTGAAAGTTATTACTCTGAAGTCTAAGCTGGTCTCAGATTTCAGAAAGGACTTTCA	:FFFFFFFFFFFFFFFFFFFFFFFFFFFFFFFF,F,FFFFFFFFFF,FFFFFFFFFFFFFFFFFFFF:FFFFF:FFFFFFFFFFFFFFFFFF:FFFFFFFF	0
A00817:23:HHTTMDRXX:1:2102:31919:4194 1:N:0:ACTAAGAT+CACCGCGG	+	p201	12332	GTGAAAATGACAAACTGATTCGAGAGGTTAAAGTTATTACTCTGAAGTCTAATCTGGTCTCAGATTTCAGAAAGTACTTTCAGTTTTATAAGGTGTGAGAG	,FFF,,FF,FFFF:,F:FFFFF,,:,FF,:F,F,F:,FFFFF,,FFFF:FF,,,,FF:F,,,F:,,F:FF,F,,,F,FFF,::FF,:,,,,F:FF,F,FFF	0	0:A>G,28:G>T,52:G>T,74:G>T,95:A>T
A00817:23:HHTTMDRXX:1:2174:26666:12884 1:N:0:ACTAAGAT+AACCGCGG	+	p201	12336	AAATGACAAACTGATTCGAGAGGTGAAAGTTATTACTCTGAAGTCTAAGCTGGTCTCAGATTTCAGAAAGGACTTTCAGTTTTATAAGGTGAGAGAGATCA	FFFFFFFFFFFFFFFFFFFFFFFFFFFFFFFFFFFFFFFFFFFFFFFFFFFFFFFFFFFFFFFFFFFFFFFFFFFFFFFFFFFFFFFFFFFFFFFFFFFFF	0
A00817:23:HHTTMDRXX:1:2250:31901:15906 1:N:0:ACTAAGAT+AACCGCGG	-	p201	12399	CAGAAAGGACTTTCAGTTTTATAAGGTGAGAGAGATCAACAATTACCACCATGCGCATGATGCCTACCTGAATGCAGTGGTAGGCACTGCACTTATCAAAA	FFF:FFFFFFFFF:F,FFFFFFFFFFFFFFFFFFFFFFFFFFFFFFFFFFFFFFFFFFFF,FFFFFFFFFF,,FFFFFFFF:FFF:FFFFFFFFFFFFFFF	0
A00817:23:HHTTMDRXX:1:2267:9037:31015 1:N:0:ACTAAGAT+AACCGCGG	-	p201	12400	AGAAAGGACTTTCAGTTTTATAAGGTGAGAGAGATCAACAATTACCACCATGCGCATGATGCCTACCTGAATGCAGTGGTAGGCACTGCACTTATCAAAAA	FFF:FFF,FF::FFFFF,FF:F:FFFFFFFFFFFF:FFF:FFFFFFFFFFFFFFFFFFFFFFFFFFFFFFFFFFFFFFFF:FF:FFFFFFFFFFFFF:FFF	0
A00817:23:HHTTMDRXX:1:2267:9209:31532 1:N:0:ACTAAGAT+AACCGCGG	-	p201	12400	AGAAAGGACTTTCAGTTTTATAAGGTGAGAGAGATCAACAATTACCACCATGCGCATGATGCCTACCTGAATGCAGTGGTAGGCACTGCACTTATCAAAAA	FFFFFFFFFFFFFFFFFFFFFF:FFFFFFFFFFFFFFFFFFFFFFFFFFFFFFFFFFFF:FFFFFFFFFFFFFFFFFFFF:FFFFFFFFFFFFFFFFFFFF	0
A00817:23:HHTTMDRXX:1:2252:9751:1532 1:N:0:ACTAAGAT+AACCGCGG	+	p201	12410	TTCAGTTTTATAAGGTGAGAGAGATCAACAATTACCACCATGCGCATGATGCCTACCTGAATGCAGTGGTAGGCACTGCACTTATCAAAAAATATCCCAAG	FFFFFFFFFFFFFFFFFFFFFFFFFFFFFFFF:FFFFFFFFF:FFFFFFFFFFFFFFFFFF:FFFFFFFF,FFF:FFFFFFFFFFF:FFFFFFFFFFFFF:	0
A00817:23:HHTTMDRXX:1:2205:8666:17848 1:N:0:ACTAAGAT+AACCGCGG	+	p201	12424	GTGAGAGAGATCAACAATTACCACCATGCGCATGATGCCTACCTGAATGCAGTGGTAGGCACTGCACTTATCAAAAAATATCCCAAGCTTGAATCTGAATT	FF:FFFFFFFFFFFFFFFFFFFFFFFFFFFFFFFF:FFFFFFFFFFFF:FFFFFFFFF:FFFFFFFFFFFFFFFFFFFFFFFFFFFFFFFF::FFFFF:FF	0
A00817:23:HHTTMDRXX:1:2155:20681:13416 1:N:0:ACTAAGAT+AACCGCGG	+	p201	12443	ACCACCATGCGCATGATGCCTACCTGAATGCAGTGGTAGGCACTGCACTTATCAAAAAATATCCCAAGCTTGAATCTGAATTTGTTTACGGAGACTATAAA	FFFFFFFFFFFFFFFFFFFFFFFFFFFFFFFFFFFFFFFFFFFFFFFFFFFFFFFFFFFFFFFFFFFFFFFFFF,FFFFFFFFFFFFFFFFFFFFFFFFFF	0
A00817:23:HHTTMDRXX:1:2160:31919:26772 1:N:0:ACTAAGAT+AACCGCGG	+	p201	12449	ATGCGCATGATGCCTACCTGAATGCAGTGGTAGGCACTGCACTTATCAAAAAATATCCCAAGCTTGAATCTGAATTTGTTTACGGAGACTATAAAGTGTAC	,FFFFF:FFFF:FFFFFFFFFFFFFFFF:FFFFFFFFFFFFFFFFFFF:F,FF:F:FFFFFFF:FFF:FFF:FFFF:FF:FF:,FFFFFFFFFFF:F::FF	0
A00817:23:HHTTMDRXX:1:2235:30834:5478 1:N:0:ACTAAGAT+AACCGCGG	-	p201	12453	GCATGATGCCTACCTGAATGCAGTGGTAGGCACTGCACTTATCAAAAAATATCCCAAGCTTGAATCTGAATTTGTTTACGGAGACTATAAAGTGTACGATG	FFFFFFFFFFFFFFFFFFFFFFFFFFFFFFFF:FFFFFFFFFFFFFFFFFFFFF:FFFF:FFFFFFFFFFFFFFFFFFFFFFFFFFFFFFFFFFFFFFFFF	0
A00817:23:HHTTMDRXX:1:2275:7744:28338 1:N:0:ACTAAGAT+AACCACGG	-	p201	12456	TGATGCATACCTGAATGCAGTGGTAGGCACTGCACTTATCAAAAAATATACCAAGCTTGAATCTGAATTTGTTTACGGAGACTATAAAGTGTACGATGTTA	F,F,,:,F:F,FF,,:F,FFFFFFFFF,FFFFF,,FFF::F:F,FFFFF,,,:,,,,FFF:F,F,F,FFFFFF,F,FF:F,FF:FF:F,FFF,,F:FFFFF	0	51:C>A,94:C>A
A00817:23:HHTTMDRXX:1:2266:26612:16110 1:N:0:ACTAAGAT+AACCGCGG	+	p201	12479	TAGGCACTGCACTTATCAAAAAATATCCCAAGCTTGAATCTGAATTTGTTTACGGAGACTATAAAGTGTACGATGTTAGGAAAATGATCGCAAAGTCTGAG	FFFFFFF:FFFFFFFFFFFF:FFF,FFFFFFFFFFFFFFFFFFFFFFFFFFFFFFFFFFF:FFFFFFFFFFFFFFFFFFF::FFFFFFFFFF:FFFFFFFF	0
A00817:23:HHTTMDRXX:1:2107:11496:6370 1:N:0:ACTAAGAT+AACCGCGG	+	p201	12520	GAATTTGTTTACGGAGACTATAAAGTGTACGATGTTAGGAAAATGATCGCAAAGTCTGAGCAGGAAATAGGCAAGGCCACCGCTAAGTACTTCTTTTACAG	:FFFFFFFFFFFFFFFFFFFFFF:F:FFFFFFFFFF,FFFFFFFFFFFFFFFFFFFFFFFFFFFFFFFFFFFFFF:FFFFFFFFFFFFFFFFFFFFFF:F:	0
A00817:23:HHTTMDRXX:1:2107:11505:6386 1:N:0:ACTAAGAT+AACCGCGG	+	p201	12520	GAATTTGTTTACGGAGACTATAAAGTGTACGATGTTAGGAAAATGATCGCAAAGTCTGAGCAGGAAATAGGCAAGGCCACCGCTAAGTACTTCTTTTACAG	FFFFFFFFFFFFFFFFFFFFFFFFFFFFFFFFFFFFFFFFFFFFFFFFFFFFFFFFFFFFFFFFF,FFFFFFFFFFFFFFFFFFFFFFFFFFFFFFFF:F:	0
A00817:23:HHTTMDRXX:1:2240:8630:4977 1:N:0:ACTAAGAT+AACCGCGG	+	p201	12521	AATTTGTTTACGGAGACTATAAAGTGTACGATGTTAGGAAAATGATCGCAAAGTCTGAGCAGGAAATAGGCAAGGCCACCGCTAAGTACTTCTTTTACAGC	FFFFFFFFFFFFFFFFFFFFF:,FFFF:FFFFF::FFFFFFF,FF:FFFFFFFFF,FFFFFFFFFF:FFFFFFFFFFFFFFFFFFFFFF,::FFF,F:FF:	0
A00817:23:HHTTMDRXX:1:2236:31458:35587 1:N:0:ACTAAGAT+AACCGCGG	+	p201	12527	TTTACGGAGACTATAAAGTGTACGATGTAAGGAAAATGATCGCAAAGTCTGAGCAGGAAATAGGCAAGGCCACCGCTAAGTACTTCTTTTAAAGCAATATA	FFFFFF,FFFFFFFF:FF:F,FF,FF,F,F:F:F:F,,F,F,FFFF,,:F,,,FFFF:FF,:,FFFF,:::FF,::FF:,FFFFF,FFFFF,FF,FFFFF,	0	28:T>A,91:C>A,100:T>A
A00817:23:HHTTMDRXX:1:2262:7464:26850 1:N:0:ACTAAGAT+AACCGCGG	+	p201	12541	AAAGTGTACGATGTTAGGAAAATGATCGCAAAGTCTGAGCAGGAAATAGGCAAGGCCACCGCTAAGTACTTCTTTTACAGCAATATTATGAATTTTTTCAA	FFFFFFFFFFFFFFF:FFFFFFFFFFFFFFFFFFFFFFFFFFFF:FFFFFFFFFFFFFFFFFFFFFFFFFFFFFFFFFFFFFF:FFFFFFFFFFFFFFFFF	0
A00817:23:HHTTMDRXX:1:2150:22571:12085 1:N:0:ACTAAGAT+AACCGCGG	-	p201	12543	AGTGTACGATGTTAGGAAAATGATCGCAAAGTCTGAGCAGGAAATAGGCAAGGCCACCGCTAAGTACTTCTTTTACAGCAATATTATGAATTTTTTCAAGA	F:FFFFFFFFFFFFFFFFF::F:FFFFFFFFF,FFFFFFFFFFFFFFFFFFFFFFFFFFF:FFFFFFFFFFFF::FFFFFFFFFFFFFFFF:FFFFFFFFF	0
A00817:23:HHTTMDRXX:1:2247:27010:25755 1:N:0:ACTAAGAT+AACCGCGG	-	p201	12543	AGTGTACGATGTTAGGAAAATGATCGCAAAGTCTGAGCAGGAAATAGGCAAGGCCACCGCTAAGTACTTCTTTTACAGCAATATTATGAATTTTTTCAAGA	:F:FF:FF:FF:,FF:FFFF:FF,F:,FFFFF,FF:FFFFFFFFF:FF:FFFFFFFFFF:F:FF,FFFF,:FFFFFFFFFFFFFFFFFF::FFFFFFFFF:	0
A00817:23:HHTTMDRXX:1:2239:13747:3443 1:N:0:ACTAAGAT+AACCGCGG	-	p201	12548	ACGATGTTAGGAAAATGATCGCAAAGTCTGAGCAGGAAATAGGCAAGGCCACCGCTAAGTACTTCTTTTACAGCAATATTATGAATTTTTTCAAGACCGAG	,FF:F:FFFFFFFFFFF:FFFFFFFFFF,FF,FFFFFFFFFFFFFFFFFFFFFFFFFFFFFFFFF:FFFFFFFFFF:FFFFFFFFFFFFFFFFFFFFFFFF	0
A00817:23:HHTTMDRXX:1:2272:14525:15937 1:N:0:ACTAAGAT+AACCGCGG	-	p201	12556	AGGAAAATGATCGCAAAGTCTGAGCAGGAAATAGGCAAGGCCACCGCTAAGTACTTCTTTTACAGCAATATTATGAATTTTTTCAAGACCGAGATTACACT	FFFFFFFFFFFFFFFFFFFFFFF:FFFFFFFFFFFFFFFFFFFFFFFFFFFFFFFFFFFF:FFFFFFFFFFFFFFFFFFFFFFFFFFFFFFFFF,FFFFFF	0
A00817:23:HHTTMDRXX:1:2242:16188:31501 1:N:0:ACTAAGAT+AACCGCGG	+	p201	12567	CGCAAAGTCTGAGCAGGAAATAGGCAAGGCCACCGCTAAGTACTTCTTTTACAGCAATATTATGAATTTTTTCAATACCGAGATTACACTGGCCAATGGAG	FFFFFFFFFFFF::::FFFFFFFFFFFFFFFFFF:FFF:FFF:FFF:FFFFFFFFFF,FFFFFFFFFFFFFFFF,,FFFF,FFFFFFFFFFFFF:FFFFFF	0	75:G>T
A00817:23:HHTTMDRXX:1:2256:19135:34507 1:N:0:ACTAAGAT+AACCGCGG	+	p201	12569	CAAAGTCTGAGCAGGAAATAGGCAAGGCCACCGCTAAGTACTTCTTTTACAGCAATATTATGAATTTTTTCAAGACCGAGATTACACTGGCCAATGGAGAG	FFFFFFFFFFFFFFFFFFFFFFFFFFFFFFFFFFFFFFFFF:FF:::FFFFFFF,FFFFFFFFFFFFFFFFFFFFFFFFFFFF,FFFFFFFFFFFFFFF:F	0
A00817:23:HHTTMDRXX:1:2177:23411:33426 1:N:0:ACTAAGAT+AACCGCGG	+	p201	12581	AGGAAATAGGCAAGGCCACCGCTAAGTACTTCTTTTACAGCAATATTATGAATTTTTTCAAGACCGAGATTACACTGGCCAATGGAGAGATTCGGAAGCGA	FFFF:FFFFFFFFFFFFFFFFFFFFFFFFFFFFFFF:FFFFFFFFFFFFFFFFFFFFFF:FFFFFFFFFFFFFFFFFFFFFFFFFFFFFFFFFFFFFFFFF	0
A00817:23:HHTTMDRXX:1:2169:6777:36151 1:N:0:ACTAAGAT+AACCGCGG	-	p201	12627	TATGAATTTTTTCAAGACCGAGATTACACTGGCCAATGGAGAGATTCGGAAGCGACCACTTATCGAAACAAACGGAGAAACAGGAGAAATCGTGTGGGACA	FFFFFFFFFFFFFFFFFFF:FFFFFFFFFFFFFFFF:FFFFFFFF,FFFFFFF,FFFFFFFFFFFFFF:FFF:FFFFFFFFFFFFFFFFFFFFFFFFFFFF	0
A00817:23:HHTTMDRXX:1:2113:2700:8578 1:N:0:ACTAAGAT+AACCGCGG	+	p201	12631	AATTTTTTCAAGACCGAGATTACACTGGCCAATGGAGAGATTCGGAAGCGACCACTTATCGAAACAAACGGAGAAACAGGAGAAATCGTGTGGGACAAGGG	FFFFFFFFFFFFFFFFFFFFFFFFFFFFFFFFFFFFFFFFFFFFFFFFFFFF:FFFFFFFFFFFFFFFFFFFFFFF:FFFFFFFFFFFFFFFFFFFFFFFF	0
A00817:23:HHTTMDRXX:1:2174:14733:36933 1:N:0:ACTAAGAT+AACCGCGG	+	p201	12631	AATTTTTTCAAGACCGAGATTACACTGGCCAATGGAGAGATTCGGAAGCGACCACTTATCGAAACAAACGGAGAAACAGGAGAAATCGTGTGGGACAAGGG	FFFFFFFFFFFFFFFFFFFFFFF:FFFFFFF:FFFFFFFFFFFFFFFFFFFFFFFFFFFFFFFFFFF:FFFFFFFFFFFFFFFFFFFFFFFFFFFFFFFFF	0
A00817:23:HHTTMDRXX:1:2123:32886:14512 1:N:0:CCTAAGAT+AACCGCGG	+	p201	12636	TTTCAAGACCGAGATTACACTGGCCAATGGAGAGATTCGGAAGCGACCACTTATCGAAACAAACGGAGAAACAGGAGAAATCGTGTGGGACAAGGGTAGGG	::FFFFFFFF:FF,FFFF,F:F:F:FFFFF,,FFFFFFF::FFFFFFF,FFFFFFFFFFFFFFFFFF,F:,FF:F:F:FF,FF:::F:F::F,FF:,FF:F	0
A00817:23:HHTTMDRXX:1:2204:2908:27320 1:N:0:ACTAAGAT+AACCGCGG	+	p201	12652	ACACTGGCCAATGGAGAGATTCGGAAGCGACCACTTATCGAAACAAACGGAGAAACAGGAGAAATCGTGTGGGACAAGGGTAGGGATTTCGCGACAGTCCG	:F:FFFFFFFF:FFFFFFFFFFFFFFFFFFFFFFFFFFFF:FFFFFFFFFFFFFFFFFFFFFFFFFFFFFFFFFFFFFFFF:FFFFFFFFFFFFFFFFFFF	0
A00817:23:HHTTMDRXX:1:2166:25771:29622 1:N:0:ACTAAGAT+AACCGCGG	-	p201	12657	GGCCAATGGAGAGATTCGGAAGCGACCACTTATCGAAACAAACGGAGAAACAGGAGAAATCGTGTGGGACAAGGGTAGGGATTTCGCGACAGTCCGGAAGG	F:,FF,,F,FFFFF:FFFFFFFF:F,F:,FF,F:FFFFF:FF:FFF,FFFF:FFF::FFF,FF:FFFF:,FF,F:FFF:FFFF::FF:FFFFFFFFFFF,:	0
A00817:23:HHTTMDRXX:1:2202:5936:21543 1:N:0:ACTAAGAT+AACCGCGG	-	p201	12659	CCAATGGAGAGATTCGGAAGCGACCACTTATCGAAACAAACGGAGAAACAGGAGAAATCGTGTGGGACAAGGGTAGGGATTTCGCGACAGTCCGGAAGGTC	FFFFFFFFFFFFFFFFFFFFFFFFFFFFFFFFFFF:FFFFFFFFFFFFFFFFFFFFFFFFFFFFFFFFFFFFFFFFFFFFFFFFFFFFFFFFFFFFFFFFF	0
A00817:23:HHTTMDRXX:1:2165:13702:31923 1:N:0:ACTAAGAT+AACCGCGG	+	p201	12670	ATTCGGAAGCGACCACTTATCGAAACAAACGGAGAAACAGGAGAAATCGTGTGGGACAAGGGTAGGGATTTCGCGACAGTCCGGAAGGTCCTGTCCATGCC	FFFFFFFFFFFFFFFFFFFFFFFFFFFFFFFFFFFFFFFFFFFFFFFFFFFFFFFFFFFFFFF:FFFFF:FFFFFFFFFFFFFFFFFFFFFFFFFFFFFFF	0
A00817:23:HHTTMDRXX:1:2240:26892:7764 1:N:0:ACTAAGAT+AACCGCGG	+	p201	12684	ACTTATCGAAACAAACGGAGAAACAGGAGAAATCGTGTGGGACAAGGGTAGGGATTTCGCGACAGTCCGGAAGGTCCTGTCCATGCCGCAGGTGAACATCG	FFFFFFFFFFFFFFFFFFFFFFFFFFFFFFFFFFFFFFFFF:FFFFFFFFFFFFFFFFFFFFF,FFFFFFFFFFFFFFFFFFFFFFFFFFFFFFF,FFFF,	0
A00817:23:HHTTMDRXX:1:2159:3875:34726 1:N:0:ACTAAGAT+AACCGCGG	+	p201	12686	TTATCGAAACAAACGGAGAAACAGGAGAAATCGTGTGGGACAAGGGTAGGGATTTCGCGACAGTCCGGAAGGTCCTGTCCATGCCGCAGGTGAACATCGTT	FFFFFFFFFFFFFFFFFFFFFFFFFFFFFFFFFFFFFFFFFF:FFF:FFFFFFFFFFFFFFFFFFFFFFFFFFFFFFFFFFFFFFFFFFFFFFFFFFFFFF	0
A00817:23:HHTTMDRXX:1:2118:11677:33959 1:N:0:ACTAAGAT+AACCGCGG	-	p201	12694	ACAAACGGAGAAACAGGAGAAATCGTGTGGGACAAGGGTAGGGATTTCGCGACAGTCCGGAAGGTCCTGTCCATGCCGCAGGTGAACATCGTTAAAAAGAC	FFFFFFFF:FFF,FFFFFFFFFFFFFFFFF:FFFFFFFFFFFFFFFFFFFFFFFFFFFFFFFFFFFFFFFFFF:FFFFFFFFFFF,FFFFFFFFFFFFFFF	0
A00817:23:HHTTMDRXX:1:2142:31485:23547 1:N:0:ACTAAGAT+AACCGCGG	+	p201	12696	AAACGGAGAAACAGGAGAAATCGTGTGGGACAAGGGTAGGGATTTCGCGACAGTCCGGAAGGTCCTGTCCATGCCGCAGGTGAACATCGTTAAAAAGACCG	FFFFFFFFFFFFFFFFFFFFFFFFFFFFF:FF,FFFFFFFFFFFFFFFFFFFFFFFFFFFFFFFFFF:FFFFFFFF:FFF:FFFFF,FFFFFFFFF,F:F,	0
A00817:23:HHTTMDRXX:1:2122:20500:10848 1:N:0:ACTAAGAT+AACCGCGG	+	p201	12701	GAGAAACAGGAGAAATCGTGTGGGACAAGGGTAGGGATTTCGCGACAGTCCGGAAGGTCCTGTCCATGCCGCAGGTGAACATCGTTAAAAAGACCGAAGTA	FFFFFFFFFFFFFF:FFFFFFFFFFFFFF:FFFFFFFFFFFFFFFFFFFFFFFFFFFFFFFFFFFFFFFFFFFFFFFFFFFFFF:FFFFFFFFFFFFFFFF	0
A00817:23:HHTTMDRXX:1:2265:20464:21746 1:N:0:ACTAAGAT+AACCGCGG	-	p201	12751	CGGAAGGTCCTGTCCATGCCGCAGGTGAACATCGTTAAAAAGACCGAAGTACAGACCGGAGGCTTCTCCAAGGAAAGTATCCTCCCGAAAAGGAACAGCGA	FFFFFFFFFFFFFFFFFFFFFFFFFFFFFFFFFFFFFFFFFFFFFFFFF,FFFFFFFFFFFFFFFFFFFFFFFFFFFF::FFFFFFFFFFFFFFFFFFFFF	0
A00817:23:HHTTMDRXX:1:2235:11704:1470 1:N:0:ACTAAGAT+AACCGCGG	-	p201	12767	TGCCGCAGGTGAACATCGTTAAAAAGACCGAAGTACAGACCGGAGGCTTCTCCAAGGAAAGTATCCTCCCGAAAAGGAACAGCGACAAGCTGATCGCACGC	:FFFFFFFFFFFFFFFFFFFFFFFFFFFFFFFF:FFFFFFFFFFF:FFF:FFFFFFFFFFF:FFFFFFFFFFFFFFFFFFFFFFFFFFFFFFFFFFFFFFF	0
A00817:23:HHTTMDRXX:1:2117:9381:1767 1:N:0:ACTAAGAT+AACCGCGG	+	p201	12771	GCAGGTGAACATCGTTAAAAAGACCGAAGTACAGACCGGAGGCTTCTCCAAGGAAAGTATCCTCCCGAAAAGGAACAGCGACAAGCTGATCGCACGCACAA	FFFFFFFFFFFFFFFFFFFFFFFFFFFFFFFFFFFFFFFFFFFFFFFFF:FFFFFFFFFFFFFFFFFFFFFFFFFFFFFFFF,FFFFFFFFFFFFFFF,:F	0	98:A>C
A00817:23:HHTTMDRXX:1:2146:11397:29277 1:N:0:ACTAAGAT+AACCGCGG	-	p201	12775	GTGAACATCGTTAAAAAGACCGAAGTACAGACCGGAGGCTTCTCCAAGGAAAGTATCCTCCCGAAAAGGAACAGCGACAAGCTGATCGCACGCAAAAAAGA	F:FFFFFFFFFFF,F,FFFFFFF,FFFFFFFFFFFFFFF,FFFFFFFFFFFFFFFFFFFFFFFFFFFFFFFFFFFFFFF:FFFFFFF:FFFFFFFFFFFFF	0
A00817:23:HHTTMDRXX:1:2214:24722:4726 1:N:0:ACTAAGAT+AACCGCGG	+	p201	12775	GTGAACATCGTTAAAAAGACCGAAGTACAGACCGGAGGCTTCTCCAAGGAAAGTATCCTCCCGAAAAGGAACAGCGACAAGCTGATCGCACGCACAAAAGA	FFFFFFFFF:FFF:FFFFFFFFF,:FFF:FFFFFFFF,FFFF:FFFFFFFF::FFFFFFF:FF:,F:FFF,:FFF,FFFFF:FFFFFFFFFFFF,FFFF:F	0	94:A>C
A00817:23:HHTTMDRXX:1:2214:24397:11334 1:N:0:ACTAAGAT+AACCGCGG	+	p201	12775	GTGAACATCGTTAAAAAGACCGAAGTACAGACCGGAGGCTTCTCCAAGGAAAGTATCCTCCCGAAAAGGAACAGCGACAAGCTGATCGCACGCAAAAAAGA	FFFFFFFFFFFFFFFFFFFFFFF:FFFF:FFFFFFFFFFFFFFFFFFFFFFFFFFFFFFFFFFFFFFFFFFFFFFFFFFFFFFFFFFFFFFFFFFFFFFF:	0
A00817:23:HHTTMDRXX:1:2171:12283:14121 1:N:0:ACTAAGAT+AACCGCGG	+	p201	12784	GTTAAAAAGACCGAAGTACAGACCGGAGGCTTCTCCAAGGAAAGTATCCTCCCGAAAAGGAACAGCGACAAGCTGATCGCACGCAAAAAAGATTGGGACCC	FFF:FFFFF:FFFFFFFFFFFFFFFFFFFFFFFFFFFFFFFFFFFFFFFFFFFFFFFFFFFFFFFFFFFFFFFFFFFFFFFFFFF,FFFFFFFFFFFFFFF	0
A00817:23:HHTTMDRXX:1:2246:28357:16658 1:N:0:ACTAAGAT+AACCGCGG	-	p201	12791	AGACCGAAGTACAGACCGGAGGCTTCTCCAAGGAAAGTATCCTCCCGAAAAGGAACAGCGACAAGCTGATCGCACGCAAAAAAGATTGGGACCCCAAGAAA	:,FF::,FFFF,F,FFFFFF,FF:F,F:FFF,FFFF,FFFF:FFFFFFFFFF:FFFFFFFFFFFFFFFFFFFFFFFFFFFFFF:FFFFFFFFFFFFFFFFF	0
A00817:23:HHTTMDRXX:1:2101:17987:30859 1:N:0:ACTAAGAT+AACCGCGG	-	p201	12809	GAGGCTTCTCCAAGGAAAGTATCCTCCCGAAAAGGAACAGCGACAAGCTGATCGCACGCAAAAAAGATTGGGACCCCAAGAAATACGGCGGATTCGATTCT	FFFFFFFFFFFFFFFFFFFFFFFFFFFFFFFFFFFFFFFFFFFFFFFFFFFFFFFFFFFFFFFFFFF:FFFFFFFFFFFFFFFFFFF:FFFFFFFFFFFFF	0
A00817:23:HHTTMDRXX:1:2278:2401:7185 1:N:0:ACTAAGAT+AACCGCGG	-	p201	12813	CTTCTCCAAGGAAAGTATCCTCCCGAAAAGGAACAGCGACAAGCTGATCGCACGCAAAAAAGATTGGGACCCCAAGAAATACGGCGGATTCGATTCTCCTA	FFFFFFFFFFFFFFFF:FFFFFFFFFFFFFFFFFFFFFFFFFFFFFFFFFFFFFFFFFFFFFFFFFFFFFFFFFFFFFFFFFFFFFFFFFFFF,FFFFFFF	0
A00817:23:HHTTMDRXX:1:2266:22950:11428 1:N:0:ACTAAGAT+AACCGCGG	-	p201	12819	CAAGGAAAGTATCCTCCCGAAAAGGAACAGCGACAAGCTGATCGCACGCAAAAAAGATTGGGACCCCAAGAAATACGGCGGATTCGATTCTCCTACAGTCG	FFFFFFFFFFFFFFFFFFFFFFFFFFFFFFFFFFFFFFFFF:FFFFFFFFFFFFFFFFFFFFFFFFFFFFFFFFFFFFFFFFFFFFFFFFFFFFFFFFFFF	0
A00817:23:HHTTMDRXX:1:2255:29912:33160 1:N:0:ACTAAGAT+AACCGCGG	-	p201	12844	AACAGCGACAAGCTGATCGCACGCAAAAAAGATTGGGACCCCAAGAAATACGGCGGATTCGATTCTCCTACAGTCGCTTACAGTGTACTGGTTGTGGCCAA	:FFFFFFFFF:FFFFFFFFFFFFFF:FFFFFFFFFFFFFFFFFFFFFFFFFFFFFFFFFFFFFFFFFFFFFFFFFFF:FFFFFFFFFFFFFFFFFFFFFFF	0
A00817:23:HHTTMDRXX:1:2242:20121:26913 1:N:0:ACTAAGAT+AACCGCGG	-	p201	12849	CGACAAGCTGATCGCACGCAAATAAGTTTGGGACCCCAAGAAATTCGGCGGATTCGAGTCTCCTACAGTCGCTTACAGTGTACTGGTTGTGGCCAAAGTGG	,FF:F,F:FF,F,F:F,F::::,,FF,FF:FF,F::,F:FFFFF,FFF,,F,:FFF,,FFF:F,FFFFFFFFF,F,FFFFFFFFFFF:FFFFFFF:FF:F,	0	43:T>G,56:A>T,74:A>T,78:A>T
A00817:23:HHTTMDRXX:1:2254:2754:13463 1:N:0:ACTAAGAT+AACCGCGG	+	p201	12861	CGCACGCAAAAAAGATTGGGACCCCAAGAAATACGGCGGATTCGATTCTCCTACAGTCGCTTACAGTGTACTGGTTGTGGCCAAAGTGGAGAAAGGGAAGT	FFFFFFFFFFFFFFFFFFFFFFFFFFFFFFFFFFFFFFFFFFFFFFFFFFFF:FFFFFFF:FFFF,,FFFF::FFFF:F,FF,FF:FFFFFFFF:FFFF:,	0
A00817:23:HHTTMDRXX:1:2222:26964:22420 1:N:0:ACTAAGAT+AACCGCGG	+	p201	12876	TTGGGACCCCAAGAAATACGGCGGATTCGATTCTCCTACAGTCGCGTACAGTGTACTGGTTGTGGCCAAAGTGGAGAAAGGGAAGGCTAAAAAACTCAAAA	FFFFFFFFFFFFFFFFFFFFFFFFF:FFFFFFFFFFFFFFFFFFF,FFF::,FFFF,FF,FFFFFFF,FFF:FF,F:FFFFFFF,,F,FFFFFF,,,:FFF	0	45:T>G,85:T>G
A00817:23:HHTTMDRXX:1:2111:6325:5619 1:N:0:ACTAAGAT+AACCGCGG	-	p201	12879	GGACCCCAAGAAATACGGCGGATTCGATTCTCCTACAGTCGCTTACAGTGTACTGGTTGTGGCCAAAGTGGAGAAAGGGAAGTCTAAAAAACTCAAAAGCG	FFFFFFFFFFFFFFFFFFFFF:FFFFFFFFFFFFFFFFFFFF:FFFFFFFFFFFFFFFFFFFFFFFFFFFFFFFFFFFFFFFFFFFFFFFFFFFFFFFFFF	0
A00817:23:HHTTMDRXX:1:2269:16297:15593 1:N:0:ACTAAGAT+AACCGCGG	+	p201	12914	CAGTCGCTTACAGTGTACTGGTTGTGGCCAAAGTGGAGAAAGGGAAGTCTAAAAAACTCAAAAGCGTCAAGGAACTGCTGGGCATCACAATCATGGAGCGA	FFFFFFFFFFFFF:FFFFFFFFFFFFFFFFFFF:FFFFFFFF:FFFFFFFFFFFFFFFFFFFFFFFFFFFFFF,FFFFFFFFFFFFFFFFFFFFFFFFFFF	0
A00817:23:HHTTMDRXX:1:2110:2537:5572 1:N:0:ACTAAGAT+AACCGCGG	+	p201	12918	CGCTTACAGTGTACTGGTTGTGGCCAAAGTGGAGAAAGGGAAGTCTAAAAAACTCAAAAGCGTCAAGGAACTGCTGGGCATCACAATCATGGAGCGATCAA	FFFFFFFFFFFFFFFFFFFFFFFFFFFFFFFFFFFFFFFFFFFFFFFFFFFFFFFFFFFFFFFFFFFFF,FFFFFFFFFFFFFFFFF:FFFFFFFFFFFFF	0
A00817:23:HHTTMDRXX:1:2144:24388:36088 1:N:0:ACTAAGAT+AACCGCGG	+	p201	12925	AGTGTACTGGTTGTGGCCAAAGTGGAGAAAGGGAAGTCTAAAAAACTCAAAAGCGTCAAGGAACTGCTGGGCATCACAATCATGGAGCGATCAAGCTTCGA	FFFFFFFFFFFFFFFFFFFFFFFFFFFFF:FFFFFFFFFFFFFFFFFFF,FFFFFFFFFFFF:FFFFFFFFFFFFFFF:FFFFFFFFFFFFFFFFFFFFFF	0
A00817:23:HHTTMDRXX:1:2239:18105:24173 1:N:0:ACTAAGAT+AACCGCGG	+	p201	12928	GTACTGGTTGTGGCCAAAGTGGAGAAAGGGAAGTCTAAAAAACTCAAAAGCGTCAAGGAACTGCTGGGCATCACAATCATGGAGCGATCAAGCTTCGAAAA	FFFFFFFFFFFFFF:F:FFFF:,FFF,,F,:F:,FFFFFFFF:FFFFFF,FFFFFFF:F:,FFFF:FFFFFF,F:FFFFFF:F,F,F,FFFF::FFFF,F:	0
A00817:23:HHTTMDRXX:1:2119:4607:24345 1:N:0:ACTAAGAT+AACCGCGC	-	p201	12932	TGGTTGTGGCCAAAGTGGAGAAAGGGAAGTCTAAAAAACTCAAAAGCGTCAAGGAACTGCTGGGCTTCACAATCATGGAGCGATCAAGCTTCGAAAAAAAC	FFFFFFFFF::,,,FFF:::F:F:F:FFFF,F:FFF,::FF,F:::,,FFFF,FF,:F::FFFF:,F:FF::FFFFF:FFFFF,FF,FFF,FFFFFFF,FF	0	35:A>T
A00817:23:HHTTMDRXX:1:2114:15365:27038 1:N:0:ACTAAGAT+AACCGCGG	-	p201	12937	GTGGCCAAAGTGGAGAAAGGGAAGTCTAAAAAACTCAAAAGCGTCAAGGAACTGCTGGGCATCACAATCATGGAGCGATCAAGCTTCGAAAAAAACCCCAT	FFFF:FF:F:FFF:FFFFFFFFFFFFFFFFFFFFFFFFFFFFFFFF:FFF::FFFFFF,FFFFFFFFFFF:FFFFFFFFFF:FFFFFF:FFFFFFFFFFFF	0
A00817:23:HHTTMDRXX:1:2236:10664:2018 1:N:0:ACTAAGAT+AACCGCGG	-	p201	12947	TGGAGAAAGGGAAGTCTAAAAAACTCAAAAGCGTCAAGGAACTGCTGGGCATCACAATCATGGAGCGATCAAGCTTCGAAAAAAACCCCATCGACTTTCTC	,FFF:FFFFFFFFFFFFFFFFFFFF:FFFFFFFF:FFFFFFF:FFFFFFFFFFFFFFFFFFFFFFFFFFFFFFFFFFFFFFFFFFFFFFFFFFFFFFFFFF	0
A00817:23:HHTTMDRXX:1:2205:14082:7811 1:N:0:ACTAAGAT+AACCGCGG	-	p201	12963	TAAAAAACTCAAAAGCGTCAAGGAACTGCTGGGCATCACAATCATGGAGCGATCAAGCTTCGAAAAAAACCCCATCGACTTTCTCGAGGCGAAAGGATATA	:FFFFFFFFFFFFFFFFFFFFFFFFFFFFFFFFFFFFFFFFFFFFFF:FFF:FFFFFFFFFFFFFFFFFFFFFFFFFFF,FFFFFFFFFFFFFFFFFFFFF	0
A00817:23:HHTTMDRXX:1:2126:20347:6731 1:N:0:ACTAAGAT+AACCGCGG	-	p201	12967	AAACTCAAAAGCGTCAAGGAACTGCTGGGCATCACAATCATGGAGCGATCAAGCTTCGAAAAAAACCCCATCGACTTTCTCGAGGCGAAAGGATATAAAGA	FF,FFFF:F,FFFFFFFFFFF:,FF:FFFFFFFFF,FFFFFFFFFF:FFFFFFFFFF:FFFFFFFFFFFFFFFFFFFFFFFFFFFFFFFFFFFFFFFFF,:	0
A00817:23:HHTTMDRXX:1:2162:22164:23938 1:N:0:ACTAAGAT+AACCGCGG	+	p201	13025	AAAAAAACCCCATCGACTTTCTCGAGGCGAAAGGATATAAAGAGGTCAAAAAAGACCTCATCATTAAGCTTCCCAAGTACTCTCTCTTTGAGCTTGAAAAC	FFFFFFFFFFFFFFF:FFF:FFFFFFFFFF::FFFFFFFFFFFFFFFFFFFFFFFFF:FFFFFFFFFFFFFFFFFFFFFFFFFFFFFFFFFFFFFFFFFFF	0
A00817:23:HHTTMDRXX:1:2129:24008:3302 1:N:0:ACTAAGAT+AACCGCGG	+	p201	13060	TATAAAGAGGTCAAAAAAGACCTCATCATTAAGCTTCCCAAGTACTCTCTCTTTGAGCTTGAAAACGGCCGGAAACGAATGCTCGCTAGTGCGGGCGAGCT	FFFFFFFFFFFFFFFF:FFFFFFFFFFFFFFFFFFFFFFFFFFFFFFFFFFFFFFFF:FFFF:F:FFFFFFFF:FFFFFFFFFFFFFFFFFFFFFFFFFFF	0
A00817:23:HHTTMDRXX:1:2137:11758:36166 1:N:0:ACTAAAAT+AACCGCGG	+	p201	13070	TCAAAAAAGACCTCATCATTAAGCTTCCCAAGTACTCTCTCTTTGAGCTTGAAAACGGCCGGAAACGAATGCTCGCTAGTGCGGGCGATCTGCAGAAAGGT	FFFFFFFFF::FFFFFFFFFFFFFF:F,FFF:FFFFFFF:F,FF,FFFFFFFFFFFFFFFF:F:FF,FFF:F:FF:,F:,F:F,FF:F,FFFF,F:FFFFF	0	88:G>T
A00817:23:HHTTMDRXX:1:2230:15067:14152 1:N:0:ACTAAGAT+AACCGCGG	-	p201	13071	CAAAAAAGACCTCATCATTAAGCTTCCCAAGTACTCTCTCTTTGAGCTTGAAAACGGCCGGAAACGAATGCTCGCTAGTGCGGGCGAGCTGCAGAAAGGTA	FFFF:F,FFFFFFFFFFFFFFFF:FFFFFF:FFFFFFFFF:FFFFFFFFFFFFFFFFFFFF:,FFFFF:FFFFFFFFFFFFFFFFFFFFFFFFFFFFFFFF	0
A00817:23:HHTTMDRXX:1:2266:17029:18552 1:N:0:ACTAAGAT+AACCGCGG	+	p201	13087	ATTAAGCTTCCCAAGTACTCTCTCTTTGAGCTTGAAAACGGCCGTAAACGAATGCTCGCTAGTGCGGGCGAGCTGCAGAAAGGTAACGAGCTGGCACTGCC	FFFFFFFFFF:FFF:FF:F:F,FFFFFF,F:FF:FFF::,:::F,:FFF,F:FFFFFFFF::F:FFF:FFF::FFFFFFF:FFFFF,FF,FFFFFFFF,,,	0	44:G>T
A00817:23:HHTTMDRXX:1:2120:27163:23296 1:N:0:ACTAAGAT+AACCGCGG	+	p201	13088	TTAAGCTTCCCAAGTACTCTCTCTTTGAGCTTGAAAACGGCCGGAAACGAATGCTCGCTAGTGCGGGCGAGCTGCAGAAAGGTAACGAGCTGGCACTGCCC	FFFFFFFFFFF:FFFFFFFFFFFFFFFFFFFFFFFFFFFFFFFFFFFFFFFFFFFFFFFFFFFFFFFFFFFFFFFFFFFFFFFFFFFFFFFFFFFFFFFFF	0
A00817:23:HHTTMDRXX:1:2221:4725:2190 1:N:0:ACTAAGAT+AACCGCGG	-	p201	13092	GCTTCCCAAGTACTCTCTCTTTGAGCTTGAAAACGGCCGGAAACGAATGCTCGCTAGTGCGGGCGAGCTGCAGAAAGGTAACGAGCTGGCACTGCCCTCTA	:FFFFFFFFFFFFFFFFFFFFFFFFFFFFFFFFFFFFFFFFFFFFF:,FFFFFFFFFFFFFFFFFFFFFFFFFF:FFFFFFFFFFF:FFF:FFFFFFFFFF	0
A00817:23:HHTTMDRXX:1:2113:18864:30154 1:N:0:CCTAAGAT+AACCGCGG	+	p201	13096	CCCAAGTACTCTCTCTTTGAGCTTGAAAACGGCCGGAAACGAATGCTCGCTAGTGCGGGCGAGCTGCAGAAAGGTAACGAGCTGGCACTGCCCTCTAAATA	FFF:FFFFFFFFFFFFFFFF:FFFFFF:,F:FF::FF:FFFFFFFF:FFFFFFFF:FFFFFF:FFFFFF::FFFFFFFFFFFFFFFF:FF:FFFFFFF,F,	0
A00817:23:HHTTMDRXX:1:2224:26648:32268 1:N:0:ACTAAGAT+AACCGCGG	+	p201	13097	CCAAGTACTCTCTCTTTGAGCTTGAAAACGGCCGGAAACGAATGCTCGCTAGTGCGGGCGAGCTGCAGAAAGGTAACGAGCTGGCACTGCCCTCTAAATAC	FFFFFFFFFFFFFFFFFFFFFFFFFF:FFFFFFFFFF:FFFFFFFFFFFFFFFFFFFFFFFFFFFFFFFFFFFFFFFFFFFFFFF:FFFFFFFFFFFFF::	0
A00817:23:HHTTMDRXX:1:2218:26811:20087 1:N:0:ACTAAGAT+AACCGCGG	+	p201	13109	TCTTTGAGCTTGACAACGGCCGGAAACGAATGCTCGCTAGTGCGGGCGAGCTGCAGAAAGGTAACGAGCTGGCACTGCCCTCTAAATACGTTAATTTCTTG	FFFF:FFFFFFFF,FFFFFFFFFFF:FFFFFFFFFFFFFFFFFFFFFFFFFFFFFFFFFFFFFF:F,FFFFFFFFFFFFFFFFFFFFF:F:F:FFFFF:FF	0	13:A>C
A00817:23:HHTTMDRXX:1:2218:26856:20134 1:N:0:ACTAAGAT+AACCGCGG	+	p201	13109	TCTTTGAGCTTGAACACGGCCGGAAACGAATGCTCGCTAGTGCGGGCGAGCTGCAGAAAGGTAACGAGCTGGCACTGCCCTCTAAATACGTTAATTTCTTG	FFFFFFFFFFFFFF,FFFFFFFFF,FFFFFFFFFFFFFFF:FFFFFFFFFFFFFFFFFFFFF:FFFFFFFFFFFFFFFFF,FFFFFF:FFFFFFFF,FFFF	0	14:A>C
A00817:23:HHTTMDRXX:1:2217:16920:10128 1:N:0:ACTAAGAT+AACCGCGG	+	p201	13116	GCTTGAAAACGGCCGGAAACGAATGCTCGCTAGTGCGGGCGAGCTGCAGAAAGGTAACGAGCTGGCACTGCCCTCTAAATACGTTAATTTCTTGTATCTGG	FF,:FFFFFFFFFFFFFFFF:F,FFFFF:FFFFFFFFFFFFFFFFFFFF:FFFFFFFFFF:FFFFFFFFFFFFFFFFFFF:FFFFF:FF:::FF:FFF:FF	0
A00817:23:HHTTMDRXX:1:2101:23014:21809 1:N:0:ACTAAGAT+AACCGCGG	-	p201	13120	GAAAACGGCCGGAAACGAATGCTCGCTAGTGCGGGCGAGCTGCAGAAAGGTAACGAGCTGGCACTGCCCTCTAAATACGTTAATTTCTTGTATCTGGCCAG	FFFFFFFFFFFF,F:FF,F,FFFFFF,:FFFFFFFFFFFFFFFFFFF:FF:FFFFFFFFFFFFFFFFFFFFF:FF:FFFFFFFFFFFFFFFFFFFFFFFFF	0
A00817:23:HHTTMDRXX:1:2216:4426:4523 1:N:0:CCTAAGAT+AACCGCGG	+	p201	13126	GGCCGGAAACGAATGCTCGCTAGTGCGGGCGAGCTGCAGAAAGGTAACGAGCTGGCACTGCCCTCTAAATACGTTAATTTCTTGTATCTGGCCAGCCACTA	,FFFF:F:F:FFFF:FFFF:FFFF:FFF:F:F:FFFFF,:FFFFFFFFFF:FFFF:FFFFFFFFFFFFF:FF:,FF:FFF,FFFFFFFF,FFFFF:FFFFF	0
A00817:23:HHTTMDRXX:1:2148:16785:25551 1:N:0:ACTAAGAT+AACCGCGG	-	p201	13143	CGCTAGTGCGGGCGAGCTGCAGAAAGGTAACGAGCTGGCACTGCCCTCTAAATACGTTAATTTCTTGTATCTGGCCAGCCACTATGAAAAGCTCAAAGGGT	::,:F:F:,FFFFFF:FF:FFF::FFF,FF:FFF:FFFFF,:FFF:FFF:FFF,,::F:FFFF,FFFFFFFFFFFF,FFFFFFF:FFFFFFFFF:FFFFFF	0
A00817:23:HHTTMDRXX:1:2223:1172:12759 1:N:0:ACTAAGAT+AACCGCGG	-	p201	13154	GCGAGCTGCAGAAAGGTAACGAGCTGGCACTGCCCTCTAAATACGTTAATTTCTTGTATCTGGCCAGCCACTATGAAAAGCTCAAAGGGTCTCCCGAAGAT	FF:F,:F:FFF:FF:FFFFFFFF:FFFFF:,FFFFFFFFF:FFF::FFFFFFFFFFF,FFF::FF,,:FFFFFF,FFFFFFFFFFFFFF:FF,FFFFFFFF	0
A00817:23:HHTTMDRXX:1:2276:18322:17660 1:N:0:ACTAAGAT+AACCGCGG	+	p201	13166	AAGGTAACGAGCTGGCACTGCCCTCTAAATACGTTAATTTCTTGTATCTGGCCAGCCACTATGAAAAGCTCAAAGGGTCTCCCGAAGATAATGAGCAGAAG	F:FFFFFFFFFFFFFFFFFFFFFFFF,F:F,FFFFFFFFFFFFFFFFFFFFFFFFFFFFFFFFFFFFFFFFFFFFFFFFFFFFFFFFFFFF:FFFFFFFF:	0
A00817:23:HHTTMDRXX:1:2178:2175:9111 1:N:0:ACTAAGAT+AACCGCGG	+	p201	13172	ACGAGCTGGCACTGCCCTCTAAATACGTTAATTTCTTGTATCTGGCCAGCCACTATGAAAAGCTCAAAGGGTCTCCCGAAGATAATGAGCAGAAGCAGCTG	FFFFFFFFFFFFFFFFFFFFFFFFFFFFFFFFFFFFFFFFFFFFFFFFFFFFFFFFF:FFFFFFFFFFFFFFFFFFFFFFFFFFFFFFFFFFF:FFFFFFF	0
A00817:23:HHTTMDRXX:1:2204:13801:6355 1:N:0:ACTAAGAT+AACCGCGG	+	p201	13187	CCTCTAAATACGTTAATTTCTTGTATCTGGCCAGCCACTATGAAAAGCTCAAAGGGTCTCCCGAAGATAATGAGCAGAAGCAGCTGTTCGTGGAACAACAC	FFFFFFFFFFFF,FFFFFFFFFFFFFFFFFFFFFFFFFFFFFFFFFFFFFFFFFFFFFFFFFFFFFFFFFFF:FFFFF:F:FFFFFFFFFFFFF,FF:FFF	0
A00817:23:HHTTMDRXX:1:2215:10646:24815 1:N:0:ACTAAGAT+AACCGCGG	-	p201	13195	TACGTTAATTTCTTGTATCTGGCCAGCCACTATGAAAAGCTCAAAGGGTCTCCCGAAGATAATGAGCAGAAGCAGCTGTTCGTGGAACAACACAAACACTA	:,FFFFF,FFFFFFF:FFF,FFFFFFFFFFFFFFFFFFFFFFFFFFFFFFFFFFFFFFFFFFFFFFFFFFFFFFFFFFFFFFFFFFFFFFFFFFFFFFFFF	0
A00817:23:HHTTMDRXX:1:2220:24704:13150 1:N:0:ACTAAGAT+AACCGCGG	+	p201	13196	ACGTTAATTTCTTGTATCTGGCCAGCCACTATGAAAAGCTCAAAGGGTCTCCCGAAGATAATGAGAAGAAGCAGCTGTTCGTGGAACAACACAAACAATAC	FFF,FFFFF:FFFFFF:F,FF:FFFF:F,,FFFFFFF,,FFFFFFFFF,F,FFFFFFFFFF,:FF,F:FFF:FFFFFFFFFFFFFFFFF,FFFF,::,:FF	0	65:C>A,97:C>A
A00817:23:HHTTMDRXX:1:2244:21169:20275 1:N:0:ACTAAGAT+AACCGCGG	+	p201	13203	TTTCTTGTATCTGGCCAGCCACTATGAAAAGCTCAAAGGGTCTCCCGAAGATAATGAGCAGAAGCAGCTGTTCGTGGAACAAAACAAACAATACCTTGATG	FFFFFFFFFFFFFF:FFFFF:FFFFFFFFFFFFFFFFFFFFFFFFF:FFFF,:F,FFFFFFFFF,FF,FFFFFFFFFF,FFF,:FFF::F,FFF:FFFFF:	0	82:C>A,90:C>A
A00817:23:HHTTMDRXX:1:2275:19687:1736 1:N:0:ACTAAGAT+AACCGCGG	-	p201	13204	TTCTTGTATCTGGCCAGCCACTATGAACAGCTCAAAGGGTCTCCCGAAGATAATGAGCAGAAGCAGCTGTTCGTGGAACAACACAAACACTACCTTGATGA	FFFFFFFFFFFFFFFFFFFFFF:FF:F,FFFFFFFFFFFFFFFFFFF,FFF:FFFFFFFFFFFFFF:FF,FFFFFFFFF:FFFFFFFFFFFFFFFFFFFFF	0	73:A>C
A00817:23:HHTTMDRXX:1:2253:14895:19116 1:N:0:ACTAAGAT+AACCGCGG	-	p201	13216	GCCAGCCACTATGAAAAGCTCAAAGGGTCTCCCGAAGATAATGAGCAGAAGCAGCTGTTCGTGGAACAACACAAACACTACCTTGATGAGATCATCGAGCA	FFFFFFFFFF:FFFFFFFFFFFFFFFFFFFFFFFFFFF:FFFFFFFFFFFFFFFFFFFFFFFFFFFFFFFFFFFFFFF:FFFF:FFFFFFFFFFFFFFFFF	0
A00817:23:HHTTMDRXX:1:2274:7491:21324 1:N:0:ACTAAGAT+AACCGCGG	-	p201	13221	CCACTATGAAAAGCTCAAAGGGTCTCCCGAAGATAATGAGCAGAAGCAGCTGTTCGTGGAACAACACAAACACTACCTTGATGAGATCATCGAGCAAATAA	FFFFFFFFFFFFFFFFFFFFFFFFFFFFFFFFFFFFFFFFFFFFFFFFFFFFFFFFFFFFFFFFFFFFFFFFFFFFFFFFFFFFFFFFFFFFFFFFFFFFF	0
A00817:23:HHTTMDRXX:1:2108:6262:14967 1:N:0:ACTAAGAT+AACCGCGG	+	p201	13222	CACTATGAAAAGCTCAAAGGGTCTCCCGAAGATAATGAGCAGAAGCAGCTGTTCGTGGAACAACACAAACACTACCTTGATGAGATCATCGAGCAAATAAG	FFFFFFFFFFFFFFFFFFFFFFFFFFFFFFFFFFFFFFFFFFFFFFFFFFFFFFFFFFF,FFFFFFFFFFFFFFFFFFFFFFFFFF:FFFFFFFFFFFFF:	0
A00817:23:HHTTMDRXX:1:2108:6370:16219 1:N:0:ACTAAGAT+AACCGCGG	+	p201	13222	CACTATGAAAAGCTCAAAGGGTCTCCCGAAGATAATGAGCAGAAGCAGCTGTTCGTGGAACAACACAAACACTACCTTGATGAGATCATCGAGCAAATAAG	FFFFFFFFFFFFFFFFFFFFFFFFFFFFFFFFFF:FFFFFFFFFFFFFFFFFFFFFFFF:FFFFFFFFFFFFF:FFFFFFFFFFFFFFFFFFFFF:FFF:F	0
A00817:23:HHTTMDRXX:1:2268:26883:5243 1:N:0:ACTAAGAT+AACCGCGG	+	p201	13222	CACTATGAAAAGCTCAAAGGGTCTCCCGAAGATAATGAGCAGAAGCAGCTGTTCGTGGAACAACACAAACACTACCTTGATGAGATCATCGAGCAAATAAG	FFF:FF,FFFFFFFFFFFFFFFFFFFFFFF::FFFFFFFFFF:FFFFFFFFFFFFFF,FFFFFFFF,F,FFF:FFFFF:FFFFFF,FFFFF:FFFFFFF:F	0
A00817:23:HHTTMDRXX:1:2256:19126:19022 1:N:0:ACTAAGAT+AACCGCGG	+	p201	13224	CTATGAAAAGCTCAAAGGGTCTCCCGAAGATAATGAGCAGAAGCAGCTGTTCGTGGAACAACACAAACACTACCTTGATGAGATCATCGAGCAAATAAGCG	FFFFFFFFFFFFFFFFFFFFFFFFFFF:FFF:FFFFFFFFFFFFFFFFFFFFFFFFFFFFFFFFFFFFFFFFFFFFFFFFFFFFFFFFFFFFFFFFFFFFF	0
A00817:23:HHTTMDRXX:1:2120:13946:24549 1:N:0:ACTAAGAT+AACCGCGG	+	p201	13230	AAAGCTCAAAGGGTATCCCGAAGATAATGAGCAGTAGCAGCTGTTCGTGGAACAACACAAACACTACCTTGATGAGATAATCGAGCAAATAAGCGAATACT	FFFF,::FFFFF:,,F:::FFFFFFF,F,F,:F,,,,FFFFFFF,FF:,:F:FF::FFF:F:FF:FF:FFFF:,F:FF,FF,:FFFFFFF,F,FFF,F,FF	0	14:C>A,34:A>T,78:C>A,98:T>A
A00817:23:HHTTMDRXX:1:2138:16486:16203 1:N:0:ACTAAGAT+AACCGCGG	+	p201	13230	AAAGCTCAAAGGGTCTCCCGAAGATAATGAGCAGAAGCAGCTGTTCGTGGAACAACACAAACACTACCTTGATGAGATCATCGAGCAAATAATCGAATTCT	FFFFF:,,FF,FF:FFF,::FF,FFFFF:FFFF,FFF:F:F,:FFF:F:FFFFFF,FFFFF:FF:FFF,,FF:FF:FFFFF,FFF:FFFF:F,F,FF:,:,	0	92:G>T
A00817:23:HHTTMDRXX:1:2246:22227:34350 1:N:0:ACTAAGAT+AACCGCGG	-	p201	13250	AATATAATGAGCAGAAGCAGCTGTTCGTGGAACAACACAAACACTACCTTGATGAGATCATCGAGCAAATAAGCGAATTCTCCAAAAGAGTGATCCTCGCC	,F,:FFFFF::FFF:F:FFFFF,,F:FF:FFFFF:FFF:FFFFFF::FFFFFFFFF,,FFF:FF:FFFFF::FFFFFFFFFFFFFFFFF:FFFFFFFFFFF	0	98:G>T
A00817:23:HHTTMDRXX:1:2105:23095:7232 1:N:0:ACTAAGAT+AACCGCGG	-	p201	13262	AGAAGCAGCTGTTCGTGGAACAACACAAACACTACCTTGATGAGATCATCGAGCAAATAAGCGAATTCTCCAAAAGAGTGATCCTCGCCGACGCTAACCTC	FFFFFFFFFFFFFFFFFFFFFF:FFFFFFFFFFFFFFFFFFFFFFFFFFFFFFFFFFFFFFFFFF:FFFFFFFFFF:FFFFFFFFFFFFFFFFFFFFFFFF	0
A00817:23:HHTTMDRXX:1:2256:28456:10786 1:N:0:ACTAAGAT+AACCGCGG	+	p201	13264	AAGCAGCTGTTCGTGGAACAACACAAACACTACCTTGATGAGATCATCGAGCAAATAAGCGAATTCTCCAAAAGAGTGATCCTCGCCGACGCTAACCTCGA	FFFF:FFFFFFFFFFFF,FFFF:FFFFFFFFFFFFFFFFFFFFFFFFFF:FFF:F:FFFFFFFFFFFFFFFFFFFFFFFFFFFFFFFFFFFF:FFFFFFFF	0
A00817:23:HHTTMDRXX:1:2113:29451:34021 1:N:0:ACTAAGAT+AACCGCGG	-	p201	13275	CGTGGAACAACACAAACACTACCTTGATGAGATCATCGAGCAAATAAGCGAATTCTCCAAAAGAGTGATCCTCGCCGACGCTAACCTCGATAAGGTGCTTT	FFFFFFFFFFFFFFFFFF:FFFFFFFFFFFF::FFF:FFFFFFFFFFFFFFF:FFFFFF,FFFFFFFFFFFFFFFFFFFFFFFFFFFFFFFFFFFF:FFFF	0
A00817:23:HHTTMDRXX:1:2240:11388:14512 1:N:0:ACTAAGAT+AACCGCGG	+	p201	13281	ACAACACAAACACTACCTTGATGAGATCATCGAGCAAATAAGCGAATTCTCCAAAAGAGTGATCCTCGCCGACGCTAACCTCGATAAGGTGCTTTCTGCTT	FFFFFFFFFFFFFFFFFFFFFFFFFFFFFFFFFFFFFFFFFFFFFFFFFFFF,:F:FFFFFFFFFFFFFFFFFFFFFFFFFFFFFFFF:FFFFFFFFFFF:	0
A00817:23:HHTTMDRXX:1:2143:19144:18270 1:N:0:ACTAAGAT+AACCGCGG	+	p201	13283	AACACAAACACTACCTTGATGAGATCATCGAGCAAATAAGCGAATTCTCCAAAAGAGTGATCCTCGCCGACGCTAACCTCGATAAGGTGCTTTCTGCTTAC	FFFFFFFFFFFFFFFFFFFFFFFFFFFFFFFFFFFFFFFFFFFFFFFFFFFFFFFFFFFFFFFFFFFFFFFFFFFFFFFFFFFFFFFFFFFFFFFFFFFFF	0
A00817:23:HHTTMDRXX:1:2164:17662:31548 1:N:0:ACTAAGAT+AACCGCGG	+	p201	13291	CACTACCTTGATGAGATCATCGAGCAAATAAGCGAATTCTCCAAAAGAGTGATCCTCGCCGACGCTAACCTCGATAAGGTGCTTTCTGCTTACAATAAGCA	FFFFFFFFFFFFFFFFFFFFFFFFFFFFFFFFFFFFFFFFFFFFFFFFFFFFFFFFFFFFFFFFFFFFFFFFFFFFFFFFFFFFFF:FFF:FFFFFFFFFF	0
A00817:23:HHTTMDRXX:1:2268:31476:3208 1:N:0:ACTAAGAT+AACCGCGG	+	p201	13299	TGATGAGATCATCGAGCAAATAAGCGAATTCTCCAAAAGAGTGATCCTCGCCGACGCTAACCTCGATAAGGTGCTTTCTGCTTACAATAAGCACAGGGATA	FFFFFFFFFFFFFFFFFFFFFFFFFFFFFFFFFFFFFFFFFFFFFFFFFFFFFFFFFFFFFFFFFFFFFFFF:FFFFFFFFFFFFFFFFFFFFFFFFFFFF	0
A00817:23:HHTTMDRXX:1:2139:12201:17895 1:N:0:ACTAAGAT+AACCGCGG	-	p201	13308	CATCGATCAAATAAGCGAATTCTCCAAAAGAGTGATCCTCGCCGACGCTAACCTCGATAAGGTGCTTTCTGCTTACAATAAGCACAGGGATAAGCCCATCA	FFF,FF,FFF,FF,:FFFFFFFFFFFFF,FF,FFF,FFFFFFF,FFFFFFFFFFFFFFFF:FFFFFFF,F,F:FF:,FFFFFFFFFFFFFFFFFFFFFFFF	0	94:G>T
A00817:23:HHTTMDRXX:1:2169:30987:28698 1:N:0:ACTAAGAT+AACCGCGG	+	p201	13311	CGAGCAAATAAGCGAATTCTCCAAAAGAGTGATCCTCGCCGACGCTAACCTCGATAAGGTGCTTTCTGCTTACAATAAGCACAGGGATAAGCCCATCAGGG	FFFFFFFF:FFF:FFF,FFFFFFFFFFFFF::,FFFFFFFFFFFFF:FF:FFF:F:FFFF,FFFFFF:FFFFF:FFFFFFFFFFFFF,FFFFFFFFFFF:F	0
A00817:23:HHTTMDRXX:1:2139:32199:27383 1:N:0:ACTAAGAT+AACCGCGG	-	p201	13317	AATCAGCGAATTCTCCAAAAGAGTGATCCTCGCCGACGCTAACCTCGATAAGGTGCTTTCTGCTTACAATAAGCACAGGGATAAGCCCATCAGGGAGCAGG	FFF,F,FF:FFF:FFFFFF,:,FFFFFFFFFFFFF:FFFFF:FF,FFFFF:FFFFFFFFFFFFFFFFFFF:FFFFFFFFFFFFFFFFFFFFFFFFFFFFFF	0	97:A>C
A00817:23:HHTTMDRXX:1:2239:19678:22576 1:N:0:ACTAAGAT+AACCGCGG	-	p201	13317	AATAAGCGAATTCTCCAAAAGAGTGATCCTCGCCGACGCTAACCTCGATAAGGTGCTTTCTGCTTACAATAAGCACAGGGATAAGCCCATCAGGGAGCAGG	F:F:,,:FFFFF,FFFFFFFFF,,:FFF:F::FFFF:FFFFFFFFFF:FF:FFF:FFFFFFFFFFF,FFF:FFFFFFF:FFFFFF:FFFFFFF:F:F:FFF	0
A00817:23:HHTTMDRXX:1:2226:26639:32972 1:N:0:ACTAAGAT+AACCGCGG	+	p201	13319	TAAGCGAATTCTCCAAAAGAGTGATCCTCGCCGACGCTAACCTCGATAAGGTGCTTTCTGCTTACAATAAGCACAGGGATAAGCCCATCAGGGAGCAGGCA	FFFFFFF:FFFFFFFFFF:F:FFF:FFFFFFFFFFFFFFFFFFFFFFFFFFFFFFFFFFFFFFFFFFFFFFFF:FF:FFFFFFFFFFFFFFFFFFF,FFF:	0
A00817:23:HHTTMDRXX:1:2221:27832:4476 1:N:0:ACTAAGAT+AACCGCGG	-	p201	13322	GCGAATTCTCCAAAAGAGTGATCCTCGCCGACGCTAACCTCGATAAGGTGCTTTCTGCTTACAATAAGCACAGGGATAAGCCCATCAGGGAGCAGGCAGAA	,F,,FFF:FF:FFFFFF,FFFFF:FF:FFFFFFFF,FFF,,F,FFF,FFF:FF::FF:FFFF,FF:FFF,:F:FFFFFFFF:FFFFF::FFFFF,F:FFF,	0
A00817:23:HHTTMDRXX:1:2106:15239:20682 1:N:0:ACTAAGAT+AACCGCGG	-	p201	13330	TCCAAAAGAGTGATCCTCGCCGACGCTAACCTCGATAAGGTGCTTTCTGCTTACAATAAGCACAGGGATAAGCCCATCAGGGAGCAGGCAGAAAACATTAT	FFFFFFFFFFFFFFFFFFFFFFFFFFFF:FFFFFFFFFFFFFFFFFFFFFFFFFFFFFFFFFFFFFFFFFFFFFFFFFFFFFFFFFFFFFFFFFFFFFFFF	0
A00817:23:HHTTMDRXX:1:2247:30201:21010 1:N:0:ACTAAGAT+AACCGCGG	-	p201	13333	AAAAGAGTGATCCTCGCCGACGCTAACCTCGATAAGGTGCTTTCTGCTTACAATAAGCACAGGGATAAGCCCATCAGGGAGCAGGCAGAAAACATTATCCA	:FF:F,,FF:::::,F:FFF,FFFFFFFFFFFFFF:FF,FF:FFF,::FFFFFFFFF:FFF:FFFFFFF:,FFFFFFFFFFFFFFFF:FFFFFFFFF:FFF	0
A00817:23:HHTTMDRXX:1:2110:30698:10160 1:N:0:ACTAAGAT+AACCGCGG	+	p201	13334	AAAGAGTGATCCTCGCCGACGCTAACCTCGATAAGGTGCTTTCTGCTTACAATAAGCACAGGGATAAGCCCATCAGGGAGCAGGCAGAAAACATTATCCAC	FFFFFFFFFFFFFFFFFFFFFFFFFFFFFFF,FFFFFFFFFFFFFF:FFF:FFFFFFFFF:FFFFFFFFFFFFFFFFFFFFFFFF,FFF,FFFFF:FFFFF	0
A00817:23:HHTTMDRXX:1:2139:15121:14090 1:N:0:ACTAAGAT+AACCGCGG	+	p201	13346	TCGCCGACGCTAACCTCGATAAGGTGCTTTCTGCTTACAATAAGCACAGGGATAAGCCCATCAGGGAGCAGGCAGAAAACATTATCCACTTGTTTACTCTG	F:FFFFFFFFFFFF:FFF:FFFFFFFFFFFFFFFFFFFFFFFF:FFFFFFFFFFFFF:FFFFFFFFFFFFFFFFFFFFFF::FFFFF,F:FFFFF::FFF:	0
A00817:23:HHTTMDRXX:1:2139:15148:14293 1:N:0:ACTAAGAT+AACCGCGG	+	p201	13346	TCGCCGACGCTAACCTCGATAAGGTGCTTTCTGCTTACAATAAGCACAGGGATAAGCCCATCAGGGAGCAGGCAGAAAACATTATCCACTTGTTTACTCTG	FFFFFFFFFFFFFFFFFFFFFFFFFFFFFFFFFF,FFFFFFFFFFFFFFFFFFFFFFFFFFFFFFFFFFFFFFFFFFFFFFFFFFFFFFFFFFFFFF:FFF	0
A00817:23:HHTTMDRXX:1:2217:27091:24925 1:N:0:ACTAAGAT+AACCGCGG	+	p201	13348	GCCGACGCTAACCTCGATAAGGTGCTTTCTGCTTACAATAAGCAAAGGGATAAGCCCATCAGGGACCAGGCAGAAAACATTATCAACTTGTTTAATATGAC	FFF:F:FF,FFFF,F:FFF:::FFF:FF:::FFFFFFF:FF:FF,FF::FFFF:FFFF,:F::,F,,FFF:FFFFF:FFF,FFF:F,,FFF,FF,,,:FFF	0	44:C>A,65:G>C,84:C>A,94:C>A,96:C>A
A00817:23:HHTTMDRXX:1:2209:12472:30452 1:N:0:ACTAAGAT+AACCGCGG	-	p201	13354	GCTAACCTCGATAAGGTGCTTTCTGCTTACAATAAGCACAGGGATAAGCCCATCAGGGAGCAGGCAGAAAACATTATCCACTTGTTTACTCTGACCAACTT	FFFF,FF,FF,FFFFFFFFF::FFFFFFFF,FFFF:FFF:FFFFFFFFFFFFFFFF:FFFFFFFFFFFFFFFFFF,FFFFFFFFFF,FFFFFFFFFF:FFF	0
A00817:23:HHTTMDRXX:1:2160:32597:3490 1:N:0:ACTAAGAT+AACCGCGG	-	p201	13356	TAACCTCGATAAGGTGCTTTCTGCTTACAATAAGCACAGGGATAAGCCCATCAGGGAGCAGGCAGAAAACATTATCCACTTGTTTACTCTGACCAACTTGG	FF,FFFFFFFFFFFFFFFFFFFFFFF:FFF,:FFFFFFFFFFFFFFFFFFFFFFFFFFFFFFFFFFFFFFF,FFFFFFFFFFFFFFFFF:FFFFFFFFF:F	0
A00817:23:HHTTMDRXX:1:2122:10474:10457 1:N:0:ACTAAGAT+AACCGCGG	-	p201	13364	ATAAGGTGCTTTCTGCTTACAATAAGCACAGGGATAAGCCCATCAGGGAGCAGGCAGAAAACATTATCCACTTGTTTACTCTGACCAACTTGGGCGCGCCT	F,FFFFFF:F:FFFFFFFFFFFFFFFFFFFF:FFFFFFFFFFFFFFFFFFFFFFFFFFFFFFFFF:FFFFF,FFF,FFFFFFFFFFFFFFFFFFFFFFFFF	0
A00817:23:HHTTMDRXX:1:2229:18367:35243 1:N:0:ACTAAGAT+AACCGCGG	+	p201	13364	ATAAGGTGCTTTCTGCTTACAATAAGCACAGGGATAAGCCCATCAGGGAGCAGGCAGAAAACATTATCCACTTGTTTACTCTGACCAACTTGGGCGCGCCT	FFFFFFFFFFFFFFFFFFFFF,FFFFFFFFFFFFFFFFFFFFFF:FFFFFFFFFFFFFFF,FFFF:FFF,FFFF:FFFFF:FFFFFFF:FFFFFFFFFFF,	0
A00817:23:HHTTMDRXX:1:2167:6994:10535 1:N:0:ACTAAGAT+AACCGCGG	+	p201	13394	GGGATAAGCCCATCAGGGAGCAGGCAGAAAACATTATCCACTTGTTTACTCTGACCAACTTGGGCGCGCCTGCAGCCTTCAAGTACTTCGACACCACCATA	F:FFFFF:F:FFF:F,FFFFFFFFFFFFFFF,,FFF:FF,FFFFF,FFFF,FFF:FFFFFFFFFFFF:F:::FFFFFF:FFFFFFF:FFFFFFFFFFFFFF	0
A00817:23:HHTTMDRXX:1:2154:26069:27289 1:N:0:ACTAAGAT+AACCGCGG	+	p201	13415	AGGCAGAAAACATTATCCACTTGTTTACTCTGACCAACTTGGGCGCGCCTGCAGCCTTCAAGTACTTCGACACCACCATAGACAGAAAGCGGTACACCTCT	FFFFFFFFFFFFFFFFFFFFFFFFFFFFFFFFFFFFFFFFFFFFFFFFFFFFFFFFFFFFFFFFFFFFFFF:FFFFFFFFFFFFFFFFFFFFFFFFFFFFF	0
A00817:23:HHTTMDRXX:1:2274:8341:12054 1:N:0:ACTAAGAT+AACCGCGG	-	p201	13444	CTGACCAACTTGGGCGCGCCTGCAGCCTTCAAGTACTTCGACACCACCATAGACAGAAAGCGGTACACCTCTACAAAGGAGGTCCTGGACGCCACACTGAT	FFFFFFFFFFFFFFFFFFFF:FFFFFFFFFFFFFFFFFFFFFFFFFFF,::FFFFFFFFFFFFFFFFFFFFFFFFFFFFFFFFFFFFFFFFFFFFFFFFFF	0
A00817:23:HHTTMDRXX:1:2139:21875:10598 1:N:0:ACTAAGAT+AACCGCGG	-	p201	13458	CGCGCCTGCAGCCTTCAAGTACTTCGACACCACCATAGACAGAAAGCGGTACACCTCTACAAAGGAGGTCCTGGACGCCACACTGATTCATCAGTCAATTA	FFFFFFFFFFFFF:FFFFFFFFFFFFFFFFF,FFFFFFFFFFF:FFFFF:FFFFFFFFFFFFFFFFFFFFFFFFFFFFFFFFFFFFFFFFFFFFFFFFFFF	0
A00817:23:HHTTMDRXX:1:2219:24731:12508 1:N:0:ACTAAGAT+AACCGCGG	-	p201	13475	AGTACTTCGACACCACCATAGACAGAAAGCGGTACACCTCTACAAAGGAGGTCCTGGACGCCACACTGATTCATCAGTCAATTACGGGGCTCTATGAAACA	F:F:FFFFFFFFFF:FF:FFFFFFFFFFFF:FFFFF:FF:FFFFF,FFFFFFFFF:FFFFFFFFFFFFFFFFFFFFFFFFFFFFFFFFFFFFFFFFFF,FF	0
A00817:23:HHTTMDRXX:1:2253:29713:15593 1:N:0:ACTAAGAT+AACCGCGG	+	p201	13483	GACACCACCATAGACAGAAAGCGGTACACCTCTACAAAGGAGGTCCTGGACGCCACACTGATTCATCAGTCAATTACGGGGCTCTATGAAACAAGAATCGA	FFFFFFFFFFFFFFFFFFFFFFFFFFFFFFFFFFFFF:F:FFFFFFFFFFFFFFFFFFFFFFFFFFFFFFFFFFFFFFFFFFFFFFFFFFFFFFFFFFFFF	0
A00817:23:HHTTMDRXX:1:2224:1841:7999 1:N:0:ACTAAGAT+AACCGCGG	-	p201	13496	ACAGAAAGCGGTACACCTCTACAAAGGAGGTCCTGGACGCCACACTGATTCATCAGTCAATTACGGGGCTCTATGAAACAAGAATCGACCTCTCTCAGCTC	FFFFFFFFFFFFFFFFFFFFFFFFFFFFFFFFFFFFFFF:FFFFFFFFFFFFFFFFFFFFFFFFFFFFFFFFFFFFFFFFFFFFFFFFFFFFFFFFFFFFF	0
A00817:23:HHTTMDRXX:1:2125:19895:23923 1:N:0:ACTAAGAT+AACCGCGG	+	p201	13531	GACGCCACACTGATTCATCAGTCAATTACGGGGCTCTATGAAACAAGAATCGACCTCTCTCAGCTCGGTGGAGACAGCAGGGCTGACCCCAAGAAGAAGAG	FFFFFFFFFFFFFFFFFFFFFFF:FFFFFFFFFFFFFFFFFFFFFFFFFFFFFFFFFFFFFFFFFFFFFFFFFFFFFFFFFFFFFFFFFFF:FFFFFFF:F	0
A00817:23:HHTTMDRXX:1:2169:5376:2503 1:N:0:ACTAAGAT+AACCGCGG	+	p201	13537	ACACTGATTCATCAGTCAATTACGGGGCTCTATGAAACAAGAATCGACCTCTCTCAGCTCGGTGGAGACAGCAGGGCTGACCCCAAGAAGAAGAGGAAGGT	FFFFFFFFFFFFFFFFFFFFFFFFFFFFFFFFFFFFFFFFF:FFFFFFFFFFFFFFFFFFFFFFFFFFFFFFFFFFFFFFFFFFFFF:FFFFFFFFF:FFF	0
A00817:23:HHTTMDRXX:1:2261:17273:6605 1:N:0:ACTAAGAT+AACCGCGG	+	p201	13541	TGATTCATCAGTCAATTACGGGGCTCTATGAAACAAGAATCGACCTCTCTCAGCTCGGTGGAGACAGCAGGGCTGACCCCAAGAAGAAGAGGAAGGTGTGA	FFFFFFFFFFFFFFFFFFFFFFFFFFFFFFFFFFFFFFFFFFFFFFFFFFFFFFFFFFFFFFFFFFFFFFFFFFFFFFFFFFFFFF:FFFFFFFFFFFFFF	0
A00817:23:HHTTMDRXX:1:2270:6189:7858 1:N:0:ACTAAGAT+AACCGCGG	+	p201	13544	TTCATCAGTCAATTACGGGGCTCTATGAAACAAGAATCGACCTCTCTCAGCTCGGTGGAGACAGCAGGGCTGACCCCAAGAAGAAGAGGAAGGTGTGACCG	FFFFFFFFFFF:FF:FFFFFFFFFFFFFF:FFFFFFFFFFFFFFFFFFFFFFFFFFFFFFFFFFFFFFFFFFFFFFFF:FFFF,,FFFFFFFFFFFF,FFF	0
A00817:23:HHTTMDRXX:1:2220:31629:14935 1:N:0:ACTAAGAT+AACCGCGG	+	p201	13556	TTACGGGGCTCTATGAAACAAGAATCGACCTCTCTCAGCTCGGTGGAGACAGCAGGGCTGACCCCAAGAAGAAGAGGAAGGTGTGACCGCGGATATCTGCA	FFFFFFFFFFFFFFFFFFFFFFFFFFFFFFFFFFFFFFFFFFFFFFFFFFFFFFFFFFFFFFFFFFFFFFFF:FFFFF:FFFFFFFFFFFFFFFFFFFFF:	0
A00817:23:HHTTMDRXX:1:2154:26078:9612 1:N:0:ACTAAGAT+AACCGCGG	+	p201	13558	ACGGGGCTCTATGAAACAAGAATCGACCTCTCTCAGCTCGGTGGAGACAGCAGGGCTGACCCCAAGAAGAAGAGGAAGGTGTGACCGCGGATATCTGCAGA	FFFFFFFFFFFFFFFFFFFFFFFFFFFFFFFFFFFFFFFFFFFFFFFF,FFFFFFFFFFFFFFFFFFFFFFFFFFFFFFFFFFFFFFFFFF:FFFFFFFFF	0
A00817:23:HHTTMDRXX:1:2154:26539:14387 1:N:0:ACTAAGAT+AACCGCGG	-	p201	13567	TATGAAACAAGAATCGACCTCTCTCAGCTCGGTGGAGACAGCAGGGCTGACCCCAAGAAGAAGAGGAAGGTGTGACCGCGGATATCTGCAGAAGCTTACGC	FFFFFFFFFFFFFFFFFFFFFFFFFFFFFFFFFFFFFFFFFFFFFFFFFFFFFFFFFFFFFFFFFFFFFFFFFFFFFFFF:FFFFFFFFFFFFFFFFFFFF	0
A00817:23:HHTTMDRXX:1:2152:26612:5556 1:N:0:ACTAAGAT+AACCGCGG	-	p201	13585	CTCTCTCAGCTCGGTGGAGACAGCAGGGCTGACCCCAAGAAGAAGAGGAAGGTGTGACCGCGGATATCTGCAGAAGCTTACGCGTCGACGTCTCGAGGCCG	FFFFFF,FFFFF:FFFFFF::FFFFFFF:,:FFFFFF:FFFFFFFF:F,,,FFFFFFF,F:FF,F,F:FF:FF,FFF:FFFFFFFFF:,F:FF:,FFFFFF	0
A00817:23:HHTTMDRXX:1:2260:23222:25739 1:N:0:ACTAAGAT+AACCGCGG	-	p201	13598	GTGGAGACAGCAGGGCTGACCCCAAGAAGAAGAGGAAGGTGTGACCGCGGATATCTGCAGAAGCTTACGCGTCGACGTCTCGAGGCCGGCCGAGCTCGAAT	FFFFFFFFFFFFFFFFFFFFFFFFFFFFFFFFFFFFFFFFFFFFFFFFFFFFFFFFFFFFFFFFFFFFFFFFFFFFFFFFFFFFFFFFFFFFFFFFFFFFF	0
A00817:23:HHTTMDRXX:1:2211:19515:24205 1:N:0:ACTAAGAT+AACCGCGG	-	p201	13604	ACAGCAGGGCTGACCCCAAGAAGAAGAGGAAGGTGTGACCGCGGATATCTGCAGAAGCTTACGCGTCGACGTCTCGAGGCCGGCCGAGCTCGAATTTCCCC	::FFFFFFFFFFFFFFFFFF:FFFFFFFFFFFFFFFFFFFFFFFFFFFFFFFFFFFFFFFFFFFFFFFFFFFFFFFFFFFFFFFFFFFFFFFFFF:FFFFF	0
A00817:23:HHTTMDRXX:1:2219:12798:2018 1:N:0:ACTAAGAT+AACCGCGG	-	p201	13612	GCTGACCCCAAGAAGAAGAGGAAGGTGTGACCGCGGATATCTGCAGAAGCTTACGCGTCGACGTCTCGAGGCCGGCCGAGCTCGAATTTCCCCGATCGTTC	FFFFFFFF:FFFFFFFFFFFFFFFFFF:FFFFFFFFFFFFFFFFFFFFFFFFFFFFFFFFFFFFFFFFFFFFFFFFFFFFFFFFFFF:FFFFFFFFFF,FF	0
A00817:23:HHTTMDRXX:1:2214:4616:15749 1:N:0:ACTAAGAT+AACCGCGG	+	p201	13625	AGAAGAGGAAGGTGTGACCGCGGATATCTGCAGAAGCTTACGCGTCGACGTCTCGAGGCCGGCCGAGCTCGAATTTCCCCGATCGTTCAAACATTTGGCAA	FFF:FFFFF:FFFFFFFFFFFFF:FFFFFFFFFF,FFFFFFFFFFFFFFFFFFFFFFFFFFFFFFFFFFFF,FFFFFFFFFFFFFFFF:,FFFF::FFFFF	0
A00817:23:HHTTMDRXX:1:2221:6813:36495 1:N:0:ACTAAGAT+AACCGCGG	-	p201	13684	CGGCCGAGCTCGTATTTCCCCGATCGGTCAAACATTTGGCAATAAAGTTTCTTAAGATTGAATCCTGTTGCCGGTCTTGCGATGATTATCATATAATTTCT	FFFFFFFF,FF,,,F,FFF:FF::FF::FFFF,FF,,FFF,FFFF,FFFFFFFFFF:FFFF,,FFFFFFF:FF:FF,FFF,FFFFF,FFFF:,,FF::F:F	0	74:T>G,88:A>T
A00817:23:HHTTMDRXX:1:2137:23276:35352 1:N:0:ACTAAGAT+AACCGCGG	-	p201	13686	GCCGAGCTCGAATTTCCCCGATCGTTCAAACATTTGGCAATAAAGTTTCTTAAGATTGAATCCTGTTGCCGGTCTTGCGATGATTATCATATAATTTCTGT	FFFFFFF,FFFF:FFFFFFF:FFF:FFF:FFF:FFFFFFF:FFFFFFFFFFFFFFFFFFFFFFFFF:FFFFFFFFFFFFFFFFFFFFF:FFFFFFFFFFFF	0
A00817:23:HHTTMDRXX:1:2259:3983:16250 1:N:0:ACTAAGAT+AACCGCGG	+	p201	13692	CTCGAATTTCCCCGATCGTTCAAACATTTGGCAATAAAGTTTCTTAAGATTGAATCCTGTTGCCGGTCTTGCGATGATTATCATATAATTTCTGTTGAATT	FFFFFF:,FFFFFFFFFFFFF:FFFF:FFFFF,F:FFFF:FFFFFFF:FF:FFFFF,,::::F:F,FF,FF:,F:FFFF:FFFFF,FF,,FFFFF:,FFFF	0
A00817:23:HHTTMDRXX:1:2259:2013:31469 1:N:0:ACTAAGAT+AACCGCGG	+	p201	13692	CTCGAATTTCCCCGATCGTTCAAACATTTGGCAATAAAGTTTCTTAAGATTGAATCCTGTTGCCGGTCTTGCGATGATTATCATATAATTTCTGTTGAATT	FFFFFFFFFFFFFFFFFFFFFFFFFFFFFFFFFFFFFFFFFFFFFFFFFFFFFFFFFFFFFFFFFFFFFFFFFFFFFFFFFFFFFFFFFFFFFFFFFFFFF	0
A00817:23:HHTTMDRXX:1:2235:7482:19492 1:N:0:ACTAAGAT+AACCGCGG	+	p201	13708	CGTTCAAACATTTGGCAATAAAGTTTCTTAAGATTGAATCCTGTTGCCGGTCTTGCGATGATTATCATATAATTTCTGTTGAATTACGTTAAGCATGTAAT	FFFFFFF:FFFFFFFFFFFFF:FFFFFFFFFFFFFFFFFFFFFFFFFFFFFFFFFFFFFFFFFFFFFFFF,FFFFFFFFFFF:FFFFFFFF:FFFFFFFFF	0
A00817:23:HHTTMDRXX:1:2268:31367:30389 1:N:0:ACTAAGAT+AACCGCGG	+	p201	13713	AAACATTTGGCAATAAAGTTTCTTAAGATTGAATCCTGTTGCCGGTCTTGCGATGATTATCATATAATTTCTGTTGAATTACGTTAAGCATGTAATAATTA	FFF:FF,F,:FFFFFF::FF,FF:FFF,FFFFFFFFFFFF::F,F:FF:FFFFFFF,,FFFFFFFFFFF:F:FFF,FFFFF,FFFF,FF:F,:FFFFFFFF	0
A00817:23:HHTTMDRXX:1:2135:24632:14622 1:N:0:ACTAAGAT+AACCGCGG	-	p201	13718	TTTGGCAATAAAGTTTCTTAAGATTGAATCCTGGTTCCGGTCTTGCGATGATTATCATATAATTTCTGTTGAATTACGTTAAGCATGTAATAATTAACATG	:,,F:FFFF,F:FFFFFFFFFFFF:F:,F,F,F,F,F:FFF:::FFFFFFFF:FFFFFFFFFFFFFFFFFFFFFFFFFFFFFFFFFFFFFFFFFFF,FFFF	0	65:G>T,67:T>G
A00817:23:HHTTMDRXX:1:2175:18457:35744 1:N:0:ACTAAGAT+AACCGCGG	+	p201	13718	TTTGGCAATAAAGTTTCTTAAGATTGAATCCTGTTGCCGGTCTTGCGATGATTATCATATAATTTCTGTTGAATTACGTTAAGCATGTAATAATTAACATG	FFFFFFFFFFFFFFFFFFFFFFFFFFFFFFFFFFFFFFFFFFFFFFFFFFFFFFFFFFFFFFFFFFFFFFFFFFFFFFFFFFFFFFFFFFFFFFFF:FFFF	0
A00817:23:HHTTMDRXX:1:2219:5674:35712 1:N:0:ACTAAGAT+AACCGCGG	+	p201	13718	TTTGGCAATAAAGTTTCTTAAGATTGAATCCTGTTGCCGGTCTTGCGATGATTATCATATAATTTCTGTTGAATTACGTTAAGCATGTAATAATTAACATG	FF:FFFF:FFF,F,F,FFFFFFFFFFFF::FF::::FFFFF:FFF,FFF:FFFF:FFFFFFF,F,FF:FFFFFFF:FFFFFFFF,FFFFFFFFFFFFFFFF	0
A00817:23:HHTTMDRXX:1:2212:18909:22905 1:N:0:ACTAAGAT+AACCGCGG	+	p201	13720	TGGCAATAAAGTTTCTTAAGATTGAATCCTGTTGCCGGTCTTGCGATGATTATCATATAATTTCTGTTGAATTACGTTAAGCATGTAATAATTAACATGTA	FFFFFFFFFFFFFFFFFFFFFFFFFFFFFFFFFFFFFFFFFFFFF:FFFFFFFFFFFF:FFFFFFF:FFFFFFFFFFFFFFFFFFFFFFFFFFFFFFFFFF	0
A00817:23:HHTTMDRXX:1:2230:25265:32283 1:N:0:ACTAAGAT+AACCGCGG	-	p201	13728	AAGTTTCTTAAGATTGAATCCTGTTGCCGGTCTTGCGATGATTATCATATAATTTCTGTTGAATTACGTTAAGCATGTAATAATTAACATGTAATGCATGA	FFFFF,FFFFFFFFFF:FFFFFFFFFFFFFFF:FFFFFFFFFFFFFFFFFFFFFFFFFFFFFFFFFFFFFFFFFFFFFFFFFFFFFFFFFFFFFFFFFFFF	0
A00817:23:HHTTMDRXX:1:2258:6668:34272 1:N:0:ACTAAGAT+AACCGCGG	+	p201	13738	AGATTGAATCCTGTTGCCGGTCTTGCGATGATTATCATATAATTTCTGTTGAATTACGTTAAGCATGTAATAATTAACATGTAATGCATGACGTTATTTAT	FFFFFFFFFFFFFFFFFFFFFFFFFFFFFFFFFFFFFFFFFFFFFFFFFFFFFFFFFFFFFFFFFFFFFFFFFFFFFFFFFFFFFFFFFFFFFFFFFFFFF	0
A00817:23:HHTTMDRXX:1:2207:6424:28338 1:N:0:ACTAAGAT+AACCGCGG	+	p201	13743	GAATCCTGTTGCCGGTCTTGCGATGATTATCATATAATTTCTGTTGAATTACGTTAAGCATGTAATAATTAACATGTAATGCATGACGTTATTTATGAGAT	FFFFFFFFFFFFFFFFFFFFFFFFFF:FFFFFFFFFFFFFFFFFFFFFFFFFFFFFFFFFFFFFFFFFFFF:FFFFFFFFFFFFFFFFFFFFFFF:FFFFF	0
A00817:23:HHTTMDRXX:1:2217:21224:26882 1:N:0:ACTAAGAT+AACCGCGG	-	p201	13748	CTGTTGCCGGTCTTGCGATGATTATCATATAATTTCTGTTGAATTACGTTAAGCATGTAATAATTAACATGTAATGCATGACGTTATTTATGAGATGGGTT	F:F:,FFFFFFF:FFFFF:FFFFFFFFFFFFFFFFFFFFFFFFFFFFFFFFFFFFFFFFFFFFFFFFFFFFF:FFFFFFFFFFFFFF:FFFFFFFFFFFFF	0
A00817:23:HHTTMDRXX:1:2270:14181:34225 1:N:0:ACTAAGAT+AACCGCGT	+	p201	13779	ATTTCTGTTGAATTACGTTAAGCATGTAATAATTAACATGTAATGCATGACGTTATTTATGAGATGGGTTTTTATGATTAGAGTCCCGCAATTATACATTT	F,,,,:,,,:FF:FFF,:FFF::FFF:F:F:FFFF:FFFF:FFF:F,FF:FF,FFFF:FF,FFFFF,FFF,::FF:FF,FFFF::,FF:FF,:FFF:F:FF	0
A00817:23:HHTTMDRXX:1:2166:3649:24972 1:N:0:ACTAAGAT+AACCGCGG	-	p201	13785	GTTGAATTACGTTAAGCATGTAATAATTAACATGTAATGCATGACGTTATTTATGAGATGGGTTTTTATGATTAGAGTCCCGCAATTATACTTTTAATACG	FF:,FFFFFFFFFFF:::F,FFFFFFFFFFF:FFFFFFF,::FF,:FFFFFFFFFFFFFFFFFFFFF,:FFFFFFFFFF,FFFFFFFFFFF,FFFFFFFFF	0	9:A>T
A00817:23:HHTTMDRXX:1:2166:3459:24987 1:N:0:ACTAAGAT+AACCGCGG	-	p201	13785	GTTGAATTACGTTAAGCATGTAATTATTAACATGTAATGCATGACGTTATTTATGAGATGGGTTTTTATGATTAGAGTCCCGCAATTATACATTTAATACG	,FFFFFFF,F,FFFFF,FFFFFFF,F:F:,:FFFF:FFF,FF:FF,FF,F:FF:FFFFFFFF:FFFFFFF,FFFFFFFF:,F:FF:FFF,FFFF:FFF,FF	0	76:A>T
A00817:23:HHTTMDRXX:1:2270:10276:11992 1:N:0:ACTAAGAT+AACCGCGG	-	p201	13795	GTTAAGCATGTAATAATTAACATGTAATGCATGACGTTATTTATGAGATGGGTTTTTATGATTAGAGTCCCGCAATTATACATTTAATACGCGATAGAAAA	FFF,FFFFFFFFFF:FFFFFFFF:F:FFFF:FFF:FFFFFFFFFFFFFFFFFFFFFFFFFFFF,FFFFF:F:F:FFFFFFFFFFFFFFFFFFF:FFFFFFF	0
A00817:23:HHTTMDRXX:1:2216:22236:36370 1:N:0:ACTAAGAT+AACCGCGG	-	p201	13823	GCATGACGTTATTTATGAGATGGGTTTTTATGATTAGAGTCCCGCAATTATACATTTAATACGCGATAGAAAACAAAATATAGCGCGCAAACTAGGATAAA	:FFFFFFFFFFF:FFFFFF:FFFFFFFFFF:FFFFFFFFFFFFFF:FFFFFFFFFFFFFFFFFFFFF:FFFFFFFFFFFFFFFFFFFFFFFFFFFFFFFFF	0
A00817:23:HHTTMDRXX:1:2203:7952:15421 1:N:0:ACTAAGAT+AACCGCGG	+	p201	13846	GTTTTTATGATTAGAGTCCCGCAATTATACATTTAATACGCGATAGAAAACAAAATATAGCGCGCAAACTAGGATAAATTATCGCGCGCGGTGTCATCTAT	FFFFFFFFFFFFFFFFFFFFFFFFFFFFFFFFFFFFFFFFFFFFFFFFFFFFFFFFFFFFFFFFFFFFFF,FFFFF:FFF,FFFFFFFFFFFFFFFFF:,F	0
A00817:23:HHTTMDRXX:1:2156:24478:5995 1:N:0:ACTAAGAT+AACCGCGG	+	p201	13848	TTTTATGATTAGAGTCCCGCAATTATACATTTAATACGCGATAGAAAACAAAATATAGCGCGCAAACTAGGATAAATTATCGCGCGCGGTGTCATCTATGT	FFFFFFFFFFFFFFFFFFFFFFFFFFFFFFFFFFFFFFFFFFFFFFFFFFF:FFFFFFFFFFFFFFFFFFFFFFF:FFFFFFFFFFFFFFFFFFFFFFFFF	0
A00817:23:HHTTMDRXX:1:2256:15528:1235 1:N:0:ACTAAGAT+AACCGCGG	-	p201	13855	ATTAGAGTCCCGAAATTATACATTTAATACGAGATAGAAAACAAACTATTGCTCGCTAACTAGGATAAATTATCGCGCGCGGTGTCATCTATGTTACTAGA	FFFFF,FFF,:F,FF,FF:,F,FF,FFF,:F,F:,,FFF:F,FF:,FF,,F,,FFF,F:FF,F,,,:F,FFFF::F:,FFF,FFF:,F:FFFFFFF:FFFF	0	44:A>T,48:G>T,51:A>T,55:A>C,69:C>A,88:C>A
A00817:23:HHTTMDRXX:1:2104:12283:14685 1:N:0:ACTAAGAT+AACCGCGG	+	p201	14044	TACCCAACTTAATCGCCTTGCAGCACATCCCCCTTTCGCCAGCTGGCGTAATAGCGAAGAGGCCCGCACCGATCGCCCTTCACAACAGTTGCGCAGCCTGA	FFFFFFFFFF:FFFFFF:FFFFFFFFFFFFFFFFFFFFFFFFFFFFFFFFFFFFFFFFFFFFFFFFFFFFFFFFFFFFFFF:F:FFFFFFFFFFFFFFFFF	0	81:C>A
A00817:23:HHTTMDRXX:1:2216:16224:6167 1:N:0:ACTAAGAT+AACCGCGG	+	p201	14064	CAGCACATCCCCCTTTCGCCAGCTGGCGTAATAGCGAAGAGGCCCGCACCGATCGCCCTTCCCAACAGTTGCGCAGCCTGAATGGCGAATGAGCTTGAGCT	FFFFFFFFFFFFFFFFFFFFFFFFFFFFFFFFFFFFFFFFFFFFFFFFFFFFFFFFFFFFFFFFFFFFFFFFFFFFFFFFF,FFFFFFF:FFFFFFFFFFF	0
A00817:23:HHTTMDRXX:1:2213:4580:11303 1:N:0:ACTAAGAT+AACCGCGG	+	p201	14101	AGAGGCCCGCACCGATCGCCCTTCCCAACAGTTGCGCAGCCTGAATGGCGAATGAGCTTGAGCTTGGATCAGATTGTCGTTTCCCGCCTTCAGTTTAAACT	FFFFFFFFFFFFFFFFFFFFFFFFFF:FFFFFFFFFFFFFFFFFFFFFFFFFFF,FFFFFFFFF:FFFFFFFFFFFFFFFFFFFFFFF,FFFFFFFFFFFF	0
AGCTTGGATCAGATTGTCGTTTCCCGCCTTCAGTTTAAACTATCAGTTGCGTATTGGCTAGAGCAATTCGGCGTTAATTCAGTACATTAAAAACGTCCGCA
Seq near RB in red			Seq near LB as reverse comp

## Sheet: Cas9-2
LB: 6038..6062
nptII : complement(6841..7635)
cas9: 9503..13606
RB: 14212..14236
Non-T-DNA portions 1-6037 bp
A00817:23:HHTTMDRXX:1:2144:25247:6856 1:N:0:GTCGGAGC+GGTTATAA	-	p201	14	ACCCCTCCGCTGCTATAGTGCAGTCGGCTTCTGACGTTCAGTGCAGCCGTCTTCTGAAAACGACATGTCGCACAAGTCCTAAGTTACGCGACAGGCTGCCG	FFFFFFFFFFFFFFFFFFFFFFFFFFFFFFFFFFFFFFFFFFFFFFFFFFFFFFFFFFFF:FFFFFFFFFFFFFFFFFFFFFFF:FFFFFFFFFFFFF:FF	0
A00817:23:HHTTMDRXX:1:2159:20130:28995 1:N:0:GTCGGAGC+GGGTATAA	-	p201	18	CTCCGCTTCTATTGTGCATTCGGCTTCTGACGTTCAGTGCATCCGTCTTCTGAAAACGACATGTCGCACAAGTCCTAAGTTACGCGACAGGCTGCCGCCCT	FFFF:,F,,F,F,:FFFF,FFF,FFF,FFFFF:FFFFFF,,,::F:,F:,FFF:,::,::,FFF,F:,F,,FF,,,:,:,F,:F,FFF,FF:FFFFF::F,	0	59:G>T,82:G>T,88:A>T,93:G>T
A00817:23:HHTTMDRXX:1:2168:1985:8187 1:N:0:GTCGGAGC+GGTTATAA	-	p201	38	CGGCTTCTGACGTTCAGTGCAGCCGTCTTCTGAAAACGACATGTCGCACAAGTCCTAAGTTACGCGACAGGCTGCCGCCCTGCCCTTTTCCTGGCGTTTTC	,FFFFFFFFFFFFF:FFFFFF:FFFFFFFFFFFFF:FFFFFF:FFFF:FFFFFFFF:,::FFFF:FFFFFFFFFFFFFFF,FFFF:F:FFF:FFFF:FFF:	0
A00817:23:HHTTMDRXX:1:2227:21233:4601 1:N:0:GTCGGAGC+GGTTATAA	-	p201	43	TCTGACGTTCAGTGCAGCCGTCTTCTGAAAACGACATGTCGCACAAGTCCTAAGTTACGCGACAGGCTGCCGCCCTGCCCTTTTCCTGGCGTTTTCTTGTC	FF,FFFFFFFFFFFF:FFFFFFFFFFFFFF:FFFFFFF,FFF:F,FF::FFFFF:,F:FFFFFFFFFFFFFFFFF:FFFF,FFFFF:FFFFFFFFFFFF,F	0
A00817:23:HHTTMDRXX:1:2226:25690:21433 1:N:0:GTCGGAGC+GGTTATAA	-	p201	44	CTGACGTTCAGTGCAGCCGTCTTCTGAAAACGACATGTCGCACAAGTCCTAAGGTACGCGACAGGCTGCCGCCCTGCCCTTTTCCTGGCGTTTTCTTGTCG	,:FFF:FFFFF:FF,F:FFFFFF:FFFFF::FFFFF:FF:F,:,,F:,F:,,,,F:FFF:,FFF:FF,FFFF:FFFFFFFFFFFFFF,:F:FF:FFF,FFF	0	47:T>G
A00817:23:HHTTMDRXX:1:2170:32814:8625 1:N:0:GTCGGAGC+GGTTATAA	-	p201	51	TCAGTGCAGCCGTCTTCTGAAAACGACATGTCGCACAAGTCCTAAGTTACGCGACAGGCTGCCGCCCTGCCCTTTTCCTGGCGTTTTCTTGTCGCGTGTTT	FFFF:FFFFFFFFFFFFFFFF:FFFFF:F::FFF:F,FFFFF,FF,:,,FFFF:FFFFFFFFFFFFFFFFFF,FFFFFFFFF:::FFF:FFFFFFFFFFF,	0
A00817:23:HHTTMDRXX:1:2211:19144:12821 1:N:0:GTCGGAGC+GGTTATAA	-	p201	52	CAGTGCAGCCGTCTTCTGAAAACGACATGTCGCACAAGTCCTAAGTTACGCGACAGGCTGCCGCCCTGCCCTTTTCCTGGCGTTTTCTTGTCGCGTGTTTT	F:FFFFFFFFF,FFFFFFFF:FFFFFFFFFFFF:FFFFFFFFFFFFFFFFF:,FFFFFFFFFFFFF:FFFFFFFFFFFFFFFFFFFFFFFFFFFFFFFFFF	0
A00817:23:HHTTMDRXX:1:2156:3938:11882 1:N:0:GTCGGAGC+GGTTATAA	-	p201	53	AGTGCAGCCGTCTTCTGAAAACGACATGTCGCACAAGTCCTAAGTTACGCGACAGGCTGCCGCCCTGCCCTTTTCCTGGCGTTTTCTTGTCGCGTGTTTTA	:FFFFFFFFFFF:FFFFFFFFFFFFFFF:FFFFF::FFFFFFFFFFFFFFFFFFFFFFFFFFFFFFFFFFFFFFFF:FFFFFFF:FFFFFFFFFFFFFFFF	0
A00817:23:HHTTMDRXX:1:2235:24207:32831 1:N:0:GTCGGAGC+GGTTATAA	-	p201	55	TTCAGCCGTCTTCTGAAAACGTCATGTCGCACAAGTCCTAAGTTACGCGACATGCTGCCGCCCTGCCCTTTTCCTGTCGTTTTCTTGTCGCGTGTTTTAGT	,,:F,F,:,:FF:,,FFFFFF,F,FFF,F,FF,FFFF,F,,FFF:F:,F,FF,F,:,:FFFFFF,:,F:FFFFFF:,:FFFFF,FFFFF:FF,FFFFFF,F	0	24:G>T,48:G>T,79:A>T,99:G>T
A00817:23:HHTTMDRXX:1:2255:18593:14278 1:N:0:GTCGGAGC+GGTTATAA	-	p201	59	GCCTTCTTCTGAAAACGACAGGTCGCACAAGTCCTAAGTTACGCTACAGGCTGCCGCCCTGCCCTTTTCCTGGCGTTTTCTTGTCGCGTGTTTTAGTCGCA	:FF,F,FFFFFF,FF,,F,F,,F,FFFF,FFFFF:F,:F::,F,,FFF:,FF:F:F:,:F:,F,FFFF,FFF,,:F:,FF:FFF::FF:,FFFFF:FF,,,	0	56:G>T,80:T>G,97:G>T
A00817:23:HHTTMDRXX:1:2104:18539:29089 1:N:0:GTCGGAGC+GGTTATAA	-	p201	61	CGTCTTCTGAAAACGACATGTCGCACAAGTCCTAAGTTACGCGACAGGCTGCCGCCCTGCCCTTTTCCTGGCGTTTTCTTGTCGCGTGTTTTAGTCGCATA	FFFFFF:FFFFFFFFFF:FFFF:F:FFFFFFFFFFFFFFFFFFFFFFFFFFFFFFFF,FFFF,::FFFFFFFFFFFFFFFFFFFFFFFFFFFFFFFFFFFF	0
A00817:23:HHTTMDRXX:1:2202:10077:15843 1:N:0:GTCGGAGC+GGTTATAA	-	p201	64	CTTCTGAAAACGACATGTCGCACAAGTCCTAAGTTACGCGACAGGCTGCCGCCCTGCCCTTTTCCTGGCGTTTTCTTGTCGCGTGTTTTAGTCGCATAAAG	FFFFFFFFFFFFFFFFFFFFFFFF:FFFFFFFFFF:FFFFFFFFFFFFFFFFFFFFFFF:FFFFFFFFFFFFFFFFFFFFFFFFF,FFFFFFFFFFFFFFF	0
A00817:23:HHTTMDRXX:1:2138:9028:27962 1:N:0:GTCGGAGC+GGTTATAA	-	p201	65	TTCTGAAAACGACATGTCGCACAAGTCCTAAGTTACGCGACAGGCTGCCGCCCTGCCCTTTTCCTGGCGTTTTCTTGTCGCGTGTTTTAGTCGCATAAAGT	FFFFFFFFFFFFFFFFFFFFFFFFFFFFFFFF:FFFFFFFFFFFFFFFFFFFFFFFFF,F,FFFFFFFFFFFFFFFFFFFFF:F:FFFFFFFFFFFFFFFF	0
A00817:23:HHTTMDRXX:1:2241:30020:17722 1:N:0:GTCGGAGC+GGTTATAA	-	p201	74	AGAAATGTCGCACAAGTCCTAAGTTACGCGACAGGCTGCCGCCCTGCCCTTTTCCTGGCGTTTTCTTGTCGCGTGTTTTAGTCGCATAAAGTAGAATACTT	,F,,FFF:FFFFFF,F:,F:FF:F:,FFFFFFFFFFFFFFFFFFFFFF::FFFFFFFFFFFFFF:FFFFFFFFFFFFFFFFFFFFFFFFFFFFFFF:FF:F	0	97:C>A,100:C>A
A00817:23:HHTTMDRXX:1:2170:11017:22075 1:N:0:GTCGGAGC+GGTTATAA	-	p201	75	GACATGTCGCACAAGTCCTAAGTTACGCGACAGGCTGCCGCCCTGCCCTTTTCCTGGCGTTTTCTTGTCGCGTGTTTTAGTCGCATAAAGTAGAATACTTG	FFFFFFFFFFFFFFFFFFFFFFFF:FFFFFFFFFFFFF:FFFFFFFFFFFFFFFFFFFFFFF:FFFFFFFFFFF:FFFFFFFFFFFFFFFFFFFFF:FFFF	0
A00817:23:HHTTMDRXX:1:2124:20500:8656 1:N:0:GTCGGAGC+GGTTATAA	-	p201	80	GTCGCACAAGTCCTAAGTTACGCGACAGGCTGCCGCCCTGCCCTTTTCCTGGCGTTTTCTTGTCGCGTGTTTTAGTCGCATAAAGTAGAATACTTGCGACT	FFFFFFFF:FFFFFFFFFFFFFFFFFFFFFFFFFFFFFFFFFF:FFFFFFFFFFFFFFFFFFFFFFFFFFFFFFFFFFFFFFFFFFFFFFFFFFFFFFFFF	0
A00817:23:HHTTMDRXX:1:2230:29740:13197 1:N:0:GTCGGAGC+GGTTATAA	-	p201	85	AGAAGTCCTAAGTTACGCGACAGGCTGCCGCCCTGCCCTTTTCCTGGCGTTTTCTTGTCGCGTGTTTTAGTCGCATAAAGTAGAATACTTGCGACTAGAAC	,,FFFF,FF,FF:FFFFFFFFFF,,F:FFF,:FFFFFFFF:FF,FFFF:F:FFFFFFF:FFF::FFFFFFFFFFFF:FFF:FFF,FFF:FFFF:FFFFFF:	0	99:C>G
A00817:23:HHTTMDRXX:1:2167:11767:33739 1:N:0:GTCGGAGC+GGTTATAA	-	p201	87	AAGTCCTAAGTTACGCGACAGGCTGCCGCCCTGCCCTTTTCCTGGCGTTTTCTTGTCGCGTGTTTTAGTCGCATAAAGTAGAATACTTGCGACTAGAACCG	FF:FFFFF:FFFFFFFFF,FF,FFF:F,FFFFF:FF:FFFF:F,F:FFF,FFFF:FFFFFFFFF,FFFFF:F:FFFFFFFFFF:FF:FF:FF:FFFFFFFF	0
A00817:23:HHTTMDRXX:1:2250:2962:11600 1:N:0:GTCGGAGC+GGTTATAA	-	p201	93	TAAGTTACGCGACAGGCTGCCGCCCTGCCCTTTTCCTGGCGTTTTCTTGTCGCGTGTTTTAGTCGCATAAAGTAGAATACTTGCGACTAGAACCGGAGACA	,:FFF,FFFFFFFFF:F:,FFFFFFFFFFFF::FFFFFFFF::FFFFFFFFFFFFFFFFFFFFFFFFF::F:FFFFFFFFFFFFFFFFFFFFFFFFFFFFF	0
A00817:23:HHTTMDRXX:1:2110:4915:15201 1:N:0:GTCGGAGC+GGTTATAA	-	p201	96	TTTACGCGACAGGCTGCCGCCCTGCCCTTTTCCTGGCGTTTTCTTGTCGCGTGTTTTAGTCGCATAAATTAGAATACTTGCGACTAGAACCGGAGACATTA	,FFF:FFFF:F::F:,FFFFFF,F:F::FFFFFF:F,,FFFF,FFFF,F,FF,FFFFF,F:::FF:,F,FF:FFFFF,F,F:FFFFFF,FFFFFF:FFFFF	0	32:G>T,100:G>T
A00817:23:HHTTMDRXX:1:2252:13566:16971 1:N:0:GTCGGAGC+GGTTATAA	-	p201	108	GCTGCCGCCCTGCCCTTTTCCTGGCGTTTTCTTGTCGCGTGTTTTAGTCGCATAAAGTAGAATACTTGCGACTAGAACCGGAGACATTACGCCATGAACAA	FFFFFFFFFFFFFFFFFFFFFFFFFFFFFFFFFFFFFFFFF::FFFF,FFFF:FF:F,:FFFFFF,FFFFFFFFFFFFFFFFFFFFFF,FFFFFFFFFFFF	0
A00817:23:HHTTMDRXX:1:2272:10601:21574 1:N:0:GTCGGAGC+GGTTATAA	-	p201	117	CTGCCCTTTTCCTGGCGTTTTCTTGTCGCGTGTTTTAGTCGCATAAAGTAGAATACTTGCGACTAGAACCGGAGACATTACGCCATGAACAAGAGCGCCGC	FFFFFF:F,FFFFFFFFFFFFFFFFFFFFFFF,FFFFFFFFFFFFFFFF:F:FFFF:FFFFFFFFFFFFFFFFFFFFFFFFFFFFFFFFF:FFFFFFFFFF	0
A00817:23:HHTTMDRXX:1:2168:2483:23641 1:N:0:GTCGGAGC+GGGTATAA	-	p201	140	TGTCGCGTGTTTTAGTCGCATAAAGTAGAATACTTGCGACTAGAACCGGAGACATTACGCCATGAACAAGAGCGCCGCCGCTGGCCTGCTGGGCTATGCCC	,,FFFFFFFFFFFFFFFFFFFFFFFF:F,FFFFFFF,FFFFF,:FFF:FFFF:FFFFFFFFFFFFFFFFFFFF:FFFFFFFFFFFFF:FFFF:FFF,:F:F	0
A00817:23:HHTTMDRXX:1:2130:2754:22420 1:N:0:GTCGGAGC+GGTTATAA	-	p201	174	TGCGACTAGAACCGGAGACATTACGCCATGAACAAGAGCGCCGCCGCTGGCCTGCTGGGCTATGCCCGCGTCAGCACCGACGACCAGGACTTGACCAACCA	FFFFFFFF:FF:F:FFFFFFFFF:FFFFF,FF:FFF:FF,FFFFFFFFFFFFFFFFFFFFFFFFFFFFFFFFFFFFFFFFFFFFFFFFFFFFFFFFFFFFF	0
A00817:23:HHTTMDRXX:1:2144:32045:36886 1:N:0:GTCGGAGC+GGTTATAA	-	p201	181	AGAACCGGAGACATTACGCCATGAACAAGAGCGCCGCCGCTGGCCTGCTGGGCTATGCCCGCGTCAGCACCGACGACCAGGACTTGACCAACCACCGGGCC	,FFFFFFFFFFFFFFFFFFFFF,FFFFFFFFFFFFFFFFFFFFF:FFFFFFFFFFFFFFFFFFFFFFFFFFFFFF:FFFFFFFFF:FFFF:FF:,FFFFFF	0	6:A>C
A00817:23:HHTTMDRXX:1:2124:21748:23218 1:N:0:GTCGGAGC+GGTTATAA	-	p201	226	TGCTGGGCTATGCCCGCGTCAGCACCGACGACCAGGACTTGACCAACCAACGGGCCGAACTGCACGCGGCCGGCTGCACCAAGCTGTTTTCCGAGAAGATC	F:FFFFFFFFFFFFFFFFFFFFFFFFFFFFFFFFFFFFFFFFFFFFFF,FFFFFFFFFFFFFFFFFFFFFFFFFFFFFFFF,FFFFFFFFFFFFFFFFFFF	0
A00817:23:HHTTMDRXX:1:2277:22616:36495 1:N:0:GTCGGAGC+GGTTATAA	-	p201	228	CTGGGCTATGCCCGCGTCAGCACCGACGACCAGGACTTGACCAACCAACGGGCCGAACTGCACGCGGCCGGCTGCACCAAGCTGTTTTCCGAGAAGATCAC	FFFFF:FFFF:FF:FFF:FF:FFFFF:FFFF:FFFFFFFF:FFFFF,F::FFF,FFFFFFFFFFFFFFFFFFFFFFFFFFFFF:FFFFFFFFFFFFFFFF:	0
A00817:23:HHTTMDRXX:1:2267:28962:23469 1:N:0:GTCGGAGC+GGTTATAA	-	p201	230	GGGCTATGCCCGCGTCAGCACCGACGACCAGGACTTGACCAACCAACGGGCCGAACTGCACGCGGCCGGCTGCACCAAGCTGTTTTCCGAGAAGATCACCG	FF:FFFFFFFFFFFFFFFFFFFFFFFF:FFFFFFFFFFFFFFFF:FFFFFFFFFFFFFFFFFFFFFFFF:F,FFFFFF:FFF:F:FFFFFFFFFFFFFFFF	0
A00817:23:HHTTMDRXX:1:2110:20799:24831 1:N:0:GTCGGAGC+GGTTATAA	-	p201	239	CCGCGTCAGCACCGACGACCAGGACTTGACCAACCAACGGGCCGAACTGCACGCGGCCGGCTGCACCAAGCTGTTTTCCGAGAAGATCACCGGCACCAGGC	FFFFFFFFFFFFFFFFFFFFFFFFFFFFFFFFFFF,FFFFFFFFFFF:FFFFFFFFFFFF:FFFFFFFFFFFFFFFFF,FFFFFFFFFFFFFFFFFFFF,F	0
A00817:23:HHTTMDRXX:1:2121:23240:31970 1:N:0:GTCGGAGC+GGTTATAA	+	p201	927	CCGAAGAGATCGAGGCGGAGATGATCGCGGCCGGGTACGTGTTCGAGCCGCCCGCGCACGTCTCAACCGTGCGGCTGCATGAAATCCTGGCCGGTTTGTCT	FFFFFFFFFFFFFFFFFFFFFFFFF:FFFFFFFFFFFFFFFFFFFFFFFFF:FFF:FFFFFFFF:FFFFFFFFFFFFFFFFFFFFFF:FFFFFFFFFFF,F	0
A00817:23:HHTTMDRXX:1:2261:24388:28385 1:N:0:GTCGGAGC+GGTTATAA	+	p201	946	GATGATCGCGGCCGGGTACGTGTTCGAGCCGCCCGCGCACGTCTCAACCGTGCGGCTGCATGAAATCCTGGCCGGTTTGTCTGATGCCAAGCTGGCGGCCT	FFFFFFFFFFFFFFFFFFFFFFFFFFFFFFFFFFFFFFFFFFFFFFFFFFFFFFFFFFFFFFFFFFFFFFFFFFFF:FFFFFFFFFFFFFFFFFFFFFFFF	0
A00817:23:HHTTMDRXX:1:2120:32380:2362 1:N:0:GTCGGAGC+GGTTATAA	+	p201	1026	CTGATGCCAAGCTGGCGGCCTGGCCGGCCAGCTTGGCCGCTGAAGAAACCGAGCTCCGCCGTCTAAAAAGGTGATGTGTATTTGAGTAAAACAGCTTGCGT	,FFF,:,,FFFFFFFFFF:FFFF,F,,FF:FFFF:FFF,,:FF:FFFFFF,:F,,,FFFFFFF,:FFF,,FF,FF:FFF,,,:,FFF:FF,FFF::F,FFF	0	54:G>T
A00817:23:HHTTMDRXX:1:2252:31268:3568 1:N:0:GTCGGAGC+GGTTATAA	+	p201	1076	GAGCGCCGCCGTCTAAAAAGGTGATGTGTATTTGAGTAAAACAGCTTGCGTCATGCGGTCGCTGCGTATATGATGCGATGAGTAAATAAACAAATACGCAA	FFFFFFFFFFFFFFFFFFFF:F:FFFFFFFFFF:FF:FFFF,FFFFFFFFFFFFFFFFFFFFFFFFFFFFFFFFF:FFFFFFFFFFFFFFFFFFF:FFFF:	0
A00817:23:HHTTMDRXX:1:2156:16929:7764 1:N:0:GTCGGAGC+GGTTATAA	-	p201	1111	GTACAACAGCTTGCGTCATGCGGTCGCTGCGTATATGATGCGATGAGTAAATAAACAAATACGCAAGGGGAACGCATGAAGGTTATCGCTGTACTTAACCA	FFF,F,FFFFFFFFFFFFFFFFFFFFFFFFFFFFFFFFFFFFFFFFFFFF:FFFFFF:::FFFFFFFFFFFFFFFFFFFFFFFFFFFFFFFFFFFFFFFFF	0	97:A>C
A00817:23:HHTTMDRXX:1:2122:13114:8296 1:N:0:GTCGGAGC+GGTTATAA	-	p201	1125	GTCATGCGGTCGCTGCGTATATGATGCGATGAGTAAATAAACAAATACGCAAGGGGAACGCATGAAGGTTATCGCTGTACTTAACCAGAAAGGCGGGTCAG	::FFFFFFFFFFFFFFFFFFFFFFFFFFFFFFFFFFFFFFFFFFFFFFFFFFFFFFFFFFFFFFFFFFFFFFFFFFFFFFFFFFFFFFFFF:FFFFFFFFF	0
A00817:23:HHTTMDRXX:1:2237:4833:28494 1:N:0:GTCGGAGC+GGTTATAA	+	p201	1176	AGGGGAACGCATGAAGGTTATCGCTGTACTTAACCAGAAAGGCGGGTCAGGCAAGACGACCATCGCAACCCATCTAGCCCGCGCCCTGCAACTCGCCGGGG	FFFFFFFFFFFFFFFFF:FFFFFF::FFFF:FFFFFFFFFFFFFFFFFFFFFFF:FFFFFFFFFFFFFFFFFFFFF:FF:FFF,FFFFFFFFFFFFF:F:,	0
A00817:23:HHTTMDRXX:1:2149:7175:2675 1:N:0:GTCGGAGC+GGTTATAA	-	p201	1191	GGTTATCGCTGTACTTAACCAGAAAGGCGGGTCAGGCAAGACGACCATCGCAACCCATCTAGCCCGCGCCCTGCAACTCGCCGGGGCCGATGTTCTGTTAG	:FFFF,F::,FFFFF,FFFFFFFF,:FFF:FFFFFFFFFFFFF:,FFFFFFFFFF:FFFFFFF:FFFFFFFF:FFFFFFFFFFFFF:FFF:F:FFFFFFFF	0
A00817:23:HHTTMDRXX:1:2149:6786:3161 1:N:0:GTCGGAGC+GGTTATAA	-	p201	1191	GGTTATCGCTGTACTTAACCAGAAAGGCGGGTCAGGCAAGACGACCATCGCAACCCATCTAGCCCGCGCCCTGCAACTCGCCGGGGCCGATGTTCTGTTAG	FFFFFFFFFFFFFFFFFFFFFFFFFFFFFFFFFFFFFFFFFFFFFFFFFFFFFFFFFFFFFFFFFFFFFFFFFFFFFFFFFFFFFFFFFFFFFFFFFFFFF	0
A00817:23:HHTTMDRXX:1:2243:31485:4163 1:N:0:GTCGGAGC+GGTTATAA	-	p201	1197	CGCTGTACTTTACCAGAAAGGCGGGTCAGGCAAGACGACCATCGCAACCCATCTAGCCCGCGCCCTGCAACTCGCCGGGGCCGATGTTCTGTTAGTCGATT	FF:F:F:F:F,FFFFFFFF:F:FFFFFFFFFFFF::FFFFFFFFFFFFFFFFFFFFFFFFFFFFFFFFFFFFFFFFFFFFFFFFFFFFFFFFFFFFFFFFF	0	90:A>T
A00817:23:HHTTMDRXX:1:2109:30273:36980 1:N:0:GTCGGAGC+GGTTATAA	-	p201	1228	AAGACGACCATCGCAACCCATCTAGCCCGCGCCCTGCAACTCGCCGGGGCCGATGTTCTGTTAGTCGATTCCGATCCCCAGGGCAGTGCCCGCGATTGGGC	:FFFFFFFFFFFFFF:FFFFF:FFFFFFFFFFFFFFFFFFFFFFF::FFFFFFFFFFFFFFFFFFFFF:FFFFFFFFFFFFFFFFF,FFFFFFFFF:FFFF	0
A00817:23:HHTTMDRXX:1:2207:18692:10974 1:N:0:GTCGGAGC+GGTTATAA	-	p201	1271	CCGGGGCCGATGTTCTGTTAGTCGATTCCGATCCCCAGGGCAGGGCCCGCGATTGGGCGGCCGTGCGGGAAGATCAACCGCTAACCGTTGTCGGCATCGAC	FFFFFFFFFFFFFFFFFFFFFFFFFF:FFFFFFFFFFFFFFFF,FFFFFFFFFFFFFFFFFFFFFFF:FFFFFFFF:FFFFFFFFFFFFFFFFFFFFFFFF	0	57:T>G
A00817:23:HHTTMDRXX:1:2128:24144:8453 1:N:0:GTCGGAGC+GGTTATAA	-	p201	1277	CCGATGTTCTGTTAGTCGATTCCGATCCCCAGGGCAGTGCCCGCGATTGGGCGGCCGTGCGGGAAGATCAACCGCTAACCGTTGTCGGCATCGACCGCCCG	:FFFFF,FFFFFFFFFFF:F,FFFFFFFFFFFFFFFF:FFFFFFFFFFFFFFFFFFFFFFFFFFFFFFFFFFFFFFFFFFFFFFFFFFFFFFFFFFFFFFF	0
A00817:23:HHTTMDRXX:1:2251:23891:27774 1:N:0:GTCGGAGC+GGTTATAA	-	p201	1304	CCCAGGGCAGTGCCCGCGATTGGGCGGCCGTTCGGGAAGATCAACCGCTAACCGTTGTCGGCATCGACCGCCCGACGATTGACCGCGACGTGAAGGCCATC	FFF,,F:FF:FFF:FFFF::FFFFFFF::,F,F,F:FFFFFF:::FF:FFFF,FF,FF::FF:FFFFF,FFFFFFFF:FFFFF:FFFFFFFFFFF:FF:FF	0	69:G>T
A00817:23:HHTTMDRXX:1:2160:9697:29403 1:N:0:GTCGGAGC+GGTTATAA	-	p201	1331	CCGTGCGGGAAGATCAACCGCTAACCGTTGTCGGCATCGACCGCCCGACGATTGACCGCGACGTGAAGGCCATCGGCCGGCGCGACTTCGTAGTGATCGAC	FFFFFFFFFFFFFFFFFFFFFFFFFFFFFFFFFFFFFFFFFFFFFFFFFFFF:FFFFFFFFFFFFFFFFFFFFFFFFFFFFFFFFFFFFF:FFFFFFFFFF	0
A00817:23:HHTTMDRXX:1:2137:8703:24893 1:N:0:GTCGGAGC+GGTTATAA	-	p201	1530	CGCCGACCTGGTGGAGCTGGTTAAGCAGCGCATTGAGGTCACGGATGGAAGGCTACAAGCGGCCTTTGTCGTGTCGCGGGCGATCAAAGGCACGCGCATCG	FFFFFFFFFFFFFFFFFFFFFFFFFFFFFFFFFFFFFFFFFFFFFFFFFFFFFFFFFFFFFFFFFFFFFFFFFFFFFFFFFFFFFFFFFFFFFFFFFF:FF	0
A00817:23:HHTTMDRXX:1:2162:4318:11694 1:N:0:GTCGGAGC+GGTTATAA	+	p201	1571	CGGATGGAAGGCTACAAGCGGCCTTTGTCGTGTCGCTGGCGATCAAAGGCACGCGCATCGGCGGTGAGGTTGCCGAGGCGCTGGCCGGGTACGAGCTGCCC	FF,FFFFF:FFFFFFF::FFF,FFF:,FFFFFFFFF,::FFFFFFFFFFFFFFF:FFFFFFFFFFFFFFFFFFFFFFFFFFFF:FFFFF:FFFFFFFFFFF	0	36:G>T
A00817:23:HHTTMDRXX:1:2154:18439:9283 1:N:0:GTCGGAGC+GGTTATAA	-	p201	1611	GATCAAAGGCACGCGCATCGGCGGTGAGGTTGCCGAGGCGCTGGCCGGGTACGAGCTGCCCATTCTTGAGTCCCGTATCACGCAGCGCGTGAGCTACCCAG	FFFFFF,FFFFFFFFFFFFFFFFF:FFFFFFFFFFFFFFFFFFFFFFFFFFFFFFFFFFFFFFFFFFFFFFFFFFFFFFFFFFFFFFFFFFFFFFFFFFFF	0
A00817:23:HHTTMDRXX:1:2217:2682:20353 1:N:0:GTCGGAGC+GGTTATAA	-	p201	1623	GCGCATCGGCGGTGAGGTTGCCGAGGCGCTGGCCGGGTACGAGCTGCCCATTCTTGAGTCCCGTATCACGCAGCGCGTGAGCTACCCAGGCACTGCCGCCG	FFFFFFFFFFFFFFFFFFFFFFFFFFFFFFFFFFFFFFFFFFFFFFFFFFFFFFFFFFFFFFFFFFFFFFFFFFFFFFFFFFFFFFFFFFFFFFFFFFFFF	0
A00817:23:HHTTMDRXX:1:2108:14968:14638 1:N:0:GTCGGAGC+GGTTATAA	-	p201	1624	CGCATCGGCGGTGAGGTTGCCGAGGCGCTGGCCGGGTACGAGCTGCCCATTCTTGAGTCCCGTATCACGCAGCGCGTGAGCTACCCAGGCACTGCCGCCGC	FFFFFFFFFFFF:FFFFFFFFFFFFFFFFFFFFFFFFFFFFFFFFFFFFFFFFF,FFFFFFFFF:FFFFFFF,FFFFFFFF:FFFFFFFFFFFFFFFFFFF	0
A00817:23:HHTTMDRXX:1:2257:10348:30154 1:N:0:GTCGGAGC+GGTTATAA	+	p201	1658	GGTACGAGCTGCCCATTCTTGAGTCCCGTATCACGCAGCGCGTGAGCTACCCAGGCACTGCCGCCGCCGGCACAACCGTTCTTGAATCAGAACCCGAGGGC	FFFFFFFFFFFFFFF:FFFFFFFFFFFFFFFFFFFFFFFFFFFFFFFFFFFFFFFFFFFFFFFFFFFFFFFFFFFFFFFFFFFFFFFFFFFFFFFFFFFFF	0
A00817:23:HHTTMDRXX:1:2263:17978:4131 1:N:0:GTCGGAGC+GGTTATAA	+	p201	1666	CTGCCCATTCTTGAGTCCCGTATCACGCAGCGCGTGAGCTACCCAGGCACTGCCGCCGCCGGCACAACCGTTCTTGAATCAGAACCCGAGGGCGACGCTGC	FFFFFFFFFFFFFFFFFFFFFFFFFFFFFFFFFFFFFFFFFFFFFFFFFFFFFFFFFFFFFFFFFF:FFF:FFFFFFFFFFFFFFFFFFFFFFFFFFFFFF	0
A00817:23:HHTTMDRXX:1:2275:5032:35916 1:N:0:GTCGGAGC+GGTTATAA	+	p201	1667	TGCCCATTCTTGAGTCCCGTATCACGCAGCGCGTGAGCTACCCAGGCACTGCCGCCGCCGGCACAACCGTTCTTGAATCAGAACCCGAGGGCGACGCTGCC	:FFFFF,FFFFFFFFFFFFFFFFFF:FFFFFFFFFFFFFFFFFFFFFFFF:FFFFFFFFFFFFFFFFFFF:FFFFFFFFFFFFFFFFFFFFFFFFFFFFFF	0
A00817:23:HHTTMDRXX:1:2225:14488:13432 1:N:0:GTCGGAGC+GGTTATAA	+	p201	1681	TCCCGTATCACGCAGCGCGTGAGCTACCCAGGCACTGCCGCCGCCGGCACAACCGTTCTTGAATCAGAACCCGAGGGCGACGCTGCCCGCGAGGTCCAGGC	FFFFF:FFFFFFFFFFFFFFFFFFF,FFFFFFFFFFFFFFFFFFFFFFFFFFFFFFFFF:FF:FFFFFFFFFF:FFFFF,FFFFFFFFFFF:FFFFFFFF,	0
A00817:23:HHTTMDRXX:1:2161:11044:25441 1:N:0:GTCGGAGC+GGTTATAA	+	p201	1684	CGTATCACGCAGCGCGTGAGCTACCCAGGCACTGCCGCCGCCGGCACAACCGTTCTTGAATCAGAACCCGAGGGCGACGCTGCCCGCGAGGTCCAGGCGCT	FFFFFFFFFFFFFFFFFFFFFFFFFFFFFFFFFFFFFFFFFFFFFFFFFFFFFFFFFFFFFFFFFFFFFFFFFFFFFFFFFFFFFFFFFFFFFFFFFFFFF	0
A00817:23:HHTTMDRXX:1:2216:2718:20791 1:N:0:GTCGGAGC+GGTTATAA	+	p201	1694	AGCGCGTGAGCTACCCAGGCACTGCCGCCGCCGGCACAACCGTTCTTGAATCAGAACCCGAGGGCGACGCTGCCCGCGAGGTCCAGGCGCTGGCCGCTGAA	FFFFFFFFFFFFFFFFFFFFFFFFFFFFFFFFFFFFFFFFFFFFFFFFFFFFFFFFFFFFFFFFFFFFFFFFFFFFFFFFFFFFFFFFFFFFFFFFFFFF:	0
A00817:23:HHTTMDRXX:1:2127:4878:13510 1:N:0:GTCGGAGC+GGTTATAA	+	p201	1698	CGTGAGCTACCCAGGCACTGCCGCCGCCGGCACAACCGTTCTTGAATCAGAACCCGAGGGCGACGCTGCCCGCGAGGTCCAGGCGCTGGCCGCTGAAATTA	FFFFFFFFFFFFFFFFFFFFFFFFF:FFFFFFF,FFFFFFFFFF:FFFFFF,FFFF,FFFFFF:FFFFFFF:FF:FFFFF:FFFFF:FFF:F:FFFFFFFF	0
A00817:23:HHTTMDRXX:1:2142:13901:17331 1:N:0:GTCGGAGC+GGTTATAA	+	p201	1715	CTGCCGCCGCCGGCACAACCGTTCTTGAATCAGAACCCGAGGGCGACGCTGCCCGCGAGGTCCAGGCGCTGGCCGCTGAAATTAAATCAAAACTCATTTGA	FFFFFFFFFFFFFFFFFFFFFFFFFFFFFFFFFFFFFFFFFFFFFFFFFFFFFFFFFFFFFFFFFFFFFFFFFFFFFFFFFFFFFFFFFFFFFFFF:FFF:	0
A00817:23:HHTTMDRXX:1:2170:30933:12540 1:N:0:GTCGGAGC+GGTTATAA	+	p201	1715	CTGCCGCCGCCGGCACAACCGTTCTTGAATCAGAACCCTAGGGCGACTCTGCCCGCTAGGTCCATGCGCTGGCCGCTGAAATTAAATAAAAACTCATTTGA	FFF,,,,,F,,,:,F:FF,F,,F:F,,:,F,F,FF,,,,F,:FF,F,,,F,,::,:,F,:F,:::,,FFF:F,F,:F::F,,FF:FF,,FFF:F,,::F,F	0	38:G>T,47:G>T,56:G>T,64:G>T,87:C>A
A00817:23:HHTTMDRXX:1:2116:19036:27821 1:N:0:GTCGGAGC+GGTTATAA	+	p201	1721	CCGCCGGCACAACCGTTCTTGAATCAGAACCCGAGGGCGACGCTGCCCGCGAGGTCCAGGCGCTGGCCGCTGAAATTAAATCAAAACTCATTTGAGTTAAT	FF,FFFFFFF:FFFFFFFFFFFFFFFFFFFFFFFFFFFF:FFFFFFFFFFFFFFFFFFFFFFFFFFFFFFFFF,FFFFFF,FFFFFFFFF,:FFFFF:FF,	0
A00817:23:HHTTMDRXX:1:2250:3179:33144 1:N:0:GTCGGAGC+GGTTATAA	+	p201	1785	GGCCGCTGAAATTAAATCAAAACTCATTTGAGTTAATGAGGTAAAGAGAAAATGAGCAAAAGCACAAACACGCTAAGTGCCGGCCGTCCGAGCGCACGCAG	FF:,FFFF,FFFF:FFFF:FF,FFFFF:F:FFFF,FFFF:FF:F,FFFFFF:FFFFFF:FF:F:FFF,FFF,FF:FFFF:FFF:FFFF,F:,FFF,FFF:F	0
A00817:23:HHTTMDRXX:1:2219:20410:23563 1:N:0:GTCGGAGC+GGTTATAA	+	p201	1792	GAAATTAAATCAAAACTCATTTGAGTTAATGAGGTAAAGAGAAAATGAGCAAAAGCACAAACACGCTAAGTGCCGGCCGTCCGAGCGCACGCAGCAGCAAG	,FFFF,FF:FFFF:FFFFF,,::F:FFFFFFFF:,,,:F:FFF:FFFFFF::FF:FF:FFF,FFFF,F::FF,:FFFFFFF,FFFFFFF:::FFFFFF:FF	0
A00817:23:HHTTMDRXX:1:2241:1497:32675 1:N:0:GTCGGAGC+GGTTATAA	+	p201	1799	AATCAAAACTCATTTGAGTTAATGAGGTAAAGAGAAAATGAGCAAAAGCACAAACACGCTAAGTGCCGGCCGTCCGAGCGCACGCAGCAGCAAGGCTGCAA	FFFFFFFFFFFF:FFFFFFFFFFFFFFFFFFFFFFFFFFFFFF:FFFFFFFFFFFFFFFFFFFF:FFFFFFFFFFFFFFFFFFFFFFFFFFFFFFFFFFF,	0
A00817:23:HHTTMDRXX:1:2229:17797:35321 1:N:0:GTCGGAGC+GGTTATAA	+	p201	1803	AAAACTCATTTGAGTTAATGAGGTAAAGAGAAAATGAGCAAAAGCACAAACACGCTAAGTGCCGGCCGTCCGAGCGCACGCAGCAGCAAGGCTGCAACGTT	FFFFFFFFF:FFFFFFFFFFFFFFFFFFFFFFFFFFFFFFF:FFFFFFFFFFFFFFFFFFFFFFFFFFFFFFFFFFFFFFFFFFFFFFFFFFFFFFFFFFF	0
A00817:23:HHTTMDRXX:1:2253:16676:29904 1:N:0:GTCGGAGC+GGTTATAA	+	p201	1803	AAAACTCATTTGAGTTAATGAGGTAAAGAGAAAATGAGCAAAAGCACAAACACGCTAAGTGCCGGCCGTCCGAGCGCACGCAGCAGCAAGGCTGCAACGTT	FFFFFFFFF:FFFFFF::FFFFFFFFFFFFFFFFFFFFFFF:FFFFF:F:FFFFFFFFFFF:FFFFFFFFFFFFFFFFFF:FFFFF:F:FFFFFFFFFFFF	0
A00817:23:HHTTMDRXX:1:2205:20211:24251 1:N:0:GTCGGAGC+GGTTATAA	+	p201	1813	TGAGTTAATGAGGTAAAGAGAAAATGAGCAAAAGCACAAACACGCTAAGTGCCGGCCGTCCGAGCGCACGCAGCAGCAAGGCTGCAACGTTGGCCAGCCTG	FFFFFFFFFFFFFFFFFFFFFFFFFFFFFFFFFFFFFFFFFFFFFFFFFFFFFFFFFFFF:FFF:FFFFF:FFFFFFFFFFFFFFFFFFFFFFFF:FFFFF	0
A00817:23:HHTTMDRXX:1:2205:20094:24298 1:N:0:GTCGGAGC+GGTTATAA	+	p201	1813	TGAGTTAATGAGGTAAAGAGAAAATGAGCAAAAGCACAAACACGCTAAGTGCCGGCCGTCCGAGCGCACGCAGCAGCAAGGCTGCAACGTTGGCCAGCCTG	FF:FFFFFFFFFFFFFF:FFFFFFFFFFFFFFFFFF:FFFFFFFFFFFFFFFFFFF:FFF:FFF:FFFFF:FFFFFFFFFFFFFFF,FFFFFFF:FFF:FF	0
A00817:23:HHTTMDRXX:1:2268:30725:34976 1:N:0:GTCGGAGC+GGTTATAA	+	p201	1821	TGAGGTAAAGAGAAAATGAGCAAAAGCACAAACACGCTAAGTGCCGGCCGTCCGAGCGCACGCAGCAGCAAGGCTGCAACGTTGGCCAGCCTGGCAGACAC	,FFFF:F:FFFFFFFFFFFFFFFFFFFFFF:FFFFFFFFFFFFFFFFFFFFFFFFFFFFFFFFFFFFFFFFFFFF,FF:FFFFFFFFFFFFFFFF:FFFFF	0
A00817:23:HHTTMDRXX:1:2162:27507:20885 1:N:0:GTCGGAGC+GGTTATAA	+	p201	1833	AAAATGAGCAAAAGCACAAACACGCTAAGTGCCGGCCGTCCGAGCGCACGCAGCAGCAAGGCTGCAACGTTGGCCAGCCTGGCAGACACGCCAGCCATGAA	FFFFF:FFFFFFFFF:FFFFFFFFFFFFFFFFFFFFFFFFFFFFFFFFFFFFFFFFFFFFFFFFFFFFFFFFFFFFFFFFFFFFFFFFFFFFFFFFFFFFF	0
A00817:23:HHTTMDRXX:1:2134:15664:28588 1:N:0:GTCGGAGC+GGTTATAA	+	p201	1834	AAATGAGCAAAAGCACAAACACGCTAAGTGCCGGCCGTCCGAGCGCACGCAGCAGCAAGGCTGCAACGTTGGCCAGCCTGGCAGACACGCCAGCCATGAAG	FFFFFFFFFFFFFFFFFFFFFFFFFFFFFFFFFFFFFFFFFFFFFFFFFFFFFFFFFFFFFFFFFFFFFFFFFF:FFFFFFFFFFFFFFFFFFFFFFF:FF	0
A00817:23:HHTTMDRXX:1:2109:30662:32236 1:N:0:GTCGGAGC+GGTTATAA	+	p201	1845	AGCACAAACACGCTAAGTGCCGGCCGTCCGAGCGCACGCAGCAGCAAGGCTGCAACGTTGGCCAGCCTGGCAGACACGCCAGCCATGAAGCGGGTCAACTT	FFF:FFFFFFFFFFFFFFFFFFFFFFFFFFFFFFFFFFFFFFFFFF:FFFFFFFFFFFFFFFFFFFFFFFFFFFFFFFFFFFFFFFFFFFFFFFFFFFFFF	0
A00817:23:HHTTMDRXX:1:2142:8377:5196 1:N:0:GTCGGAGC+GGTTATAA	+	p201	1851	AACACGCTAAGTGCCGGCCGTCCGAGCGCACGCAGCAGCAAGGCTGCAACGTTGGCCAGCCTGGCAGACACGCCAGCCATGAAGCGGGTCAACTTTCAGTT	:F:FFFFFFFFFFFFFFFFFFFF,F,FFFF:F,:FFF::FF:F:FFFF::F:FFFFFFFFFFF,F,FFFFF:FFFFFF:F,FF:FFF,FF:FFF:FFFFFF	0
A00817:23:HHTTMDRXX:1:2250:9860:18349 1:N:0:GTCGGAGC+GGTTATAA	+	p201	1852	ACACGCTAAGTGCCGGCCGTCCGAGCGCACGCAGCAGCAAGGCTGCAACGTTGGCCAGCCTGGCAGACACGCCAGCCATGAAGCGGGTCAACTTTCAGTTG	FFFFFFFFFFFFFFFFFFFFFFFFFFFFFFFFFFFFFFFFFFFFFFFFFFFFFFFFFFFFFFFFFFFFFFFFFFFFFFFFFFFFFFFFFFFFFFFFFFFF:	0
A00817:23:HHTTMDRXX:1:2252:3748:2159 1:N:0:GTCGGAGC+GGTTATAA	+	p201	1853	CACGCTAAGTGCCGGCCGTCCGAGCGCACGCAGCAGCAAGGATGCAACGTTGGCCAGCCTGGCAGACACGCCAGACATGAAGAGGGTCAACTTTCAGTTGC	F:FFFFFFF,FF,FF,FFF:F,:F::FF:FF:F,,F,FF,F,:F,F,F,,F,,::F,FFFFFFFFFFFF,FFFF,FF,FFF,,FF:F,FF,:FFFFFFFFF	0	41:C>A,74:C>A,82:C>A
A00817:23:HHTTMDRXX:1:2270:2437:27665 1:N:0:GTCGGAGC+GGTTATAA	+	p201	1855	CGCTAAGTGCCGGCCGTCCGAGCGCACGCAGCAGCAAGGCTGCAACGTTGGCCAGCCTGGCAGACACGCCAGCCATGAAGCGGGTCAACTTTCAGTTGCCG	F:FFFFFFFFFFFFFFFFFFFFFFFFFFFFFF:FFFFFFFFFFFFFFFFFFFFFFFFFFFFFF:FFFFFFFFFFFFFFFFFFFFFFFFFFFFFFFFFFFFF	0
A00817:23:HHTTMDRXX:1:2155:4490:31532 1:N:0:GTCGGAGC+GGTTATAA	+	p201	1857	CTAAGTGCCGGCCGTCCGAGCGCACGCAGCAGCAAGGCTGCAACGTTGGCCAGCCTGGCAGACACGCCAGCCATGAAGCGGGTCAACTTTCAGTTGCCGGC	FFFFFFFFFFFFFFFFFFFFFFFFFFFFFFFFFFFFFFFFFF:FFFFFFFFFFFFFFFFFFFFFFFFFFFFFF,FF,FFFFFFFFFFFFFFFFFFFFFF:F	0
A00817:23:HHTTMDRXX:1:2173:14959:24142 1:N:0:GTCGGAGC+GGTTATAA	+	p201	1874	GAGCGCACGCAGCAGCAAGGCTGCAACGTTGGCCAGCCTGGCAGACACGCCAGCCATGAAGCGGGTCAACTTTCAGTTGCCGGCGGAGGATCACACCAAGC	FFFFFFFFF:FFFFFFFFFFFFFFFFFFFFFFFFFFFFFFFFFFFFFFFFFFFFFFFFFFFFFFFFFFFFFFFFFFFFFFFFFFFFFFFFFFFFFFF:FFF	0
A00817:23:HHTTMDRXX:1:2226:10348:25363 1:N:0:GTCGGAGC+GGTTATAA	+	p201	1883	CAGCAGCAAGGCTGCAACGTTGGCCAGCCTGGCAGACACGCCAGCCATGAAGCGGGTCAACTTTCAGTTGCCGGCGGAGGATCACACCAAGCTGAAGATGT	FFFFFFFFFFFFFFFFFFFFFFFFFFFFFFFFFFFFFFFFFFFFFFF:FFFFFFFFFFFFFFFFFFFFFFFFFFFFFFFFFFF:FFFFFFFFFFFFFFFFF	0
A00817:23:HHTTMDRXX:1:2277:23357:21903 1:N:0:GTCGGAGC+GGTTATAA	+	p201	1932	AAGCGGGTCAACTTTCAGTTGCCGGCGTAGGATCACACCAAGCTGAAGATGTACGCGGTACGCCAAGGCAAGACAATTACCGAGCTGCTATCTGAATACAT	FF,:,,F,FFF,,F:FF:FFF,FFF::,F,F:::FF,FFFF,:::,FF::::,::FFFFFFFFFFFF,FFFFFF,F,:FFFFFFFFFFFFFFFFFF::,F:	0	27:G>T,74:C>A
A00817:23:HHTTMDRXX:1:2254:2772:25582 1:N:0:GTCGGAGC+GGTTATAA	-	p201	1935	CGGGTCAACTTTCAGTTGCCGGCGGAGGATCACACCAAGCTGAAGATGTACGCGGTACGCCAAGGCAAGACCATTACCGAGCTGCTATCTGAATACATCGC	F:FFFFFFFFFFFFFFFFFF,FFFFFFFFFFFFFFFFFFFFFFFFF:FFFFFFFFFFFFFFFFFFFFFFFFFF::FFFFFFFFFFFFFFFFFFFFFFFFFF	0
A00817:23:HHTTMDRXX:1:2168:27154:6370 1:N:0:GTCGGAGC+GGTTATAA	-	p201	1953	CCGGCGGAGGATCACACCAAGCTGAAGATGTACGCGGTACGCCAAGGCAAGACCATGACCGAGCTGCTATCTGAATACATCGCGCAGCTACCAGAGTAAAT	,FFFFFFFFF:FFFFF:FFFFFFFFFFFFFFFFFFFF,FFFFFFF:FFFFF:FFFF,,FFFFFFFF:F:FFFF:FFF,FFFFFFFF,F:FFF:FFFF:F,,	0	44:T>G
A00817:23:HHTTMDRXX:1:2262:5791:21699 1:N:0:GTCGGAGC+GGTTATAA	-	p201	1986	GCGGTACGCCAAGGCAAGACCATTACCGAGCTGCTATCTGAATACATCGCGCAGCTACCAGAGTAAATGAGCAAATGAATAAATGAGTAGATGAATTTTAG	FFFFFFFFFFFFFFFFFFFFFFFFFFFFFFFFFFFFFFFFFFFFFFFFFFFFFFFFFFFFFFFFFFFFFFFFFFFFFFFFFFFFFFF:FFFFFFFFFFFFF	0
A00817:23:HHTTMDRXX:1:2250:10655:3223 1:N:0:GTCGGAGC+GGTTATAA	-	p201	1988	GGTACGCCAAGGCAAGACCATTACCGAGCTGCTATCTGAATACATCGCGCAGCTACCAGAGTAAATGAGCAAATGAATAAATGAGTAGATGAATTTTAGCG	FF:FFFFFFFFF,FFFFFFFF,FFFFFFFF::FFFFFFFFFFFFFFFFFFFFFFFFFFFFFFFF::FF:FFFFFFFF:FFFFFFFFFFFFFFFFFFFFFFF	0
A00817:23:HHTTMDRXX:1:2141:8820:8343 1:N:0:GTCGGAGC+GGTTATAA	-	p201	2021	ATCTGAATACATCGCGCAGCTACCAGAGTAAATGAGCAAATGAATAAATGAGTAGATGAATTTTAGCGGCTAAAGGAGGCGGCATGGAAAATCAAGAACAA	:F:FFFFFFFFFFFFFFFFFFFFFFFFFFFFFFFFFFFFFFFFFF:FFFFFFFFFFFFFF:FFFFFFFFFFFFFFFFFFFFFFFFFFFFFFFFFFFFFFFF	0
A00817:23:HHTTMDRXX:1:2261:23176:27195 1:N:0:GTCGGAGC+GGTTTTAA	-	p201	2052	ATTAGCAAATGAATAAATGAGTAGATGAATTTTAGCGGCTAAAGGAGGCGGCATGGAAAATCAAGAACAACCAGGCACCGACGCCGTGGAATGCCCCATGT	FF,,,,,:FF,,,FFF,F:F,FF:F,,FFFFFFF,,,,::,:,F,,:F::F,F:FF,FFFFF,FF,,F,FFFF:FFFF:F,,:F,FF::F,FFF:::FF:F	0	98:G>T
A00817:23:HHTTMDRXX:1:2264:25093:26819 1:N:0:GTCGGAGC+GGTTATAA	-	p201	2052	ATGAGCAAATGAATAAATGAGTAGATGAATTTTAGCGGCTAAAGGAGGCGGCATGGAAAATCAAGAACAACCAGGCACCGACGCCGTGGAATGCCCCATGT	FFFFFFFF::FF:FFFF,FFFFFF,FFFFFFFFFFFFFFFFF:FFFFFFFFFFFFFFFFFFFFFFF,F,FFFFFFFFFFFFFFFFFFFFFFFFFFFFFFFF	0
A00817:23:HHTTMDRXX:1:2173:18475:33395 1:N:0:GTCGGAGC+GGTTATAA	-	p201	2058	AAATGAATAAATGAGTAGATGAATTTTAGCGGCTAAAGGAGGCGGCATGGAAAATCAAGAACAACCAGGCACCGACGCCGTGGAATGCCCCATGTGTGGAG	:,:FFFFFFFFFFFF:FFFFFFFFFFFFFFFFFFF::FFFFFFFFFFFFFFF:FFFFFF:FFF:FF,,FFFFFFFFFFFFFFFFFFFFFFFFFFFFFFFFF	0
A00817:23:HHTTMDRXX:1:2142:7084:32863 1:N:0:GTCGGAGC+GGTTATAA	-	p201	2060	ATGAATAAATGAGTAGATGAATTTTAGCGGCTAAAGGAGGCGGCATGGAAAATCAAGAACAACCAGGCACCGACGCCGTGGAATGCCCCATGTGTGGAGGA	:FFFFFFF,FFFF:FFFFFFF,FF:FFFFFFFFFFFFFFFFFFFFFFFFFFFFFFFFFFFF:FFF:FFFFFFFF:FFFFFFFFFFFFFFFFFFFFFFFFFF	0
A00817:23:HHTTMDRXX:1:2154:3278:5541 1:N:0:GTCGGAGC+GGGTATAA	-	p201	2061	TGAATAAATGAGTAGATGAATTTTAGCGGCTAAAGGAGGCGGCATGGAAAATCAAGAACAACCAGGCACCGACGCCGTGGAATGCCCCATGTGTGGAGGAA	F:FFFFF:F,F,,FFFFFFF:FFFFF:FF,FFFFFFF:F,:FFFFFFFFFFF,FFFF,:FFFFF,,FFFFF,FFFFFF::FFF:FFFFFFFF,FFFFF:F,	0
A00817:23:HHTTMDRXX:1:2125:14118:7968 1:N:0:GTCGGAGC+GGTTATAA	-	p201	2072	GTAGATGAATTTTAGCGGCTAAAGGAGGCGGCATGGAAAATCAAGAACAACCAGGCACCGACGCCGTGGAATGCCCCATGTGTGGAGGAACGGGCGGTTGG	:FFFFFFF:::FFFFFFFFFFF:FFFFFFFFFFFFFFFFFFFFFFF:FF,FFF:FFFFFFFFFFFFFFF:F:FFFFF::FFFFFFFFFFFFFFFFFFFFFF	0
A00817:23:HHTTMDRXX:1:2231:16550:27117 1:N:0:GTCGGAGC+GGTTATAA	-	p201	2079	AATTTTAGCGGCTAAAGGAGGCGGCATGGAAAATCAAGAACAACCAGGCACCGACGCCGTGGAATGCCCCATGTGTGGAGGAACGGGCGGTTGGCCAGGCG	FFFFFFFFFFFFFFF,FFFFFFFFFFFFFFFFFFFFFFF,FFFFFF:FFFFFFFFFFFFFFFFFFFFFFFFFFFFFFFFFFFFFFFFFFFFFFFFFFFFFF	0
A00817:23:HHTTMDRXX:1:2231:13792:11631 1:N:0:GTCGGAGC+GGTTATAA	-	p201	2093	AAGGAGGCGGCATGGAAAATCTAGAACAACCAGGCACCGACGCCGTGGAATGCCCCATGTGTGGAGGAACGGGCGGTTGGCCAGGCGTAAGCGGCTGGGTT	FFF,FFF:FF:FFFFFF,:F:,F::F,,,FFF,FFFFF:FFF,:FFFFFFF,FFF:FFF,FF:,FFF,FFF,FFFFFFFF:,,FF,,F:FFFFF:::,,FF	0	79:A>T
A00817:23:HHTTMDRXX:1:2238:9661:12931 1:N:0:GTCGGAGC+GGTTATAA	-	p201	2100	CCGAATGGAAATTCAAGAACAACCCGGCACCGACGCCGTGGAATGCCCCATGTGTGGAGGAACGGGCGGTTGTCCAGGCGTAAGCGGCTGGGTTGTCTGCC	,,F,F:FFFFF,:,:,:FFFFF,F:::,FF:::FF:FFF:FF,::FFF,F,FFF,:FF:FFFFF:,::,FF:,FFFFF:FFFFFFF,:FF:FFFFFF,FF:	0	28:G>T,76:A>C,89:A>T,97:C>A,99:G>C
A00817:23:HHTTMDRXX:1:2237:6280:16470 1:N:0:GTCGGAGC+GGTTATAA	-	p201	2106	GGAAAATCAAGAACAACCAGGCACCGACGCCGTGGAATGCCCCATGTGTTGAGGAACGGGCGGTTGGCCAGGCGTAAGCGGCTGGGTTGTCTGCCGGCCCT	,:FFFFFFFF:FF:F:F::,F,FFFFF,,F:FF,::FFFF:FFFFFFFF,FFFFF:FFFFFFFFFFF,FFF,::FF:F:FFFFF:,FFFF:F:,,FFFFFF	0	51:G>T
A00817:23:HHTTMDRXX:1:2167:8458:22842 1:N:0:GTCGGAGC+GGTTATAA	-	p201	2112	TCAAGAACAACCAGGCACCGACGCCGTGGAATGCCCCATGTGTGGAGGAACGGGCGGTTGGCCAGGCGTAAGCGGCTGGGTTGTCTGCCGGCCCTGCAATG	:FFFF:FF::FFFFFFFFFFFFFFFFFFFFFFFFFFFFFFFFFFFFFFFFFFFFFFFFFFFFFFFFFFFFFFFFFFFFFFFFFFFFFFFFFFFFFFFFFFF	0
A00817:23:HHTTMDRXX:1:2114:26666:9314 1:N:0:GTCGGAGC+GGTTATAA	-	p201	2134	GCCGTGGAATGCCCCATGTGTGGAGGAACGGGCGGTTGGCCAGGCGTAAGCGGCTGGGTTGTCTGCCGGCCCTGCAATGGCACTGGAACCCCCAAGCCCGA	FFFF:FFFFFFFFFFFFF:FFFFFFFFFFFFFFFFFFFFFFFFFFFFFFFFFFFFFFFFFFFFFFFFFFFFFFFFFFFFFFFFFFFFFFFFFFFFFFFFFF	0
A00817:23:HHTTMDRXX:1:2161:22336:6104 1:N:0:GTCGGAGC+GGTTATAA	-	p201	2136	CGTGGAATGCCCCATGTGTGGAGGAACGGGCGGTTGGCCAGGCGTAAGCGGCTGGGTTGTCTGCCGGCCCTGCAATGGCACTGGAACCCCCAAGCCCGAGG	FFFFFFFFFFFFFFFF::F:F:FFFFF:FFFF:FFFFF:FFF:FFFFFFFFFFFFFF:FFFFFFFFFFFFFFFFFFFFFFFFFFF:FFFFFF,FFFFFFFF	0
A00817:23:HHTTMDRXX:1:2168:8305:34287 1:N:0:GTCGGAGC+GGTTATAA	-	p201	2136	CGTGGAATGCCCCATGTGTGGAGGAACGGGCGGTTGGCCAGGCGTAAGCGGCTGGGTTGTCTGCCGGCCCTGCAATGGCACTGGAACCCCCAAGCCCGAGG	FFFFFFF:FFFFFFFFFFFFFFFFFFFFFFFFFFFFFFFFFFFFFFFFFFFFFFFFFFFFFFFFFFFFFFFFFFFFFFFFFFFFFFFFFFFFFFFFFFFFF	0
A00817:23:HHTTMDRXX:1:2233:14073:30311 1:N:0:GTCGGAGC+GGTTATAA	-	p201	2272	ACAAATCGGCGCGGCGCTGGGTGATGACCTGGTGGAGAAGTTGAAGGCCGCGCAGGCCGCCCAGCGGCAACGCATCGAGGCAGAAGCACGCCCCGGTGAAT	:FF,FFFFFFFFFFFFFFFFFFFFFFFFFFFFFFFFFFFFFFFFFFFFFFFFFFFFFFFFFFFFFFFFFFFFFFFFFFFFFFFFFFFFFFFFFFFFFFFFF	0
A00817:23:HHTTMDRXX:1:2153:3803:34632 1:N:0:GTCGGAGC+GGTTATAA	+	p201	2329	CGCCCAGCGGCAACGCATCGAGGCAGAAGCACGCCCCGGTGAATCGTGGCAAGCGGCCGCTGATCGAATCCGCAAAGAATCCCGGCAACCGCCGGCAGCCG	FFF,FF:FFFFFFFFFFFFFF::,F:FFF:FFFF:FF,,:FFF:FF,FFFFF:FFF:FF:F,FFFFFF:FF,FFFFFFFFFFF,F,FFFFFF::,,FF:FF	0
A00817:23:HHTTMDRXX:1:2112:32009:19163 1:N:0:GTCGGAGC+GGTTATAA	+	p201	2373	CGTGGCAAGCGGCCGCTGATCGAATCCGCAAAGAATCCCGGCAACCGCCGGCAGCCGGTGCGCCGTCGATTAGGAAGCCGCCCAAGGGCGACGAGCAACCA	FFFFFFFFFFFFFFFFFFFFFFFFFFFFFFFFFFFFFFFFFFFFFFFFFFFFFFFFFFFFFFFFFFFFFFFFFFFFFFFFFFFFFFFFFFFFFFFFFFFFF	0
A00817:23:HHTTMDRXX:1:2227:7482:33489 1:N:0:GTCGGAGC+GGTTATAA	+	p201	2388	CTGATCGAATCCGCAAAGAATCCCGGCAACCGCCGGCAGCCGGTGCGCCGTCGATTAGGAAGCCGCCCAAGGGCGACGAGCAACCAGATTTTTTCGTTCCG	FFFFFFFFFFFFFFFFFF,FFFFFFFFFFFFFFFFFFFFFF:FFFFFFFF,FFFF,FFFFFFFFFFF:FFFFFFFFFFFFFF:FFFFFFFFFFFFF,FFFF	0
A00817:23:HHTTMDRXX:1:2227:23502:9189 1:N:0:GTCGGAGC+GGTTATAA	+	p201	2390	GATCGAATCCGCAAAGAATCCCGGCAACCGCCGGCAGCCGGTGCGCCGTCGATTAGGAAGCCGCCCAAGGGCGACGAGCAACCAGATTTTTTCGTTCCGAT	FFFFFFFFFFFFFFFFFFFFFFFFFFFFFFFFFFFFFFFFFFFFFFFFFFFFFFFFFFFFFFFFFFFF:FFFFFFFFFFFFFFFFFFFFFFFFFFFFFFFF	0
A00817:23:HHTTMDRXX:1:2211:17463:4460 1:N:0:GTCGGAGC+GGTTATAA	+	p201	2419	GCCGGCAGCCGGTGCGCCGTCGATTAGGAAGCCGCCCAAGGGCGACGAGCAACCAGATTTTTTCGTTCCGATGCTCTATGACGTGGGCACCCGCGATAGTC	FFFFFFFFFFFFFFFFFFFFFFFFF:FFFFFFFFFFFFFFFFFFFFFFFFFFF:FFFFF:FF,FFFFFFFFFFFF,FFFFFFFFFFFF:FFFFFFFFFFFF	0
A00817:23:HHTTMDRXX:1:2234:16242:6793 1:N:0:GTCGGAGC+GGTTATAA	+	p201	2426	GCCGGTGCGCCGTCGATTAGGAAGCCGCCCAAGGGCGACGAGCAACCAGATTTTTTCGTTCCGATGCTCTATGACGTGGGCACCCGCGATAGTCGCAGCAT	FFFFFFFFFFFFFFFF,F:FFFFFFFFFFFFFFFFFFFFFFFFF:FF:F:FFFFFFFFFFFFF:FFFFFFFFFFFFFFFFFFFFFFFFFFFFFFFFFFF,,	0
A00817:23:HHTTMDRXX:1:2252:13991:32894 1:N:0:GTCGGAGC+GGTTATAA	-	p201	2443	TAGGAAGCCGCCCAAGGGCGACGAGCAACCAGATTTTTTCGTTCCGATGCTCTATGACGTGGGCACCCGCGATAGTCGCAGCATCATGGACGTGGCCGTTT	FFFFFFFFFFFF,F:FFF:FFFFFFFFFFF,F,F:F,FFFF,FFFFFFFF:,FFFFFFFFFFFFFFFFFFFFFFFFFFFFFFFFFFFFFFFFFFFFFFFFF	0
A00817:23:HHTTMDRXX:1:2121:12246:14622 1:N:0:GTCGGAGC+GGTTATAA	+	p201	2457	AGGGCGACGAGCAACCAGATTTTTTCGTTCCGATGCTCTATGACGTGGGCACCCGCGATAGTCGCAGCATCATGGACGTGGCCGTTTTCCGTCTGTCGAAG	FFFFFFFFFFFFFFFFFFFFFFFFFFFFFFFFFFFFFFFFFFFFFFFFFFFFFFFFFFFFFFFFFFFFFFFFFFFFFFFFFFFFFFFFFFFFFFFFFFFFF	0
A00817:23:HHTTMDRXX:1:2204:15917:3724 1:N:0:GTCGGAGC+GGTTATAA	+	p201	2457	AGGGCGACGAGCAACCAGATTTTTTCGTTCCGATGCTCTATGACGTGGGCACCCGCGATAGTCGCAGCATCATGGACGTGGCCGTTTTCCGTCTGTCGACG	FFFFFFFFFFFFFFFFFFFFFFFFFFFFFFFFFFFFFFFFFFFFFFFFFFFFFF:FFFFFFFFFFFFFFFFFF:FFFFFFFFFFFFFF:FFFFFFFFFF,F	0	99:A>C
A00817:23:HHTTMDRXX:1:2173:18186:1297 1:N:0:GTCGGAGC+GGTTATAA	+	p201	2461	CGACGAGAAACCAGATTATTTCGTTCCGATGCTCTATGACGTGGTCACCCGCGATAGTCGCAGCATCATGGACGTGGCCGTTTTCCGTCTGTCGAAGCGTT	FFF:,F,,::FFFFF::,:F:FF::F:F:FF:FFFFFF,F:F:,,F:::::FFFFFFF::,FFFF,FFF:,FFFF,F,F,FFFF,:,,FF:FF,FFF,F,,	0	7:C>A,17:T>A,44:G>T,100:G>T
A00817:23:HHTTMDRXX:1:2146:25708:8437 1:N:0:GTCGGAGC+GGTTATAA	+	p201	2472	CAGATTTTTTCGTTCCGATGCTCTATGACGTGGGCACCCGCGATAGTCGCAGCATCATGGACGTGGCCGTTTTCCGTCTGTCGAAGCGTGACCGACGAGCT	FFFFFFFFFFFFFFFFFFFFFFFFFFFFFFFFFFFFFFFFFFFFFFFFFFFFFFFFFFFFFFFFFFFFFFFFFFFFFFFFFFFFFFFFFFFFFFFFFFFFF	0
A00817:23:HHTTMDRXX:1:2276:24261:18208 1:N:0:GTCGGAGC+GGTTATAA	-	p201	2482	CGTTCCGATGCTCTATGACGTGGGCACCCGCGATAGTCGCAGCATCATGGACGTGGCCGTTTTCCGTCTGTCGAAGCGTGACCGACGAGCTGGCGAGGTGA	FFFFFFFFFFFFFFFFFFFFFFFFFFFFFFFFFFFFFFFFFFFFFFFFFFFFFFFFFF:FFFFFFFFFFFFFFFFFFFFFFFFFFFFFFFFFFFFFFFFFF	0
A00817:23:HHTTMDRXX:1:2220:20808:14606 1:N:0:GTCGGAGC+GGTTATAA	+	p201	2483	GTTCCGATGCTCTATGACGTGGGCACCCGCGATAGTCGCAGCATCATGGACGTGGCCGTTTTCCGTCTGTCGAAGCGTGACCGACGAGCTGGCGAGGTGAT	FFFFFFFFFFFFFFFFFFFFFFFFFFFFFFF:FFFFFFFFFFFFF,FFFFFFFFFFFF,FFFFFFFFFFFFFFFFFFFFFFFFFFFFFFFFFFFFFFFFFF	0
A00817:23:HHTTMDRXX:1:2122:13087:29450 1:N:0:GTCGGAGC+GGTTATAA	+	p201	2487	CGATGCTCTATGACGTGGGCACCCGCGATAGTCGCAGCATCATGGACGTGGCCGTTTTCCGTCTGTCGAAGCGTGACCGACGAGCTGGCGAGGTGATCCGC	FFFFFFFFFFFFFFFFFFFFFFFFFFFFFFFFFFFFFFFFFFFFFFFFFFFFFFFFFFFFF:FFFFFF:FFFFFF:FFFFFFFFFFFF:F:FFFFFFFF:F	0
A00817:23:HHTTMDRXX:1:2214:22209:11428 1:N:0:GTCGGAGC+GGTTATAA	+	p201	2489	ATGCTCTATGACGTGGGCACCCGCGATAGTCGCCGCATCATGGACGTGGCCGTTTTCCGTCTGTCGAAGCGTGACCGACGAGCTGGCGAGGTGATCCGCTC	FFFFFFFFFFFFFFFFFFFFFFFFFFFFFFFFF,FFFFFFFFFFFFFFFFFFFFFFFFFFFFFFFFFFFFFFFFFFFFFF:FF:FFFFFFFFFFFFFFFF,	0	33:A>C,100:A>C
A00817:23:HHTTMDRXX:1:2255:30807:25285 1:N:0:GTCGGAGC+GGTTATAA	+	p201	2494	CTATGACGTGGGCACCCGCGATAGTCGCAGCATCATGGACGTGGCCGTTTTCCGTCTGTCGAAGCGTGACCGACGATCTGGCGAGGTGATCCGCTACGAGC	FFFFFFFFFF:FF:,FFFFFFFFF:FFFFFFFFFFFFFF:FF:F,F:FFFF:FFFFFFFFFFFF:,FFF:FF:F,F,FF:FF:FFFFFF,F:FFF,FFF:,	0	76:G>T
A00817:23:HHTTMDRXX:1:2239:30318:13072 1:N:0:GTCGGAGC+GGTTATAA	+	p201	2498	GACGTGGGCACCCGCGATAGTCGCAGCATCATGGACGTGGCCGTTTTCCGTCTGTCGAAGCGTGACCGACGAGCTGGCGAGGTGATCCGCTACGAGCTTCC	FFFFF:FFFFFFFFFFFFFFFFFFFFFFFFFFFFFF:FFFFFFFFFF:F:FFF,FFFFFFFFF,FFFFFFFF::FFFFFFFFFFFFFFFFFFFFFFFFF:F	0
A00817:23:HHTTMDRXX:1:2112:6533:3098 1:N:0:GTCGGAGC+GGTTATAA	+	p201	2505	GCACCCGCGATAGTCGCAGCATCATGGACGTGGCCGTTTTCCGTCTGTCGAAGCGTGACCGACGAGCTGGCGAGGTGATCCGCTACGAGCTTCCAGACGGG	FFFFFFFFFFFFFFFFFFFFFFFFFFFFFFFFFFFFFFFFFFFFFFFFFFFFFFFFFFFFFFFFFFFFFFFFFFFFFFFFFFFFFFFFFFFFFFFFFFFF:	0
A00817:23:HHTTMDRXX:1:2274:13973:35023 1:N:0:GTCGGAGC+GGTTATAA	+	p201	2507	ACCCGCGATAGTCGCAGCATCATGGACGTGGCCGTTTTCCGTCTGTCGAAGCGTGACCGACGAGCTGGCGAGGTGATCCGCTACGAGCTTCCAGACGGGCA	FFFFFFFFFFFFFFFFFFFFFFFFFFFFFFFFFFFFFFFFFFFFFFFFFFFFFFFFFFFFFFFFFFFFF:FFFFFFFFFFFFFFFFFFFFFFFFFFFFFF:	0
A00817:23:HHTTMDRXX:1:2257:6225:32941 1:N:0:GTCGGAGC+GGTTATAA	+	p201	2530	GGACGTGGCCGTTTTCCGTCTGTCGAAGCGTGACCGACGAGCTGGCGAGGTGATCCGCTACGAGCTTCCAGACGGGCACGGAGAGGTTTCCGCAGGGCCGG	FFFFFFFFFFFFFFFFFFFFFFFFFFFFF:FFFFFFFFFFFFFFFFFFFFFFFFFFFFFFFFFFFFFFFFFFFFFFF,FF,FFFFFFFFFFFFFFFFFFFF	0	80:T>G
A00817:23:HHTTMDRXX:1:2133:25644:28401 1:N:0:GTCGGAGC+GGTTATTA	+	p201	2535	TGGCCGTTTTCCGTCTGTCGAAGCGTGACCGACGAGCAGGCGAGGTGATCCGCTACGAGCTTCCAGACGGGCACGTAGAGGTTTCCGCAGGGCCGTCCGGC	FFF,:,F:F,:F:FFF:FFFFF,::F:F:::F:,FF,,:FFFF:FFFFFFF:FFF,FF,FFF:,,FF,FF,,,,FF:,FF,:FFFF,FF:,,:FF,:F:::	0	37:T>A,95:G>T
A00817:23:HHTTMDRXX:1:2232:10230:36965 1:N:0:GTCGGAGC+GGTTATAA	+	p201	2542	TTTCCGTCTGTCGAAGCGTGACCGACGAGCTGGCGAGGTGATCCGCTACGAGCTTCCAGACGGGCACGTAGAGGTTTCCGCAGGGCCGGCCGGCATGGCCC	FFFFFFFFFFFFFFFFFFFFFFFFFFFFFFFFFFFFFFFFFFFFFFF,FFFFFFFFFFFFFFFFFFFFFFFFFFFFFFFFFFFFFFFFFFFFFFFFFFFFF	0	100:A>C
A00817:23:HHTTMDRXX:1:2213:17020:9330 1:N:0:GTCGGAGC+GGTTATAA	+	p201	2544	TCCGTCTGTCGAAGCGTGACCGACGAGCTGGCGAGGTGATCCGCTACGAGCTTCCAGACGGGCACGTAGAGGTTTCCGCAGGGCCGGCCGGCATGGCCAGT	FFFFFFFFFFFFFFFFFFFFFFFFFFFFFFFFFFFFFFFFFFFFF:FF:FFFFFFFFFFFFFFFFFFFF:FFFFFFFFFFFFFFFFFFFFFFFFFFFF:F,	0
A00817:23:HHTTMDRXX:1:2266:7591:28948 1:N:0:GTCGGAGC+GGTTATAA	+	p201	2545	CCGTCTGTCGAAGCGTGACCGACGAGCTGGCGAGGTGATCCGCTACGAGCTTCCAGACGGGCACGGAGAGGTTTCCGCAGGGCCGGCCGGCATGGCCAGTG	FFFFFFFFFFFF:FFFFFFF::FFFFFFFFFFFFFFFFFFFFFFF:FFFFFFFFFFFFFFFFF,F,FFFFFFFFF:FFFFFFFFFFFFFF:FFF:FFFFFF	0	65:T>G
A00817:23:HHTTMDRXX:1:2254:2175:29371 1:N:0:GTCGGAGC+GGTTATAA	+	p201	2558	CGTGACCGACGAGCTGGCGAGGTGATCCGCTACGAGCTTCCAGACGGGCACGTAGAGGTTTCCGCAGGGCCGGCCGGCATGGCCAGTGTGTGGGATTACGA	FFFFFFFFFFFFFFFFFFFFFFFFFFFFFFF:FFFFFFFF:FFFFFFFF,FF,FFFFFFFFFFFFFFFF:FFFFFFFFFFFFFFFFFFFFFFFFFFFFFFF	0
A00817:23:HHTTMDRXX:1:2237:22137:9048 1:N:0:GTCGGAGC+GGTTATAA	+	p201	2580	TGATCCGCTACGAGCTTCCAGACGGGCACGTAGAGGTTTCCGCAGGGCCGGCCGGCATGGCCAGTGTGTGGGATTACGACCTGGTACTGATGGCGGTTTCC	FFFFFFFFFFFFFFFFFFFFFFFFFFF:FFFFFFFFFFFFFFF:FFFFFFFFFFFF:FFFFFFFFFFFFFFFFFF:FFFFFFFFFFFFF:FF:FFFFFFFF	0
A00817:23:HHTTMDRXX:1:2145:26910:8766 1:N:0:GTCGGAGC+GGTTATAA	+	p201	2581	GATCCGCTACGAGCTTCCAGACGGGCACGTAGAGGTTTCCGCAGGGCCGGCCGGCATGGCCAGTGTGTGGGATTACGACCTGGTACTGATGGCGGTTTCCC	FFFFFFFFFFFFFFFFFFFFFFFFFFFFFFFFFFFFFFFFFFFFFFFFFFFFFFFFFFFFFFFFFFFFFFFFFFFFFFFFFFFFFFFFFFFFFFFFFFFFF	0
A00817:23:HHTTMDRXX:1:2170:21947:4523 1:N:0:GTCGGAGC+GGTTATAA	+	p201	2587	CTACGAGCTTCCAGACGGGCACGTAGAGGTTTCCGCAGGGCCGGCCGGCATGGCCAGTGTGTGGGATTACGACCTGGTACTGATGGCGGTTTCCCATCTAA	FFFFF,FFFFFFFFFFFFFFFFFFFFFFF:F:FFFFFFFFFFFFFFFFFFFFFFFFFFFF:,FFFF:FFFFFFFFFFFFFFFF:FFFFFFFFFFFFFFF,F	0
A00817:23:HHTTMDRXX:1:2154:20292:23109 1:N:0:GTCGGAGC+GGTTATAA	+	p201	2608	CGTAGAGGTTTCCGCAGGGCCGGCCGGCATGGCCAGTGTGTGGGATTACGACCTGGTACTGATGGCGGTTTCCCATCTAACCGAATCCATGAACCGATACC	FFFFFFFFFFFFFFFFFFFFFFFFFFFFFFFFFFFFFFFFFFFFFFFFFFFFFFFFFFFFFFFFFFFFFFFFFFFFFFFFFFFFFFFFFFFFFFFFFFFFF	0
A00817:23:HHTTMDRXX:1:2247:13232:26349 1:N:0:GTCGGAGC+GGTTATAA	+	p201	2608	CGTAGAGGTTTCCGCAGGGCCGGCCGGCATGGCCAGTGTGTGGGATTACGACCTGGTACTGATGGCGGTTTCCCATCTAACCGAATCCATGAACCGATACC	FFFFFFFFFFFFFFFFFFFFFFFFFFFFFFFFFF:FFFFFFFFF:FFFFFFFFFFFF:FFFFFFFFFFFFFFFFFFFFFFFFFFFFFFFFF,FFFFFFFF,	0
A00817:23:HHTTMDRXX:1:2132:11831:20541 1:N:0:GTCGGAGC+GGTTATAA	+	p201	2610	TAGAGGTTTCCGCAGGGCCGGCCGGCATGGCCAGTGTGTGGGATTACGACCTGGTACTGATGGCGGTTTCCCATCTAACCGAATCCATGAACCGATACCGG	::FFFFFFFFFFFFFFFFFFFFFFFFFFFFFFFFFFFFFFFFFFFFFFFFFFFFFFFFFFFFFFFFFFFFFFFFFFFFFFFF:FFFFFFFFFFFFFFFFFF	0
A00817:23:HHTTMDRXX:1:2243:5873:5650 1:N:0:GTCGGAGC+GGTTATAA	+	p201	2616	TTTCCGCAGGGCCGGCCGGCATGGCCAGTGTGTGGGATTACGACCTGGTACTGATGGCGGTTTCCCATCTAACCGAATCCATGAACCGATACCGGGAAGGG	FFFFFFFFFFFFFFFFFFFF:FFFFFFFFF:FFFFFFFFFFFFFFFFFFFFFFFFFFFFFFFFFFFFFFFFFFFFF:FFFFFFFFFFF,FFFFFFF:,FF:	0
A00817:23:HHTTMDRXX:1:2213:8802:10097 1:N:0:GTCGGAGC+GGTTATAA	+	p201	2624	GGGCCGGCCGGCATGGCCAGTGTGTGGGATTACGACCTGGTACTGATGGCGGTTTCCCATCTAACCGAATCCATGAACCGATACCGGGAAGGGAAGGGAGA	FFFFFFFFFFFFFFFFFFFFFFFFFFFFFFFFFFFFFFFFF,FFFFFFFFFFFFFFFFFFFFFFFFFFFFFFFFFFFFFFFF,FFFFFFFFFFF,FFFFF:	0
A00817:23:HHTTMDRXX:1:2138:26341:24439 1:N:0:GTCGGAGC+GGTTATAA	+	p201	2627	CCGGCCGGCATGGCCAGTGTGTGGGATTACGACCTGGTACTGATGGCGGTTTCCCATCTAACCGAATCCATGAACCGATACCGGGAAGGGAAGGGAGACAC	FFFFFFFFFFFFFFFFFFFFFFFFFFFFFFFFFFFFFFFFFFFFFFFFFFFFFFFFFFFFFFFFFFFFFF:FFFFFFFFFFFFFFF,FFFF,FFFFFFFF,	0	100:A>C
A00817:23:HHTTMDRXX:1:2159:13268:29230 1:N:0:GTCGGAGC+GGTTATAA	-	p201	2632	CGGCATGGCCAGTGTGTGGGATTACGACCTGGTACTGATGGCGGTTTCCCATCTAACCGAATCCATGAACCGATACCGGGAAGGGAAGGGAGACAAGCCCG	FFFFFFFFFFFFFF:FFFFFFFFFFFFFFFFFFFFFFFFFF:FFFFFFFFFFFFF:FFFFFFFFFFFFFFFFFF:FFFFFFFFFFFFFFFFFFFFFFFFFF	0
A00817:23:HHTTMDRXX:1:2113:28944:23343 1:N:0:GTCGGAGC+GGTTATAA	+	p201	2662	GGTACTGATGGCGGTTTCCCATCTAACCGAATCCATGAACCGATACCGGGAAGGGAAGGGAGACAAGCCCGGCCGCGTGTTCCGTCCACACGTTGCGGACG	FFFFFFFFFFFFFFFFFFFFFFFFFFFFFFFFFFFFFFFFFFFFFFFFFF::FFFFFFFFFFFFFFFFFFFFFFFFFFFFFFFFFFFFFFFFFFFFFFFFF	0
A00817:23:HHTTMDRXX:1:2128:16541:20807 1:N:0:GTCGGAGC+GGTTATAA	+	p201	2686	AACCGAATCCATGAACCGATACCGGGAAGGGAAGGGAGACAAGCCCGGCCGCGTGTTCCGTCCACACGTTGCGGACGTACTCAAGTTCTGCCGGCGAGCCG	FFFFFFF:FFFFF,FFFFFFFF:FFFFFFFF:,FFFFFFFFF,FF:F:FFFFFFFF:FF:FFFFFF:FFFFFFFFFFFFFFFFFFFFFFFFFFFFFFFFFF	0
A00817:23:HHTTMDRXX:1:2103:12753:25676 1:N:0:GTCGGAGC+GGTTATAA	+	p201	2688	CCGAATCCATGAACCGATACCGGGAAGGGAAGGGAGACAAGCCCGGCCGCGTGTTCCGTCCACACGTTGCGGACGTACTCAAGTTCTGCCGGCGAGCCGAT	FFFFFFFFFFFFFFFFFFFFFFFFFFFFFFFFFFFFFFFFFFFFFFFFFFFFFFFFFFFFFFFFFFFFFFFFFFFFFFFFFFFFFFFFFFFFFFFFFFFF:	0
A00817:23:HHTTMDRXX:1:2267:4101:8281 1:N:0:GTCGGAGC+GGTTATAA	-	p201	2696	ATGAACCGATACCGGGAAGGGAAGGGAGACAAGCCCGGCCGCGTGTTCCGTCCACACGTTGCGGACGTACTCAAGTTCTGCCGGCGAGCCGATGGCGGAAA	FFFFFFFFF:FFFFFFFFFFFFFFFFFFFFF:FFFFFF:FFFFFF:FFFFFFFFFF:FFFFFFFFFFFFFF:FFFFF:FFFFFFF,FFFFFFFFFFFFFFF	0
A00817:23:HHTTMDRXX:1:2249:9833:20494 1:N:0:GTCGGAGC+GGTTATAA	+	p201	2699	AACCGATACCGGGAAGGGAAGGGAGACAAGCCCGGCCGCGTGTTCCGTCCACACGTTGCGGACGTACTCAAGTTCTGCCGGCGAGCCGATGGCGGAAAGCA	FFFFFFFFFFFFFFFFFF:FFFFFFFFFFFFFFFFFFFFFFFFFFFFFFFFFFFFFFF:FF:FFFFFFFFFFFFFFFFFF:FFF:F:FF,FFFFFFF,:FF	0
A00817:23:HHTTMDRXX:1:2175:29270:6183 1:N:0:GTCGGAGC+GGTTATAA	+	p201	2706	ACCGGGAAGGGAAGGGAGACAAGCCCGGCCGCGTGTTCCGTCCACACGTTGCGGACGTACTCAAGTTCTGCCGGCGAGCCGATGGCGGAAAGCAGAAAGAC	FFFFFFFFFFFFFF,FFFFFFF,FFFFFFFFFF:FF:F:FFFFFFFFFFFFFFFFFFFFFFFFFFFFFFFFFFFFFF::FFF:FFFFFFFFF:FFFF::FF	0
A00817:23:HHTTMDRXX:1:2117:4797:16814 1:N:0:GTCGGAGC+GGTTATAA	-	p201	2712	TAGGGAAGGGAGACAAGCCCGGCCGCGTGTTCCGTCCACACGTTGCGGACGTACTCAAGTTCTGCCGGCGAGCCGATGGCGGAAAGCAGAAAGACGACCTG	:F,FFFFFFF::FFFFF:FFF,FFFFFFFFFFFFFFFFFFFFFFFF:FFF,FFFF:FFFFFFFF:F:FFFFFF,F:FF,F:FFFFFFFFFFFFF::FFFFF	0	100:A>T
A00817:23:HHTTMDRXX:1:2217:2935:32503 1:N:0:GTCGGAGC+GGTTATAA	-	p201	2715	GGAAGGGAGACAAGCCCGGCCGCGTGTTCCGTCCACACGTTGCGGACGTACTCAAGTTCTGCCGGCGAGCCGATGGCGGAAAGCAGAAAGACGACCTGGTA	FFFFFFFFFFFFFFFFFFFFFFFFFFFFFFFFFFFFFFFFFFFFFFFFFFFFFFFFFFFFFFFFFFFFFFFFFFFFFFFFFFFFFFFFFFFFFFFFFFFFF	0
A00817:23:HHTTMDRXX:1:2160:23981:1282 1:N:0:GTCGGAGC+GGTTATAA	-	p201	2717	AAGGGAGACAAGCCCGGCCGCGTGTTCCGTCCACACGTTGCGGACGTACTCAAGTTCTGCCGGCGAGCCGATGGCGGAAAGCAGAAAGACGACCTGGTAGA	F,FFFFFFFFFFF,FFFFFF:FFFFF,FFF,FFFF:F,FFFF::FFFFFF:F,:,F:FF,F:FFFF:F::FFFFFFFFFFFFFF:FFF::FFFFFFFFF:,	0
A00817:23:HHTTMDRXX:1:2143:16468:36495 1:N:0:GTCGGAGC+GGTTATAA	+	p201	2723	GACAAGCCCGGCCGCGTGTTCCGTCCACACGTTGCGGACGTACTCAAGTTCTGCCGGCGAGCCGATGGCGGAAAGCAGAAAGACGACCTGGTAGAAACCTG	FFFFFFFFFFFFFFFFFFFFFFFFFFFFFFFFFFFFFFFFFFFFFF,FFFFFFFFFFFFFFF:FFFFFFFFFFFFFFFFFFFFFFFFFFFFFFFFFFFFF:	0
A00817:23:HHTTMDRXX:1:2250:15438:28197 1:N:0:GTCGGAGC+GGTTATAA	+	p201	2726	AAGCCCGGCCGCGTGTTCCGTCCACACGTTGCGGACGTACTCAAGTTCTGCCGGCGAGCCGATGGCGGAAAGCAGAAAGACGACCTGGTAGAAACCTGCAT	FFFFFFFFFFFFFFFF:F:FFFFFF:FF:FFFFFFFFFFFFFFFFFFFFFFFFFFFFFFFFFFFFFFFFFFFFFFFFFFFFFFFFFFFFFFFFFFF::FFF	0
A00817:23:HHTTMDRXX:1:2128:18566:6715 1:N:0:GTCGGAGC+GGTTATAA	-	p201	2732	GGCCGCGTGTTCCGTCCACACGTTGCGGACGTACTCAAGTTCTGCCGGCGAGCCGATGGCGGAAAGCAGAAAGACGACCTGGTAGAAACCTGCATTCGGTT	FFFFFFFFF:FFFFFFFFFFFFFFFFFFFFFFFFFFF,FFFFFFFFFFFFFFFFF,FFFFFFFFFFFFFFFFFFFFFFFFFFFFFFFFFFFFFFFFFFFFF	0
A00817:23:HHTTMDRXX:1:2178:16016:14920 1:N:0:GTCGGAGC+GGTTATAA	-	p201	2732	GGCCGCGTGTTCCGTCCACACGTTGCGGAAGTACTCAAGTTCTGCCGGCGAGCCGATGGCGGAAAGCAGAAAGACGACCTGGTAGAAACCTGCATTCGGTT	FFF,F,FF,,:::FFF:F::FFFFF:FF:,FF,FF::,FFFFFF,FFF:,:F,:FFFF:FF:FFFF,:F:FFFF,::FF:FFFFF:FFF:FFF,FFFFF:F	0	71:C>A
A00817:23:HHTTMDRXX:1:2239:21965:31046 1:N:0:GTCGGAGC+GGTTATAA	+	p201	2736	GCGTGTTCCGTCCACACGTTGCGGACGTACTCAAGTTCTGCCGGCGAGCCGATGGCGGAAAGCAGAAAGACGACCTGGTAGAAACCTGCATTCGGTTAAAC	FFFFFFFFFFFFFFFFFFFFFFFFFFFFF:FFFF,FFFFFFFFFFFFFFFFFFFFFFFFF:FFFFF::FFFFFF:FFFFFFFFFFFFFFFF:FFFFFFFFF	0
A00817:23:HHTTMDRXX:1:2173:12807:9862 1:N:0:GTCGGAGC+GGTTATAA	+	p201	2738	GTGTTCCGTCCACACGTTGCGGACGTACTCAAGTTCTGCCGGCGAGCCGATGGCGGAAAGCAGAAAGACGACCTGGTAGAAACCTGCATTCGGTTAAACAC	FFFFFFFFFFFFFFFFFFFFFFFFFFFFFFFFFFFFFFFFFFFFFFFFFFFFFFFFFFFFFFFFFFFFFFFFFFFFFFF:FFFFFFFF:FFFFFFFFFFFF	0
A00817:23:HHTTMDRXX:1:2129:23529:12399 1:N:0:GTCGGAGC+GGTTATAA	-	p201	2751	ACGTTGCGGACGTACTCAAGTTCTGCCGGCGAGCCGATGGCGGAAAGCAGAAAGACGACCTGGTAGAAACCTGCATTCGGTTAAACACCACGCACGTTGCC	:FF,FFFFFFFFFFFFFFFFFFFFFFFFFFFFFFFFFFFFFFFFF:FFFFF:FF:FF,FFFFFFFFFFFFFFFFFFFFFFFFFFFFFFFFFFFFFF:FFFF	0
A00817:23:HHTTMDRXX:1:2139:24840:22435 1:N:0:GTCGGAGC+GGTTATAA	+	p201	2751	ACGTTGCGGACGTACTCAAGTTCTGCCGGCGAGCCGATGGCGGAAAGCAGAAAGACGACCTGGTAGAAACCTGCATTCGGTTAAACACCACGCACGTTGCC	:FFFFFFFFFF:FF:FF::FFFFFFFFFFFFFF::FF,FFF:FFFFF:FFFFFFFFFFF:FFFF,FFFFF:FFFFFFF,F,FFF,FF:FFFFFFFF:FFFF	0
A00817:23:HHTTMDRXX:1:2273:27787:33520 1:N:0:GTCGGAGC+GGTTATAA	-	p201	2754	TTGCGGACGTACTCAAGTTCTGCCGGCGAGCCGATGGCGGAAAGCAGAAAGACGACCTGGTAGAAACCTGCATTCGGTTAAACACCACGCACGTTGCCATG	F:FFFF,FFFFFFFFFFFFFFFFFFFFFFFFFFFFFFFFFFFFFFFFFFFFFF,FFFFFFFFFFFFFFFFFFF,:FFFFFFF:FFFFFFFFFFFFFFFFFF	0
A00817:23:HHTTMDRXX:1:2137:19741:24721 1:N:0:GTCGGAGC+GGTTATAA	-	p201	2755	TGCGGACGTACTCAAGTTCTGCCGGCGAGCCGATGGCGGAAAGCAGAAAGACGACCTGGTAGAAACCTGCATTCGGTTAAACACCACGCACGTTGCCATGC	FFFFFFFFFFFFFFFFFFFFFFFFFFFFFFFFFFFFFFFFFFFFFFFFFF,FFFFFFFFFFFFFFFFFFFFFFFFFFFFFFFFFFFFFFFFFFFFFFFFFF	0
A00817:23:HHTTMDRXX:1:2109:24008:27164 1:N:0:GTCGGAGC+GGTTATAA	+	p201	2762	GTACTCAAGTTCTGCCGGCGAGCCGATGGCGGAAAGCAGAAAGACGACCTGGTAGAAACCTGCATTCGGTTAAACACCACGCACGTTGCCATGCAGCGTAC	FFFFFFFF:FFFFFFFFFFFFFFFFFFFFFFFF:FFFFFFFFFFFFFFFFFFFFFFFFFFFFFFFFFFFFFFFFFFFFFFFFFFFFFFFFFFFFFFFFFFF	0
A00817:23:HHTTMDRXX:1:2267:1633:19351 1:N:0:GTCGGAGC+GGTTATAA	+	p201	2770	GTTCTGCCGGCGAGCCGATGGCGGAAAGCAGAAAGACGACCTGGTAGAAACCTGCATTCGGTTAAACACCACGCACGTTGCCATGCAGCGTACGAAGAAGG	FFFF,FFFFF:F:FFFFF:FFFFFFFFFFFFFF:FFFFFFFFFFFFFFF,FFFFFFF:FF:,F,FFFFFFFFFFFFF:FFFF,FFFFFF,,FF:F::FFFF	0
A00817:23:HHTTMDRXX:1:2249:14271:34757 1:N:0:GTCGGAGC+GGTTATAA	+	p201	2774	TGCCGGCGAGCCGATGGCGGAAAGCAGAAAGACGACCTGGTAGAAACCTGCATTCGGTTAAACACCACGCACGTTGCCATGCAGCGTACGAAGAAGGCCAA	FFFFFFFFFFFFFFFFFFFFFFFFFFFFFFFFFFFFFFFFFFFFFFFFFFFF,FFFFFFFFFFFFFFFFFFFFFFFFFFFFFFFFFFFFFFFFFFFFFFF:	0
A00817:23:HHTTMDRXX:1:2172:25491:8907 1:N:0:GTCGGAGC+GGTTATAA	+	p201	2783	GCCGATGGCGGAAAGCAGAAAGACGACCTGGTAGAAACCTGCATTCGGTTAAACACCACGCACGTTGCCATGCAGCGTACGAAGAAGGCCAAGAACGGCCG	FFFFFFFFFF,FFF:FFFFFFFFFF:FFFFFFFF:FFFFFFFFFFFFFFF,FFFFFFFFFFFFFFFFFF,F,FFFFFFFFFFFF:FFFFF:FFFFF:FFFF	0
A00817:23:HHTTMDRXX:1:2276:27742:33661 1:N:0:GTCGGAGC+GGTTATAA	+	p201	2785	CGATGGCGGAAAGCAGAAAGACGACCTGGTAGAAACCTGCATTCGGTTAAACACCACGCACGTTGCCATGCAGCGTACGAAGAAGGCCAAGAACGGCCGCC	FFFFFFFFFF:FFFFFFFFFFFFFFFFFFFFFFFFFFFFFFFFFFFFFFFFFFFFFFFFFFFFFFFFFFFFFFFFFFFFFFFFFFFFFFFFFFFFFFFFFF	0
A00817:23:HHTTMDRXX:1:2169:19036:25786 1:N:0:GTCGGAGC+GGTTATAA	+	p201	2791	CGGAAAGCAGAAAGACGACCTGGTAGAAACCTGCATTCGGTTAAACACCACGCACGTTGCCATGCAGCGTACGAAGAAGGCCAAGAACGGCCGCCTGGTGA	FFFFFFFFFF,FFF:FFFFFFFF:FFFFFFFFFFFFFFFFFFFFFFFFFFFFFFFFFFFFFFFFFFFFFFFFFFFFFFFFFF:FFFFFFFFFFFFFFFFFF	0
A00817:23:HHTTMDRXX:1:2222:24994:7733 1:N:0:GTCGGAGC+GGTTATAA	+	p201	2796	AGCAGAAAGACGACCTGGTAGAAACCTGCATTCGGTTAAACACCACGCACGTTGCCATGCAGCGTACGAAGAAGGCCAAGAACGGCCGCCTGGTGACGGTA	FFFFFFFFFFFFFFFFFFFFFFFFFFFFFFFFFFF:FFFFFFFFFFFFFFFFFFFFFFFFFFFFFFFFFFFFFFFFFFFFFFFFFFFFFFFFFFFFFFFFF	0
A00817:23:HHTTMDRXX:1:2108:22137:31814 1:N:0:GTCGGAGC+GGTTATAA	-	p201	2806	CGACCTGGTAGAAACCTGCATTCGGTTAAACACCACGCACGTTGCCATGCAGCGTACGAAGAAGGCCAAGAACGGCCGCCTGGTGACGGTATCCGAGGGTG	FFFFF:FF,FFF:FFFFFFFFFFFFF:F::FFFFFFFF:FFFFF,FFFFFFFFFFFF:FFFFFF:FFFFFF,F:FFFFFFFFFFFFFFFFFFFFF:FFF,F	0
A00817:23:HHTTMDRXX:1:2141:23945:3818 1:N:0:GTCGGAGC+GGTTATAA	+	p201	2807	GACCTGGTAGAAACCTGCATTCGGTTAAACACCACGCACGTTGCCATGCAGCGTACGAAGAAGGCCAAGAACGGCCGCCTGGTGACGGTATCCGAGGGTGA	FFFFFF,FFFFFFF,:FFFF,F:FF,F:FFFF:FFFFFFFFF:FFF:FFFFFFFFFF:FF,FFFF:F,FFFFFFFFFFF,FFFFFFFFFF,FFFF:FF,,F	0
A00817:23:HHTTMDRXX:1:2108:26142:27101 1:N:0:GTCGGAGC+GGTTATAA	+	p201	2824	CATTCGGTTAAACACCACGCACGTTGCCATGCAGCGTACGAAGAAGGCCAAGAACGGCCGCCTGGTGACGGTATCCGAGGGTGAAGCCTTGATTAGCCGCT	FFFFFFFFFFFFFFFFFFFFFFFFFFFFFFFFFFFFFFFFF:F:FFFFFFFFFFFFFFFFFFFFFFFFFFFFFFFFFFFFFFFFFFFF:FFFFFFFFFFFF	0
A00817:23:HHTTMDRXX:1:2119:32624:6731 1:N:0:GTCGGAGC+GGTTATAA	+	p201	2826	TTCGGTTAAACACCACGCACGTTGCCATGCAGCGTACGAAGAAGGCCAAGAACGGCCGCCTGGTGACGGTATCCGAGGGTGAAGCCTTGATTAGCCGCTAC	FFFFFFFFFFFFFF:FFFFFFFFFFFFFFFFFFFF:FFF:FFFFFFFFFFF:FFFFFFFFFFFFFFFFFF,FFFFFFFF:FF,FFF,:FFFFFFFFFFF,F	0
A00817:23:HHTTMDRXX:1:2156:24768:24251 1:N:0:GTCGGAGC+GGGTATAA	+	p201	2829	GGTTAAACACCACGCACGTTGCCATGCAGCGTACGAAGAAGGCCAAGAACGGCCGCCTGGTGACGGTATCCGAGGGTGAAGCCTTGATTAGCCGCTACAAG	FF,FFFFFFFFFFFFFF,FFFFFFFFFFFFF:FFFF,F,FFFFFFFFFFFFF:FFFFFFF,FFFFFFFFFFF,FFF,FFFFFFF,FFFFFFF:FFFFFFF:	0
A00817:23:HHTTMDRXX:1:2219:3956:1266 1:N:0:GTCGGAGC+GGTTATAA	-	p201	2831	TTAAACACCACGCACGTTGCCATGCAGCGTACGAAGAAGGCCAAGAACGGCCGCCTGGTGACGGTATCCGAGGGTGAAGCCTTGATTAGCCGCTACAAGAT	FFFFFFFFFFFFFFFFFFFFFFFFFFFFFFFFFFFFFFFFFFFFFF,FFFFFFFFFFFFFFFFFFFFFFFFFFFFFFFFFFFFFFFFFFFFFF:FFFFFF:	0
A00817:23:HHTTMDRXX:1:2155:17842:1986 1:N:0:GTCGGAGC+GGTTATAA	+	p201	2833	AAACACCACGCACGTTGCCATGCAGCGTACGAAGAAGGCCAAGAACGGCCGCCTGGGGACGGTATCCGAGGGTGACGCCTTGATTAGCCGCTACAAGATCG	,FFFF:F:FFFFFFFFFFFF,,FF::FF:FFF,FF:F:FFFFFFFF:FFF:F::FF,FFFFF,FFFFFFF:,:FF,:FF,FFF:FFFFFFF,FF,FFF,F:	0	56:T>G,75:A>C
A00817:23:HHTTMDRXX:1:2216:32588:24925 1:N:0:GTCGGAGC+GGTTATAA	+	p201	2833	AAACACCACGCACGTTGCCATGCAGCGTACGAAGAAGGCCAAGAACGGCCGCCTGGTGACGGTATCCGAGGGTGAAGCCTTGATTAGCCGCTACAAGATCG	FFFFFFFFFFF:FFFFFFFFFFFFFFFFFFFF:F:FFFFFFFFFFFFFFFFFFFFFFFFFFFFFFFFFFFF::FFFFFFF,FF:FFFFFFF:FFF:FFFFF	0
A00817:23:HHTTMDRXX:1:2162:24822:27320 1:N:0:GTCGGAGC+GGTTATAA	+	p201	2836	CACCACGCACGTTGCCATGCAGCGTACGAAGAAGGCCAAGAACGGCCGCCTGGTGACGGTATCCGAGGGTGAAGCCTTGATTAGCCGCTACAAGATCGTAA	FFFFFFFFFFFFFFFF:FFF:FFFFFFFF:FF,FFFFF:FFFFFFFFFFFFFFFFFFFFFFFFFF,FFFFFF:FFF,FFF:FFFFFFFFFFF,FFFFFFFF	0
A00817:23:HHTTMDRXX:1:2259:24677:2613 1:N:0:GTCGGAGC+GGTTATAA	+	p201	2836	CACCACGCACGTTGCCATGCAGCGTACGAAGAAGGCCAAGAACGGCCGCCTGGTGACGGTATCCGAGGGTGAAGCCTTGATTAGCCGCTACAAGATCGTAA	FFFFFFFFFFFFFFFFFFFFFFFFFFFFFFFFFFFFFF,F,FFF:FFFFFFFF:FFFFFFFFFFFFFFFFFFFFFFFFFFFFFFFFFFFFFFFFFFFF:FF	0
A00817:23:HHTTMDRXX:1:2174:7645:17581 1:N:0:GTCGGAGC+GGTTATAA	+	p201	2843	CACGTTGCCATGCAGCGTACGAAGAAGGCCAAGAACGGCCGCCTGGTGACGGTATCCGAGGGTGAAGCCTTGATTAGCCGCTACAAGATCGTAAAGAGCGA	FFFFFFFFFFFFFFFFFFFFFFFFFFFFFFFFFFFFFFFFFFFFFF,FFFFFFFFFFFFFFFFFFFFFFFFFFFFFFFFFFFFFFFFFFFFFFFFFFFFFF	0
A00817:23:HHTTMDRXX:1:2217:31467:16376 1:N:0:GTCGGAGC+GGTTATAA	+	p201	2847	TTGCCATGCAGCGTACGAAGAAGGCCAAGAACGGCCGCCTGGTGACGGTATCCGAGGGTGAAGCCTTGATTAGCCGCTACAAGATCGTAAAGAGCGAAACC	::FFFF:F:,FFF:FFFF,:FF,F,,F:FFF,:FF,::F,FF,,::F:FFFFF,:,FF:FFF:F:FFFFFFF:::FFFFFFF,:FFFF,F:F:FF::F:,F	0
A00817:23:HHTTMDRXX:1:2237:17219:16783 1:N:0:GTCGGAGC+GGTTATAA	+	p201	2847	TTGCCATGCAGCGTACGAAGAAGGCCAAGAACGGCCGCCTGGTGACGGTATCCGAGGGTGAAGCCTTGATTAGCCGCTACAAGATCGTAAAGAGCGAAACC	FFFFF:FF:FFFFFFFFFFFFFFFFFFFFFFFFFFFFFFFFFF,FFFFFFFFF:FFFFFFFFFFF:FF,F,FFFFFFFFFFF:FFFF,FFF,FFFF,FFF,	0
A00817:23:HHTTMDRXX:1:2213:7446:3270 1:N:0:GTCGGAGC+GGTTATAA	-	p201	2854	GCAGCGTACGAAGAAGGCCAAGAACGGCCGCCTGGTGACGGTATCCGAGGGTGAAGCCTTGATTAGCCGCTACAAGATCGTAAAGAGCGAAACCGGGCGGC	FFFFFFFFFFFFFFFFFFFFFFFFFFFFFFFFF:FFFFFFFFFFFFFFFFFFFFFFFFFFFFFFFFFFFFFFFFFFFFFFFFFFFFFFFFFFFFFFFFFFF	0
A00817:23:HHTTMDRXX:1:2273:9498:1344 1:N:0:GTCGGAGC+GGTTATAA	+	p201	2859	GTACGAAGAAGGCCAAGAACGGCCGCCTGGTGACGGTATCCGAGGGTGAAGCCTTGATTAGCCGCTACAAGATCGTAAAGAGCGAAACCGGGCGGCCGGAG	FFFFFF:FFFFFFFFFFFFFFFFFFFFFFFFFFFFFFFFFFFFFFFFFFFFFFFFFFFFFFFFFFFFFFFFFFFFFFFFF:FFFFFFFFFFFFFFFFFFFF	0
A00817:23:HHTTMDRXX:1:2247:6225:33724 1:N:0:GTCGGAGC+GGTTATAA	-	p201	2871	CCAAGAACGGCCGCCTGGTGACGGTATCCGAGGGTGAAGCCTTGATTAGCCGCTACAAGATCGTAAAGAGCGAAACCGGGCGGCCGGAGTACATCGAGATC	FFFFFFFFFFFFFFFFFFFFFFFFFFFFFFFFFFFFF,FFFFFFFFFFFFFFFFFFFFFFFFFFFFFFFFFFFFFFFFFFFFFFFFFFFFFFFFFFFFF:F	0
A00817:23:HHTTMDRXX:1:2260:28194:19382 1:N:0:GTCGGAGC+GGTTATAA	+	p201	2872	CAAGAACGGCCGCCTGGTGACGGTATCCGAGGGTGAAGCCTTGATTAGCCGCTACAAGATCGTAAAGAGCGAAACCGGGCGGCCGGAGTACATCGAGATCG	FFFFFFFFFFFFFFFFFFFFFFFFFFFFFFFFFFFFFFFFF:FFFFFFFFFFFFFFFFFFFFFFFFFFFFFFFFFFFFFFFFFFFFFFFFFFFFFFFFFFF	0
A00817:23:HHTTMDRXX:1:2121:8558:32659 1:N:0:GTCGGAGC+GGTTATAC	+	p201	2873	AAGAACGGCCGCCTGGTGACGGTATCCGAGGGTGAAGCCTTGATTAGCCGATACAAGATCGTAAAGAGCGAAACCGGGCGGCCGGAGTACATCGAGATCGA	FF::FF,,,FFFFFF:,,FF:,F,,F:F:FF,:FF::F:FF:FFFF:F:,,,:,FF,FF,FF:F,,F:F,,FF,F,FFFF,:,,FFFF::,,F,FFF,F,F	0	50:C>A
A00817:23:HHTTMDRXX:1:2223:3920:17863 1:N:0:GTCGGAGC+GGTTATAA	-	p201	2874	AGAACGGCCGCCTGGTGACGGTATCCGAGGGTGAAGCCTTGATTAGCCGCTACAAGATCGTAAAGAGCGAAACCGGGCGGCCGGAGTACATCGAGATCGAG	:FFFFFFFFFFFFFFFFFFFFFFFFFFFFF:FFFFFFFFFFFFFFFFFFFFFFFFFFFFFFFFFFFFFFFFFFFFFFF:FFFFFFFFFFFFFFFFFFFFFF	0
A00817:23:HHTTMDRXX:1:2244:2808:3850 1:N:0:GTCGGAGC+GGTTATAA	+	p201	2880	GCCGCCTGGTGACGGTATCCGAGGGTGAAGCCTTGATTAGCCGCTACAAGATCGTAAAGAGCGAAACCGGGCGGCCGGAGTACATCGAGATCGAGCTAGCT	FFF:FFFFF:FFFFFFFFFFFFFFFFFFFFFF,FFF:FF:FFF:FFFFF:FFFF:FF:FF:FFFFFFFFFFFF:FFFFFFFFFFFFFFF:FFFFFFFFFFF	0
A00817:23:HHTTMDRXX:1:2254:18792:19820 1:N:0:GTCGGAGC+GGTTATAA	+	p201	2884	CCTGGTGACGGTATCCGAGGGTGAAGCCTTGATTAGCCGCTACAAGATCGTAAAGAGCGAAACCGGGCGGCCGGAGTACATCGAGATCGAGCTAGCTGATT	FFFFFFFFFFFFFFFFFFFFFFFFFFFFFFFFFFFFFFFFFFFFF:FFFFFFFFFFFFFFFFFFFFFFFFFFFFFFF:FFFFFFF:FFF:FFFFFFFFF:F	0
A00817:23:HHTTMDRXX:1:2176:29568:19695 1:N:0:GTCGGAGC+GGTTATAA	+	p201	2890	GACGGTATCCGAGGGTGAAGCCTTGATTAGCCGCTACAAGATCGTAAAGAGCGAAACCGGGCGGCCGGAGTACATCGAGATCGAGCTAGCTGATTGGATTT	FFFF,FFFFFFF:FFFFF:FFFFFFFFFFFFFFFFFFFFFFFFFFFFF:FF:FFFFFFFFFFFFFFFFFFF:FFFFFFFFFFFFFFFFFFFFFFFF:FF,F	0	99:G>T
A00817:23:HHTTMDRXX:1:2229:24225:33270 1:N:0:GTCGGAGC+GGTTATAA	+	p201	2898	CCGAGGGTGAAGCCTTGATTAGCCGCTACAAGATCGGAAAGAGCGAAACCGGGCGGCCGGAGTACATCGAGATCGAGCTAGCGGATTGGATGTACCGCGAG	:FFFFFF:F,FFFFFFF:FFFF:FF:FFF,FFFFFF,FF,FFFFFFFFFFFFFFFFFFF:,:F:F,FFF,FF:FF,F:,FF:,FFF:FFFFFF,FFFFF,F	0	36:T>G,82:T>G
A00817:23:HHTTMDRXX:1:2227:11695:19492 1:N:0:GTCGGAGC+GGTTATAA	+	p201	2906	GAAGCCTTGATTAGCCGCTACAAGATCGTAAAGAGCGAAACCGGGCGGCCGGAGTACATCGAGATCGAGCTAGCTGATTGGATGTACCGCGAGATCACAGA	FFFFFFFFFFFFFFFFFFFFFFFFFFFFFFF:FFFFFFFFFFFFFFFFFFFFFFF:FFFFFFFFFFFFFFFFFFFFFFFFFFFFFFFFFFFFFFFFFFFFF	0
A00817:23:HHTTMDRXX:1:2257:10719:10441 1:N:0:GTCGGAGC+GGTTATAA	+	p201	2913	TGATTAGCCGCTACAAGATCGTAAAGAGCGAAACCGGGCGGCCGGAGTACATCGAGATCGAGCTAGCTGATTGGATGTACCGCGAGATCACAGAAGGCAAG	FFFFFF:F:FFFFFF,FFFFFFFFF,FF:FFFF,FFFFFFFF:FFFFFFF:,FFFFF,FFFFFFFFFFFFFFF:F:F,F,,FFFFFFFF,::FF:FFFF,,	0
A00817:23:HHTTMDRXX:1:2217:6488:30827 1:N:0:GTCGGAGC+GGTTATAA	-	p201	2915	ATTAGCCGCTACAAGATCGTAAAGAGCGAAACCGGGCGGCCGGAGTACATCGAGATCGAGCTAGCTGATTGGATGTACCGCGAGATCACAGAAGGCAAGAA	:FFFFFFFFFFFFFFFFFFFFFFF:FFFFFFFFFFFFFFFFFFF:FFFFFFFFFFFFFFFFFFFFFFFFFFFFFFFFFFFFFFFFFFFFFFFFFFFFFFFF	0
A00817:23:HHTTMDRXX:1:2205:22842:29872 1:N:0:GTCGGAGC+GGTTATAA	+	p201	2919	GCCGCTACAAGATCGTAAAGAGCGAAACCGGGCGGCCGGAGTACATCGAGATCGAGCTAGCTGATTGGATGTACCGCGAGATCACAGAAGGCAAGAACCCG	FFFFFFFFFFFFFFFFFFFFFFFFFFFFFFFFFFFFFFFFFFFFFFFFFFFFFFFFFFFFFFFFFFFFFFFFFFFFFF:FFFFFFFFF,FFFFFFF:FFF:	0
A00817:23:HHTTMDRXX:1:2275:2609:31970 1:N:0:GTCGGAGC+GGTTATAA	+	p201	2922	GCTACAAGATCGTAAAGAGCGAAACCGGGCGGCCGGAGTACATCGAGATCGAGCTAGCTGATTGGATGTACCGCGAGATCACAGAAGGCAAGAACCCGGAC	FFFFFFFFF,FF,FFF,FFF:FF:FFF:FFFFFFFFFFFFF::F:FFF:FF:FFFFFFFFFFF:FF,FFFFFFFFFFFFFFFFFFFF:FFFFFFFFFFFFF	0
A00817:23:HHTTMDRXX:1:2109:15185:8563 1:N:0:GTCGGAGC+GGTTATAA	+	p201	2924	TACAAGATCGTAAAGAGCGAAACCGGGCGGCCGGAGTACATCGAGATCGAGCTAGCTGATTGGATGTACCGCGAGATCACAGAAGGCAAGAACCCGGACGT	FFFFFFFFFFFFFFFFFFFFFFFFFFFFFFFFFFFFFFFFFFFFFFFFF:FFFFFFFFFFFFFFFFFFFFFFFFFFFFFFFFFFF:FFF:,FF,FFFFF:F	0
A00817:23:HHTTMDRXX:1:2236:15420:8187 1:N:0:GTCGGAGC+GGTTATAA	-	p201	2926	CAAGATCGTAAAGAGCGAAACCGGGCGGCCGGAGTACATCGAGATCGAGCTAGCTGATTGGATGTACCGCGAGATCACAGAAGGCAAGAACCCGGACGTGC	,:FFFFFFFFF,FFFFFFFFF:FFFFFFFFFF:FFFFFFFFFFFFFFFFFFFFFFFFFFFFFFFFFFFFFFFFFFFFFFFFFFFFFFFFFFFFFFFFFFF:	0
A00817:23:HHTTMDRXX:1:2260:21395:11083 1:N:0:GTCGGAGC+GGTTATAA	+	p201	2930	ATCGTAAAGAGCGAAACCGGGCGGCCGGAGTACATCGAGATCGAGCTAGCTGATTGGATGTACCGCGAGATCACAGAAGGCAAGAACCCGGACGTGCTGAC	FFFFFFFFF:FF,FFFFFFFF::F:FFFFFFFFF,:FF,FFFFF:FFFF:FFFF::FFFFFFF:FF,FFFFFFF::FFFFFFFFFF,FFFFFFF:FFFFFF	0
A00817:23:HHTTMDRXX:1:2142:17626:25254 1:N:0:GTCGGAGC+GGTTATAA	-	p201	2939	AGCGAAACCGGGCGGCCGGAGTACATCGAGATCGAGCTAGCTGATTGGATGTACCGCGAGATCACAGAAGGCAAGAACCCGGACGTGCTGACGGTTCACCC	FFFFFFFFFFFF:FFFFFFFFFFFFFFFFFFFFFFFFFFFFFFFFFFFFFFFFFFFFFFFFFFFF,FFFFFFFFFFFFFFFFFFFFFFFFF:FFFFFFFFF	0
A00817:23:HHTTMDRXX:1:2105:16414:35086 1:N:0:GTCGGAGC+GGTTATAA	+	p201	2940	GCGAAACCGGGCGGCCGGAGTACATCGAGATCGAGCTAGCTGATTGGATGTACCGCGAGATCACAGAAGGCAAGAACCCGGACGTGCTGACGGTTCACCCC	FFFFFFFFFFFFFFFFFFFFFFFFFFFFFFFFFFFFFFFFFFFFFFFFFFFFFFFFFFFFFFFFFFFFFFFF:FFFFFFFFFFFFFFFFFFFFFFFFFFFF	0
A00817:23:HHTTMDRXX:1:2202:32533:1282 1:N:0:GTCGGAGC+GGTTATAA	+	p201	2943	AAACCGGGCGGCCGGAGTACATCGAGATCGAGCTAGCTGATTGGATGTACCGCGAGATCACAGAAGGCAAGAACCCGGACGTGCTGACGGTTCACCCCGAT	FFFFFFFFFFFFFFFFFFFFF:FFFFFFFF:FFFFFF,FFF:FFF,FF,FFFFF,FFFFFFFFFFFFFFFF,:FFFFF:FFFFFFFFFFFFFFFFFFFFFF	0
A00817:23:HHTTMDRXX:1:2178:8892:32174 1:N:0:GTCGGAGC+GGTTATAA	-	p201	2945	ACCGGGCGGCCGGAGTACATCGAGATCGAGCTAGCTGATTGGATGTACCGCGAGATCACAGAAGGCAAGAACCCGGACGTGCTGACGGTTCACCCCGATTA	F:FFFFFFF,FFFFFF,,FFFFFFFF::FFF,:F,FF,:FFFFFFF,FFFFFFFFFF::FF,FFFFFFFFFFFFFFFF:FFFFF,FFFFF:FFFFFFFFFF	0
A00817:23:HHTTMDRXX:1:2219:26512:9549 1:N:0:GTCGGAGC+GGTTATAA	+	p201	2945	ACCGGGCGGCCGGAGTACATCGAGATCGAGCTAGCTGATTGGATGTACCGCGAGATCACAGAAGGCAAGAACCCGGACGTGCTGACGGTTCACCCCGATTA	FFFFFFFFFFFFFFFFFFFFFFFFF:FFFFF,:FF:FFFFFFFFFFFFFFFFFFFFFFFFFFFFFFFFFFFFFFFFFFFFFFFFFFFFFFFFFFFFFFFF:	0
A00817:23:HHTTMDRXX:1:2228:16694:18818 1:N:0:GTCGGAGC+GGTTATAA	+	p201	2945	ACCGGGCGGCCGGAGTACATCGAGATCGAGCTAGCTGATTGGATGTACCGCGAGATCACAGAAGGCAAGAACCCGGACGTGCTGACGGTTCACCCCGATTA	FFFFFFFFFFFFFFFF:F,FFFFFFFFFFFFFFFF:FF,:FF::FFFFFFFFFFFFF,FFFFFFFFFFFF,FFFFFFFFFFFFFF:FFFFFFFFFFFFFF:	0
A00817:23:HHTTMDRXX:1:2117:22327:25316 1:N:0:GTCGGAGC+GGTTATAA	-	p201	2946	CCGGGCGGCCGGAGTACATCGAGATCGAGCTAGCTGATTGGATGTACCGCGAGATCACAGAAGGCAAGAACCCGGACGTGCTGACGGTTCACCCCGATTAC	FFFFFFFFFFFFFFFFFFFFF,,FFFFFFFFFFFFFFFFFFFFFFFFFFFFFF:FFFFFFF,FFFFFFFFFFFFFFFFFFFFFFFFFFFFFF:FFFFFFFF	0
A00817:23:HHTTMDRXX:1:2250:8910:30545 1:N:0:GTCGGAGC+GGTTATAA	-	p201	2946	CCGGGCGGCCGGAGTACATCGAGATCGAGCTAGCTGATTGGATGTACCGCGAGATCACAGAAGGCAAGAACCCGGACGTGCTGACGGTTCACCCCGATTAC	FFFFFF:FFFFFFFFF::FFFFFFFFFFF:FFF:FFFFFF::FFFFFFFFFFFFFFFF:FFFFFFFFFFFFFFFFFFFFFFFFFFFFFFFFFFFF:,,:FF	0
A00817:23:HHTTMDRXX:1:2221:7988:35650 1:N:0:GTCGGAGC+GGTTATAA	+	p201	2947	CGGGCGGCCGGAGTACATCGAGATCGAGCTAGCTGATTGGATGTACCGCGAGATCACCGAAGGCAAGAACCCGGACGTGCTGACGGTTCACCCCGATTACT	,,:FFFFFFFFFFFFFFFFF:F,FFFFFFFF,F:F::F:FFFF:,FF:F::FFFF,F,:FFF,FF,FFFF::FFFFFFFFFFFFF:,FFFFFF:FF,,FF:	0	57:A>C
A00817:23:HHTTMDRXX:1:2222:16658:21950 1:N:0:GTCGGAGC+GGTTATAA	-	p201	2947	CGGGCGGCCGGAGTACATCGAGATCGAGCTAGCTGATTGGATGTACCGCGAGATCACAGAAGGCAAGAACCCGGACGTGCTGACGGTTCACCCCGATTACT	FFFF:FFFFFFFFFFFFFFFFFFFFFFFFFFFFFFFFFFFFFFFFFFFFFFFFFFFFFFFFFFFFF:F:F:FFFFFFFFF:FFFFFFFFFFFFFFF:FFFF	0
A00817:23:HHTTMDRXX:1:2108:29062:2754 1:N:0:GTCGGAGC+GGTTATAA	-	p201	2955	CGGAGTACATCGAGATCGAGCTAGCTGATTGGATGTACCGCGAGATCACAGAAGGCAAGAACCCGGACGTGCTGACGGTTCACCCCGATTACTTTTTGATC	F,FF:FF:FF:FFFFFFFF:FFF:FF:FF:F:FFFFFFFFF:FF,FF:,FFFF:FFFF,FFFFFF,FF:FFFFFF,FFFFFF:FF,FFFFF:FFFFF,:FF	0
A00817:23:HHTTMDRXX:1:2253:4869:18630 1:N:0:GTCGGAGC+GGTTATAA	+	p201	2956	GGAGTACATCGAGATCGAGCTAGCTGATTGGATGTACCGCGAGATCACAGAAGGCAAGAACCCGGACGTGCTGACGGTTCACCCCGATTACTTTTTGATCG	:FF::F:FFF:FF:FFFFFFFFFFFF:FFFFFFFFFFF,FFFFFFFFFFFFFFF,FFFF:FF::FFF,FFFFFF::FFFFFFF,,:F,FF::F::FFFFF,	0
A00817:23:HHTTMDRXX:1:2120:23312:15499 1:N:0:GTCGGAGC+GGTTATAA	-	p201	2957	GAGTACATCGAGATCGAGCTAGCTGATTGGATGTACCGCGAGATCACAGAAGGCAAGAACCCGGACGTGCTGACGGTTCACCCCGATTACTTTTTGATCGA	FFFFFFFFFFFFFFFFFFFFFFFFFFFFFFFFFFFFFFFFFFFFFFFFFFFFFFFFFFFFFFFFFFFFFFFFFFFFFFFFFFFFFFFFFF:FFFFFFFFFF	0
A00817:23:HHTTMDRXX:1:2124:27344:29716 1:N:0:GTCGGAGC+GGTTATAA	-	p201	2965	CGAGATCGAGCTAGCTGATTGGATGTACCGCGAGATCACAGAAGGCAAGAACCCGGACGTGCTGACGGTTCACCCCGATTACTTTTTGATCGATCCCGGCA	FF:FFFFFFFFFFFFFFFFFFFFFF:FFFFFFFFFFFFFFFFFFFFFFFF,FFFFFFFFFFFFFF:FFFFFFFFFFFF:FFFFFFF:FFFFFFFFFFFFFF	0
A00817:23:HHTTMDRXX:1:2212:32533:10802 1:N:0:GTCGGAGC+GGTTATAA	-	p201	2967	AGATCGAGCTAGCTGATTGGATGTACCGCGAGATCACAGAAGGCAAGAACCCGGTCGTGCTGACGGTTCACCCCGATTACTTTTTGATCGATCCCGGCATC	:FFFFFFFFFFFFFFFFFFFFFFFFFF:FFFFFFFFFFFFFFFFFFFFFFFFFF,:FFFFFFFFFFFFFFFFFFFFFFFFFFF:FFFFFFFFFFFFFFFFF	0	46:A>T
A00817:23:HHTTMDRXX:1:2250:27832:26741 1:N:0:GTCGGAGC+GGTTATAA	-	p201	2968	GATCGAGCTAGCTGATGGGATGTACCGCGAGATCACAGAAGGCAAGAACCCGGACGTGCTGACGGTTCACCCCGATTACTTTTTGATCGATCCCGGCATCG	F:F,FFFFFFFF:,,F,FF,FF:FFFFF:FFFFFF:FFFFFFFFFFFF:FFFFFFFFFFFF:FF,FFFFFFFFF,F:FFFFF,FFF:::FFFFFFFF:FFF	0	84:T>G
A00817:23:HHTTMDRXX:1:2114:3224:3129 1:N:0:GTCGGAGC+GGTTATAA	+	p201	2970	TCGAGCTAGCTGATTGGATGTACCGCGAGATCACAGAAGGCAAGAACCCGGACGTGCTGACGGTTCACCCCGATTACTTTTTGATCGATCCCGGCATCGGC	F:FFFFFFF,:FFFFFFFFF,FFFFFFFFFFFFF:FFFF:FFFFFFF,FFF:FFFFFF:FFFFFFFFFFFF:FFFFFFFFFFFFFFFFFFFFF:FF:FF:F	0
A00817:23:HHTTMDRXX:1:2256:24343:23202 1:N:0:GTCGGAGC+GGTGATAA	+	p201	2974	GCTAGCTGATTGGATGTACCGCGAGATCACAGAAGGCAAGAACCCGGACGTGCTGACGGTTCACCCCGATTACTTTTTGATCGATCCCGGCATCGGCCGTT	F,FFFFFFFFFFFFFFFFFFF:F:FFFFFFFFFFFFFFFFFFFF:FFFFFFFFF,F:F:FFFFFFFFFFFFFFFFFFFFFFFFFFFFFFF:FFF:FFF:FF	0
A00817:23:HHTTMDRXX:1:2202:25039:29919 1:N:0:GTCGGAGC+GGTTATAA	+	p201	2987	ATGTACCGCGAGATCACAGAAGGCAAGAACCCGGACGTGCTGACGGTTCACCCCGATTACTTTTTGATCGATCCCGGCATCGGCCGTTTTCTCTACCGCCT	FFF,FFFFFFF:F:FFFFFFFFFFFFFFFFFFFFFFF:FFFFFFFFFFFFFFF,FF,FF:FFFFF::::FFFFFFFFFF:FF:FFFFFF::,:FFF,FF:F	0
A00817:23:HHTTMDRXX:1:2161:12626:12367 1:N:0:GTCGGAGC+GGTTATAA	+	p201	2988	TGTACCGCGAGATCACAGAAGGCAAGAACCCGGACGTGCTGACGGTTCACCCCGATTACTTTTTGATCGATCCCGGCATCGGCCGTTTTCTCTACCGCCTG	FFFFFFFFFFFFFFFFFFFFFFFFFFFFFFFFFFFFFFFFFFFFFFFFFFFFFFFFFFFFFFFFFFFFFFFFFFFFFFFFFFFFFFFFFFFFFFFFFFFFF	0
A00817:23:HHTTMDRXX:1:2205:3061:23829 1:N:0:GTCGGAGC+GGTTATAA	-	p201	3010	CAAGAACCCGGACGTGCTGACGGTTCACCCCGATTACTTTTTGATCGATCCCGGCATCGGCCGTTTTCTCTACCGCCTGGCACGCCGCGCCGCAGGCAAGG	:FFFFFFFFFFFFFFFFFFFFFFFF:FFFFFFFFFFF:F:FFFFFFFFFFFFFFFFFFFFFFF:FFFFFFFFFFFFF,F:FFFFFFFFF:FFFFFFFFFFF	0
A00817:23:HHTTMDRXX:1:2249:25663:23265 1:N:0:GTCGGAGC+GGTTATAA	+	p201	3011	AAGAACCCGGACGTGCTGACGGTTCACCCCGATTACTTTTTGATCGATCCCGGCATCGGCCGTTTTCTCTACCGCCTGGCAAGCCGCGACGCAGGCAAGGC	,FFFFFFFFFFFF:F::FFFFFFF:FF,FFF,FFFF,,,,FFFFFF:,FF,,,FF:FFFF,,:FFF,FFFFF:FF,F:FF,,FF,,F:,FF:,:FFF:,,F	0	81:C>A,88:C>A
A00817:23:HHTTMDRXX:1:2271:11822:27383 1:N:0:GTCGGAGC+GGTTATAA	-	p201	3011	AAGAACCCGGACGTGCTGACGGTTCACCCCGATTACTTTTTGATCGATCCCGGCATCGGCCGTTTTCTCTACCGCCTGGCACGCCGCGCCGCAGGCAAGGC	FFFFFFFFFFFFFFFFFFFFFFFFFFFFFFFFFFFFFFFFFF:FFFFFFFFFFFFFFFFFFFFFFFFFFFFFFFFFFFFFFFFFFFFFFFFFFFFF:FFFF	0
A00817:23:HHTTMDRXX:1:2176:20446:17707 1:N:0:GTCGGAGC+GGTGATAA	+	p201	3016	CCCGGACGTGCTGACGGTTCACCCCGATTACTTTTTGATCGATCCCGGCATCGGCCGTTTTCTCTACCGCCTGGCACGCCGCGCCGCAGGCAAGGCAGAAG	,FFFFFFFFFFFF:FFFFFFFFFFFFFFFFFFFFFFFFFFFFFFFFFFFFFFFFFFFFFF:FFFFFFFFFFFFFFFFFFFFFFFFFFFFFFFFFFFFF:FF	0
A00817:23:HHTTMDRXX:1:2137:14235:18286 1:N:0:GTCGGAGC+GGTTATAA	+	p201	3017	CCGGACGTGCTGACGGTTCACCCCGATTACTTGTTGATCGATCCCGGCATCGGCCGTTTTCTCTACCGCCTGGCACGCCGCGCCGCAGGCAAGGCAGAAGC	,FFFFFFFFFFFFFFFF:FFFFFFF,:,:FF::F:FF,,FF:FFFFF::FFFFFFF,F,FFFFF:FFFFF:F:F:FFFFFFFFFFFF,FFFFF,F:FF:,F	0	32:T>G
A00817:23:HHTTMDRXX:1:2233:21775:19351 1:N:0:GTCGGAGC+GGTTATAA	-	p201	3018	CGGACGTGCTGACGGTTCACCCCGATTACTTTTTGATCGATCCCGGCATCGGCCGTTTTCTCTACCGCCTGGCACGCCGCGCCGCAGGCAAGGCAGAAGCC	FFF,FFFFFFFFFFFFFFFFFFFFFFFFFFFFFFFFFFFFFFFFFFFFF:FFFFFFFFFFFFFFFFFFFFFFFFFFFFFFFFFFFF:FF:FFFFFFFFFFF	0
A00817:23:HHTTMDRXX:1:2206:31783:16830 1:N:0:GTCGGAGC+GGTTATAA	+	p201	3023	GTGCTGACGGTTCACCCCGATTACTTTTTGATCGATCCCGGCATCGGCCGTTTTCTCTACCGCCTGGCACGCCGCGCCGCAGGCAAGGCAGAAGCCAGATG	FFFFFFFFF:F:FFFFFFFF:FFFF,,:FFFF,FF:FFF,:F,,FFF,FFFFF:,FFFF:F:F:F:F,::F,FF,F:,FF:F:F,FFFF,F:FFFF:FFFF	0
A00817:23:HHTTMDRXX:1:2132:30120:31955 1:N:0:GTCGGAGC+GGGTATAA	+	p201	3031	GGTTCACCCCGATTACTTTTTGATCGATCCCGGCATCGGCCGTTTTCTCTACCGCCTGGCACGCCGCGCCGCAGGCAAGGCAGAAGCCAGATGGTTGTTCA	FFFFFFFFFFFFFFFFFFFFFFFFFFFFFFFFFF:FFFFFFFFFFFFFFFFFFFFFFFFFFFFFFFFFFFFF:FFFFFFFFFFFFFFF:FFFFFFFFFFFF	0
A00817:23:HHTTMDRXX:1:2104:30409:30201 1:N:0:GTCGGAGC+GGTTATAA	-	p201	3043	TTACTTTTTGATCGATCCCGGCATCGGCCGTTTTCTCTACCGCCTGGCACGCCGCGCCGCAGGCAAGGCAGAAGCCAGATGGTTGTTCAAGACGATCTACG	FFFF:FFFF:FFFFFFFF,FFFFF,F,FFFFFFFFFFFFFFFFFFFFFFFF:F,,FFF:FFFF,FFFF:FFFFF:FFF:FF:FF:FF:F:FFFFFF::FFF	0
A00817:23:HHTTMDRXX:1:2104:30707:30248 1:N:0:GTCGGAGC+GGTTATAA	-	p201	3043	TTACTTTTTGATCGATCCCGGCATCGGCCGTTTTCTCTACCGCCTGGCACGCCGCGCCGCAGGCAAGGCAGAAGCCAGATGGTTGTTCAAGACGATCTACG	FFFFFFFF,FFFFFFFFFFFFFFF,FFFFFFFFFFFFF:FFFFFFFFFFFFFFFFFFFFFFFFFFFFFFFFFFFFFFFFFFFFF,FFFFFFFFFFFFFFFF	0
A00817:23:HHTTMDRXX:1:2225:2058:8187 1:N:0:GTCGGAGC+GGTTATAA	-	p201	3052	GATCGATCCCGGCATCGGCCGTTTTCTCTACCGCCTGGCACGCCGCGCCGCAGGCAAGGCAGAAGCCAGATGGTTGTTCAAGACGATCTACGAACGCAGTG	FFFFFFFFFFFFFFFFFFFFFFFFFFFFFFFFFFFFFFFFFFFFFFFFFFFFFFF:FFFFFFFFFFFFFFFFFFFFFFFFFFFFFFFFFFFFFFFFFFFFF	0
A00817:23:HHTTMDRXX:1:2261:16767:6104 1:N:0:GTCGGAGC+GGTTATAA	+	p201	3053	ATCGATCCCGGCATCGGCCGTTTTCTCTACCGCCTGGCACGCCGCGCCGCAGGCAAGGCAGAAGCCAGATGGTTGTTCAAGACGATCTACGAACGCAGTGG	FFFFFFFFFFFFFFFFFFFFFFFFFFFFFFFFFFFFFFFFFFFFFFFFFFFFFFFFFFFFFF:FFF:FFFFFFFFFFFFFFFFFFFFFFFFFFFFFFF:FF	0
A00817:23:HHTTMDRXX:1:2125:19931:4852 1:N:0:GTCGGAGC+GGTTATAA	+	p201	3063	GCATCGGCCGTTTTCTCTACCGCCTGGCACGCCGCGCCGCAGGCAAGGCAGAAGCCAGATGGTTGTTCAAGACGATCTACGAACGCAGTGGCAGCGCCGGA	FFF:FF:FFFFF:F:FFFFF:FFFFFFFFF:FF::FFFF:FFFFF:FF:FFF:FFFFFF:F:F:FFFFFF:FFFFFFFFFFF:F,FFFFFFFFFFFFFF:F	0
A00817:23:HHTTMDRXX:1:2125:20039:8359 1:N:0:GTCGGAGC+GGTTATAA	+	p201	3063	GCATCGGCCGTTTTCTCTACCGCCTGGCACGCCGCGCCGCAGGCAAGGCAGAAGCCAGATGGTTGTTCAAGACGATCTACGAACGCAGTGGCAGCGCCGGA	FFFFFFFFFFFFFFFFFFFFFFFFFFFFFFFFFFFFFFFFFFFFFFFFFFFFFFFFFFFFFFFFFFFFFFFFFFFFFFFFFFFFFFFFFFFFFFFFFFFFF	0
A00817:23:HHTTMDRXX:1:2204:29514:33129 1:N:0:GTCGGAGC+GGTTATAA	-	p201	3064	CATCGGCCGTTGTCTCTACCGCCTGGCACGCCGCGCCGCAGGCAAGTCAGAAGCCAGATGTTTTTTCAAGACGATCTACGAACGCAGTGGCAGCGCCGGAG	F,F,FFFFF,F,FF,FF,FFFFF::FF:FFFF:FFFF,,,FFFFFF,F::,F,FFFFFFF,,F,F::FFFF:FFFF,FF:FFF,F:FFFFFF:FFFF,F:F	0	37:G>T,40:G>T,54:G>T,89:T>G
A00817:23:HHTTMDRXX:1:2210:23222:19539 1:N:0:GTCGGAGC+GGTTATAA	-	p201	3066	TCGGCCGTTTTCTCTACCGCCTGGCACGCCGCGCCGCAGGCAAGGCAGAAGCCAGATGGTTGTTCAAGACGATCTACGAACGCAGTGGCAGCGCCGGAGAG	:FFFFFFFFFFF,FFFFFFFFFFFFFFFFFFFFFFFFFFFFFFFFFFFFFFFFFFFFFFFFFFFFFFFFFF:FFFFFFFFFFFFFFFFFFFFFFFFFFFFF	0
A00817:23:HHTTMDRXX:1:2210:23158:19554 1:N:0:GTCGGAGC+GGTTATAA	-	p201	3066	TCGGCCGTTTTCTCTACCGCCTGGCACGCCGCGCCGCTTTCAAGGCAGAAGCCAGATGGTTGTTCAAGACGATCGACGAACGCAGTGGCAGCGCCGGAGAG	F:FFF:FFF,F,F,:FF:FF,:FFF:FFF,::F,::,,,,,,FFFFFFF,F:FFF,FF:FF,FFF,:FFFF:F:,FFF:,::F:FFFFFFF:FF,F:FF:F	0	26:T>G,61:G>T,62:G>T,63:A>T
A00817:23:HHTTMDRXX:1:2225:32931:20008 1:N:0:GTCGGAGC+GGTTATAA	+	p201	3066	TNGGCCGTTTTCTCTACCGCCTGGCACGCCGCGCCGCAGGCAAGGCAGAAGCCAGATGGTTGTTCAAGACGATCTACGAACGCAGTGGCAGCGCCGGAGAG	:#FFFFFFFFFFFFF:FFFFFFFFF:FFFFFFFFFFFFFFFFFFFFFFFFFFFFFF:FFFFFFFFFFFFFFFFFFFFFFFFFF,FFFF:FFFFFFFFFFF:	0	1:C>N
A00817:23:HHTTMDRXX:1:2259:25418:4993 1:N:0:GTCGGAGC+GGTTATAA	+	p201	3069	GCCGTTTTCTCTACCGCCTGGCACGCCGCGCCGCAGGCAAGGCAGAAGCCAGATGGTTGTTCAAGACGATCTACGAACGCAGTGGCAGCGCCGGAGAGTTC	FFFFFF:FFFFFFFFFFFFFFFFFFFFFFFFFFFFFFFFFFFFFFF,FFF,FF:FFFFFFFFFFFFFFFFFFFFFFFFFFFFFFFFFFFFFFFFFFFFFFF	0
A00817:23:HHTTMDRXX:1:2173:22869:11412 1:N:0:GTCGGAGC+GGTTATAA	+	p201	3080	TACCGCCTGGCACGCCGCGCCGCAGGCAAGGCAGAAGCCAGATGGTTGTTCAAGACGATCTACGAACGCAGTGGCAGCGCCGGAGAGTTCAAGAAGTTCTG	FFFFFFFFFFFFFFFFFFFFFFFFFFFFFFFFFFFFFFFFFFFFF:FFFFFFFFFFFFFFFFFFFFFFFFFFFFFFFFFFFFFFFFFFFFFFFFFFFFFFF	0
A00817:23:HHTTMDRXX:1:2121:28718:7701 1:N:0:GTCGGAGC+GGTTATAA	-	p201	3086	CTGGCACGCCGCGCCGCAGGCAAGGCAGAAGCCAGATGGTTGTTCAAGACGATCTACGAACGCAGTGGCAGCGCCGGAGAGTTCAAGAAGTTCTGTTTCAC	FF:FFFFFFFFFFFFFFF:FFFFFF::F::FFFFFFFFFFFFFFF:,FFFFF,:FFFFFF,FF,,:,F:FFFFF:FFFFFFFFFFFFFF:FF:FFFFFF:F	0
A00817:23:HHTTMDRXX:1:2230:18548:24126 1:N:0:GTCGGAGC+GGTTATAA	+	p201	3087	TGGCACGCCGCGCCGCAGGCAAGGCAGAAGCCAGATGGTTGTTCAAGACGATCTACGAACGCAGTGGCAGCGCCGGAGAGTTCAAGAAGTTCTGTTTCACC	FFFFFFFFFFFFFFFFFFFFFFFFF:FFFFFFFF:,FFFFFFFFFFFFFFFFFFFFFFFFFFFFFFFFFFFFFFFFFFFFFFFFFFFFFFFFFFFFFFFFF	0
A00817:23:HHTTMDRXX:1:2229:31620:18270 1:N:0:GTCGGAGC+GGTTATAA	-	p201	3098	GCCGCAGGCAAGGCAGAAGCCAGATGGTTGTTCAAGACGATCTACGAACGCAGTGGCAGCGCCGGAGAGTTCAAGAAGTTCTGTTTCACCGTGCGCAAGCT	FFFFFFFFFFFFFFFFFFFFFFFFFFF:FFFFFFFFFFFFFFFFFFFFFFFFFFFFFFFFFFFFFFFFFFFFF:FFFFFFFFFFFFFFFFFFFFFFFFFFF	0
A00817:23:HHTTMDRXX:1:2273:5204:21966 1:N:0:GTCGGAGC+GGTTATAA	+	p201	3101	GCAGGCAAGGCAGAAGCCAGATGGTTGTTCAAGACGATCTACGAACGCAGTGGCAGCGCCGGAGAGTTCAAGAAGTTCTGTTTCACCGTGCGCAAGCTGAT	FFFFFFFFFFFFFFFFFF:FFFFFFFFFFFFFFFFFFFFFFFFFFFFFFFFFFFFFFFFFFFFFFFFFFFFFFFFFFFFFFFFFFFFFFFFFFFFFFFFFF	0
A00817:23:HHTTMDRXX:1:2264:11162:26678 1:N:0:GTCGGAGC+GGTTATAA	-	p201	3106	CAAGGCAGAAGCCAGATGGTTGTTCAAGACGATCTACGAACGCAGTGGCAGCGCCGGAGAGTTCAAGAAGTTCTGTTTCACCGTGCGCAAGCTGATCGGGT	FFFFFFFFFFFFFFFFFFFFFFFFFFFFFFFFFFFFFFFFFFFFFFFFFFFFFFFFFFFFFFFFFFFFFFFFFFFFFFFFFFFFFFFFFFFFFFFFFFFFF	0
A00817:23:HHTTMDRXX:1:2209:12400:30608 1:N:0:GTCGGAGC+GGTTATAA	+	p201	3125	TTGTTCAAGACGATCTACGAACGCAGTGGCAGCGCCGGAGAGTTCAAGAAGTTCTGTTTCACCGTGCGCAAGCTGATCGGGTCAAATGACCTGCCGGAGTC	FFFFFFFFFFFFFFFFFFFFFFFFFFFFFFFFFFFFFFFFFFFFFFFFF:FFFFFFFFFFFFFFFFFFFFFFFFFFFFFFFFFFFFFFFFF:FFFFFFFF,	0	100:A>C
A00817:23:HHTTMDRXX:1:2166:8856:7373 1:N:0:GTCGGAGC+GGTTATAA	-	p201	3126	TGTTCAAGACGATCTACGAACGCAGTGGCAGCGCCGGAGAGTTCAAGAAGTTCTGTTTCACCGTGCGCAAGCTGATCGGGTCAAATGACCTGCCGGAGTAC	FFFFFF:F:FFFFFFFFFFFFFFFFFFFFFFFFFFFFFFFFFFFFFFFFFFFFFFFFFFFFFFFFFFFFFFFFFFFFFFFFFFFFFF:FFFFFFFFFFFFF	0
A00817:23:HHTTMDRXX:1:2208:2808:15969 1:N:0:GTCGGAGC+GGTTATAA	+	p201	3133	GACGATCTACGAACGCAGTGGCAGCGCCGGAGAGTTCAAGAAGTTCTGTTTCACCGTGCGCAAGCTGATCGGGTCAAATGACCTGCCGGAGTACGATTTGA	FFFFFFFFFFFFFFFFFFFFFFFFFFFFFFFFFFFFFFF:FFFFFFFFFFFFFFFFFFFFFFFFFFFFFFFFFFFFFFFFFFFFF:F:FF,FF,FF:FFFF	0
A00817:23:HHTTMDRXX:1:2147:21856:19147 1:N:0:GTCGGAGC+GGTTATAA	+	p201	3138	TCTACGAACGCAGTGGCAGCGCCGGAGAGTTCAAGAAGTTCTGTTTCACCGTGCGCAAGCTGATCGGGTCAAATGACCTGCCGGAGTACGATTTGAAGGAG	FFFFF:FFFFFF:FFFFF:FFFFFFF:FFFFF:FFFFFFFFFFFFFFFFF:F,FFF:FFFF:FF,F:,FFFFFF,FFFFFFFFFFFFFFFFFFFFFFFFF:	0
A00817:23:HHTTMDRXX:1:2234:7229:19304 1:N:0:GTCGGAGC+GGTTATAA	+	p201	3138	TCTACGAACGCAGTGGCAGCGCCGGAGAGTTCAAGAAGTTCTGTTTCACCGTGCGCAAGCTGATCGGGTCAAATGACCTGCCGGAGTACGATTGGAAGGAG	F:FFFFFFFFFFFFFFFFFFFFFFFFFFFFFFFFFFFF:FFFFFFFFFFFFFFFFFFFFFFFFFFFFFFFFF:FFFFFFFFFFFFFFFFF,,F,F,FFFFF	0	93:T>G
A00817:23:HHTTMDRXX:1:2251:27887:28995 1:N:0:GTCGGAGC+GGTTATAA	+	p201	3138	TCTACGAACGCAGTGGCAGCGCCGGAGAGTTCAAGAAGTTCTGTTTCACCGTGCGCAAGCTGATCGGGTCAAATGACCTGCCGGAGTACGATTTGAAGGAG	FFFFFFFFFFFFFFFFFFFFFFFFFFFFFFFFFFFFFFFFFFFFFFFFFFFFFFFFFFFFFFFFFFFFFFFFFFFFFFFFFFFFFFFF,F:FFFFFFFFFF	0
A00817:23:HHTTMDRXX:1:2113:5132:11162 1:N:0:GTCGGAGC+GGTTATAA	-	p201	3141	ACGAACGCAGTGGCAGCGCCGGAGAGTTCAAGAAGTTCTGTTTCACCGTGCGCAAGCTGATCGGGTCAAATGACCTGCCGGAGTACGATTTGAAGGAGGAG	FFFFFFFFFFFFFFFF:FFFFFFFFFFFFFFFFFFFFFFFFFFFFFFFFFFFFFFFFFFFFFFFFFFFFFFFFFFFFFFFFFFFFFFFFF:FFFFFFFFFF	0
A00817:23:HHTTMDRXX:1:2135:30237:34350 1:N:0:GTCGGAGC+GGTTATAA	-	p201	3144	TACGGAGTGGCAGCGCCGGAGAGTTCAAGAAGTTCTGTTTCACCGTGCGCAAGCTGATCGGGTCAAATGACCTGCCGGAGTACGATTTGAAGGAGGAGGCG	,F,:,F:FFFFF,FFFFFF,F:FF::FFF,FF:FFFF,FFF:,F:FFFF:FFFFFFFFF:FFF:FFFF:F::F,FF:FFF,,:F,FF,::F,:FFF,:F,:	0	96:C>G,100:A>T
A00817:23:HHTTMDRXX:1:2256:20790:14011 1:N:0:GTCGGAGC+GGTTATAA	+	p201	3144	AACGCAGTGGCAGCGCCGGAGAGTTCAAGAAGTTCTGTTTCACCGTGCGCAAGCTGATCGGGTCAAATGACCTGCCGGAGTACGATTTGAAGGAGGAGGCG	F:FFFFFFFFFFFFFFFFFFFFFFFF:FFF:F,FFFF:FFFFFFFFFFFF,FFFFFFFFFFFFFFFFFFFFFFFFFFFFFF,FF,,F:FFFFFFFFFFFF:	0
A00817:23:HHTTMDRXX:1:2163:30436:33191 1:N:0:GTCGGAGC+GGTTATAA	-	p201	3149	AGTGGCAGCGCCGGAGAGTTCAAGAAGTTCTGTTTCACCGTGCGCAAGCTGATCGGGTCAAATGACCTGCCGGAGTACGATTTGAAGGAGGAGGCGGGGCA	FFFFFFFFFFFFFFFFFFFFF,:F:FF:FFFFFFFFFFFFFFFFFFFFFFFFFFFFFFF:F:FFFFFFFFFFFFFF:FFFFFFFFFFFFFFFFFFFFFFFF	0
A00817:23:HHTTMDRXX:1:2150:30752:16861 1:N:0:GTCGGAGC+GGTTATAA	-	p201	3151	TGGCAGCGCCGGAGAGTTCAAGAAGTTCTGTTTCACCGTGCGCAAGCTGATCGGGTCAAATGACCTGCCGGAGTACGATTTGAAGGAGGAGGCGGGGCAGG	FFFFFFFFFFFFFFFFFFFFFFFFFFFFFFFFFFFFFFFFFFFFFFFFFFFFFFFFFFF:FFFFFFFFFFFFFFFFFF,FFFFFFFFFFFFFFFFFFFFFF	0
A00817:23:HHTTMDRXX:1:2212:5285:19225 1:N:0:GTCGGAGC+GGTTATAA	-	p201	3165	AGTTCAAGAAGTTCTGTTTCACCGTGCGCAAGCTGATCGGGTCAAATGACCTGCCGGAGTACGATTTGAAGGAGGAGGCGGGGCAGGCTGGCCCGATCCTA	,FFFFF:FFFFFFFF::FFF:FFFFFFFFFFFFFFFFFFFFF:FFFFFFFFFFFFFFFFFF:FF:FFFFFFFF:FFFFF:FFFFFFFFFFFFFFFFFFFFF	0
A00817:23:HHTTMDRXX:1:2268:4047:33646 1:N:0:GTCGGAGC+GGTTATAA	-	p201	3166	GTTCAAGAAGTTCTGTTTCACCGTGCGCAAGCTGATCGGGTCAAATGACCTGCCGGAGTACGATTTGAAGGAGGAGGCGGGGCAGGCTGGCCCGATCCTAG	FFFFFFFFFFFFFFFFFFFFFFFFFFFFFFFFFFFFFFFF:FFFFFFFFFFFFFFFFFFFFFFFFFFFFFFFFFFFFFFFFFFFFFFFFFFFFFFFFFFFF	0
A00817:23:HHTTMDRXX:1:2127:17490:32471 1:N:0:GTCGGAGC+GGTTATAA	+	p201	3180	GTTTCACCGTGCGCAAGCTGATCGGGTCAAATGACCTGCCGGAGTACGATTTGAAGGAGGAGGCGGGGCAGGCTGGCCCGATCCTAGTCATGCGCTACCGC	FFFFFFFFFFFFFFFFFFFFFFFFFFFFFFFFFFFFFFFFFF:FF,FF::FFF,:FFFFFFFFFFFFFFFFFFFFFFFFFFFFFFFFFFFFFFFFF:FFFF	0
A00817:23:HHTTMDRXX:1:2222:3676:36479 1:N:0:GTCGGAGC+GGTTATAA	+	p201	3186	CCGTGCGCAAGCTGATCGGGTCAAATGACCTGCCGGAGTACGATTTGAAGGAGGAGGCGGGGCAGGCTGGCCCGATCCTAGTCATGCGCTACCGCAACCTG	F:FFFFFFFFFFFFFFFFFFFFFFFFFFF:FFFFFFFFFFFF:FFFFFFFFFFFFFFFFFFFFFFFFFFFFFFFF:FF:FFFFFFFFFFFFFFFFFFFFFF	0
A00817:23:HHTTMDRXX:1:2265:23240:4163 1:N:0:GTCGGAGC+GGTTATAA	-	p201	3186	CCGTGCGCAAGCTGATCGGGTCAAATGACCTGCCGGAGTACGATTTGAAGGAGGAGGCGGGGCAGGCTGGCCCGATCCTAGTCATGCGCTACCGCAACCTG	FFFFFFFFFFFFFFFFFFFFF:FFFFFFFFFFFFFFFFFFFFFFFFFFFFFFFFFFFFFFFFFFFFFFFFFFFFFFFFFFFFFFFFFFFFFFFFFFFF:FF	0
A00817:23:HHTTMDRXX:1:2104:19343:28667 1:N:0:GTCGGAGC+GGTTATAA	+	p201	3194	AAGCTGATCGGGTCAAATGACCTGCCGGAGTACGATTTGAAGGAGGAGGCGGGGCAGGCTGGCCCGATCCTAGTCATGCGCTACCGCAACCTGATCGAGGG	FFFFFFFFFFFFFFFFFFFFFFFFFFFFFFF:FF:FF:F::FFFFFFFFFFFFFFFFFFFFFFFFFFFFFFFFFFFFFFFFFFFFFFFF:FFF:FFFFFFF	0
A00817:23:HHTTMDRXX:1:2104:18855:29888 1:N:0:GTCGGAGC+GGTTATAA	+	p201	3194	AAGCTGATCGGGTCAAATGACCTGCCGGAGTACGATTTGAAGGAGGAGGCGGGGCAGGCTGGCCCGATCCTAGTCATGCGCTACCGCAACCTGATCGAGGG	FFFFFFFFFFFFFFFFFFFFFFFFFFFFFFFFFFFFFFFFFFFFFFFFFFFFFFFFFFFFFFFFFFFFFFFFFFFFFFFFFFFFFFFF,FFFFF:FFFFFF	0
A00817:23:HHTTMDRXX:1:2219:25626:13244 1:N:0:GTCGGAGC+GGTTATAA	-	p201	3194	AAGCTGATCGGGTCAAATGACCTGCCGGAGTACGATTTGAAGGAGGAGGCGGGGCAGGCTGGCCCGATCCTAGTCATGCGCTACCGCAACCTGATCGAGGG	FFFFFFFFFFFFFFFFFFF,FFFFFFFFFF:FFFF,FFF:FFFFFFFFFFFFFFFFFFFF:FFFFFFFFFFFFFFFFFF:FFFFFFFFFFFFFFFFFFFFF	0
A00817:23:HHTTMDRXX:1:2278:11632:17440 1:N:0:GTCGGAGC+GGTTATAA	+	p201	3194	AAGCTGATCGGGTCAAATGACCTGCCGGAGTACGATTTGAAGGAGGAGGCGGGGCAGGCTGGCCCGATCCTAGTCATGCGCTACCGCAACCTGATCGAGGG	FFFFFFFFFFFFFFFFFFFFFFFFFFFFFFF,FFFFFFFFFFFFFFFFFFFFFFFFFFFFFFFFFFFFFFFFFFFFFFFFFFFFFFFFFFFFFFFFFFFFF	0
A00817:23:HHTTMDRXX:1:2229:23782:18693 1:N:0:GTCGGAGC+GGTTATAA	-	p201	3198	TGATCGGGTCAAATGACCTGCCGGAGTACGATTTGAAGGAGGAGGCGGGGCAGGCTGGCCCGATCCTAGTCATGCGCTACCGCAACCTGATCGAGGGCGAA	,FFFFFFFFFFFF,F:FFFFFFFFFF:FFFF:FFFFFFFFFFFFFFFFFFF:FFF:FFFFFFFFFFFFFFFFFFFFFFFFFFFFFFFFFFFFFFFFFFFFF	0
A00817:23:HHTTMDRXX:1:2168:7817:30342 1:N:0:GTCGGAGC+GGTTATAA	-	p201	3202	CGGGTCAAATGACCTGCCGGAGTACGATTTGAAGGAGGAGGCGGGGCAGGCTGGCCCGATCCTAGTCATGCGCTACCGCAACCTGATCGAGGGCGAAGCAT	FFFFFFFFF,FFFFFFFFFFFFFFFFFFFFFFFFFFFFFFFFFFFFFFFFFFFFFFF:FFFFFFFFFFFFFFFFFFFFFFFF:FFFFFFFFFFFFFFFFFF	0
A00817:23:HHTTMDRXX:1:2274:27805:2863 1:N:0:GTCGGAGC+GGTTATAA	-	p201	3205	GTCAAATGACCTGCCGGAGTACGATTTGAAGGAGGAGGCGGGGCAGGCTGGCCCGATCCTAGTCATGCGCTACCGCAACCTGATCGAGGGCGAAGCATCCG	FFFFF,FFFFFFFF:FFFFFFFFFFFFF,:FF,FFFFFFFFFFF:FFFFFFFFFFFFFFFFFFFFFFFFFFFFFFFFFFFFFFFFFFFFFFF::FFFFFFF	0
A00817:23:HHTTMDRXX:1:2217:31964:21308 1:N:0:GTCGGAGC+GGTTATAA	-	p201	3206	TCAAATGACCTGCCGGAGTACGATTTGAAGGAGGAGGCGGGGCAGGCTGGCCCGATCCTAGTCATGCGCTACCGCAACCTGATCGAGGGCGAAGCATCCGC	FFFFFFFFFFFFFFF:F:FFFFFFFFFFF,FFFF:,FFFFFFFFFFFF,FFFFFFFFFFFFFFFFFFFF:FFFFFFFFFF:FFFFFFFFFFFFFFFFFF,F	0
A00817:23:HHTTMDRXX:1:2207:25943:22780 1:N:0:GTCGGAGC+GGTTATAA	-	p201	3209	AATGACCTGCCGGAGTACGATTTGAAGGAGGAGGCGGGGCAGGCTGGCCCGATCCTAGTCATGCGCTACCGCAACCTGATCGAGGGCGAAGCATCCGCCGG	F:FFFFFFFFFFFFF:FFF:F:FFFFFFFFFFFFFFFFFFFFFFFFFFFFFFFFFF,FFFF,:FFF:FFFFFFFFFFFF:FFFFFFFFFFFFFFFFFFFFF	0
A00817:23:HHTTMDRXX:1:2237:28691:26162 1:N:0:GTCGGAGC+GGTTATAA	+	p201	3211	TGACCTGCCGGAGTACGATTTGAAGGAGGAGGCGGGGCAGGCTGGCCCGATCCTAGTCATGCGCTACCGCAACCTGATCGAGGGCGAAGCATCCGCCGGTA	FFFFFFFFFFFFF:FFFFFF:FF:FFFF:FFFFFFFFFFF::FFFFFFFFFFF,FFFF:FFFFFFFFFFFF:FF,FF,FFFFFFFFFFFFF:FF,FFF:F:	0	100:T>A
A00817:23:HHTTMDRXX:1:2128:3748:28776 1:N:0:GTCGGAGC+GGTTATAA	-	p201	3212	GACCTGCCGGAGTACGATTTGAAGGAGGAGGCGGGGCAGGCTGGCCCGATCCTAGTCATGCGCTACCGCAACCGGATCGAGGGCGAAGCATCCGCCGGTTC	FFF:FF:F:FFFFFFF:FFFFFFFF:FFFFFFFFFFFFFFFFFFFFFFFFFF:FF,:F,FFFFFFFFFFFFFF,F,F:FFFF:FFF:F:,FFFFFFFFFFF	0	27:T>G
A00817:23:HHTTMDRXX:1:2128:21359:14278 1:N:0:GTCGGAGC+GGTTATAA	-	p201	3214	CCTGCCGGAGTACGATTTGAAGGAGGAGGCGGGGCAGGCTGGCCCGATCCTAGTCATGCGCTACCGCAACCTGATCGAGGGCGAAGCATCCGCCGGTTCCT	FFFFFFFFFFFFFFFFFFF,FFFFFF:FFFFFFFFFFFFFFFFFFFFFFFFFFFF:,FFFFFFFFFFFFFF:FF:FFFFFFFFFFFFFFFFFFFFF:FFFF	0
A00817:23:HHTTMDRXX:1:2158:4544:28933 1:N:0:GTCGGAGC+GGTTATAA	+	p201	3222	AGTACGATTTGAAGGAGGAGGCGGGGCAGGCTGGCCCGATCCTAGTCATGCGCTACCGCAACCTGATCGAGGGCGAAGCATCCGCCGGTTCCTAATGTACG	FFF:F:FF:FFFFFFFFFFFFFFFFFFFF,:FFFFFFFFFFFFF:F:F:F:FFFFFFFF,FFFFFFFFFFFFFFFFFFFFFFFFFFFFFFFFFF:FFF:FF	0
A00817:23:HHTTMDRXX:1:2163:23095:32784 1:N:0:GTCGGAGC+GGTTATAA	+	p201	3229	TTTGAAGGAGGAGGCGGGGCAGGCTGGCCCGATCCTAGTCATGCGCTACCGCAACCTGATCGAGGGCGAAGCATCCGCCGGTTCCTAATGTACGGAGCAGA	F:FFFFFFFFFFFFF:FF:FFFFFFFFFFFFFFFFFFFFFFFFFFF,FFFFFF,FFFFF,F:F:FFFFFFFFFFFFFFFFF:F::FF,FF,FFF::FFFFF	0
A00817:23:HHTTMDRXX:1:2127:13250:4398 1:N:0:GTCGGAGC+GGTTATAA	-	p201	3230	TTGAAGGAGGAGGCGGGGCAGGCTGGCCCGATCCTAGTCATGCGCTACCGCAACCTGATCGAGGGCGAAGCATCCGCCGGTTCCTAATGTACGGAGCAGAT	FFFFFFFFFFFFFFFFFFFFFFFFFFFFFFFFFFFFFFFFFFFFFFFFFFF:FFFFFFFFFFFFFFFFFFFFFFFFFFFFFFFFFF,FFFFFFFFFFFFFF	0
A00817:23:HHTTMDRXX:1:2241:21395:13432 1:N:0:GTCGGAGC+GGTTATAA	+	p201	3235	GGAGGAGGCGGGGCAGGCTGGCCCGATCCTAGTCATGCGCTACCGCAACCTGATCGAGGGCGAAGCATCCGCCGGTTCCTAATGTACGGAGCAGATGCTAG	FFFFFFFFF:FFFFFFFFFFFFFFF:F:FFF:FFFF:FFFFFFF::F,FF,:FFF,FFF,,:F,FFFF::,FFFFFFF,FFFFFFFFF:,F,:,:FFF,F:	0
A00817:23:HHTTMDRXX:1:2111:3667:29356 1:N:0:GTCGGAGC+GGTTATAA	-	p201	3242	GCGGGGCAGGCTGGCCCGATCCTAGTCATGCGCTACCGCAACCTGATCGAGGGCGAAGCATCCGCCGGTTCCTAATGTACGGAGCAGATGCTAGGGCAAAT	FFFFFFFFFFFFFFFFFFFFFFFFFFFFFFFFFFFFFFFFFFFFFFFFFFFFFFFFFFFFFFFFFFFFFFFFFFFFFFFFFFFFFFFFFFFFFFFFFFFFF	0
A00817:23:HHTTMDRXX:1:2223:12545:4930 1:N:0:GTCGGAGC+GGTTATAA	+	p201	3244	GGGGCAGGCTGGCCCGATCCTAGTCATGCGCTACCGCAACCTGATCGAGGGCGAAGCATCCGCCGGTTCCTAATGTACGGAGCAGATGCTAGGGCAAATTG	FFFFFFFFFFFFFFFFFFFFFFFFFFFFFFFFFFFFFF:FFFFFFFFFFFFFFFFFFFFFFFFFFFFFFFFFFFFFFFFFFFFFFFFFFFFFFFF,F:FFF	0
A00817:23:HHTTMDRXX:1:2201:26015:33520 1:N:0:GTCGGAGC+GGTTATAA	-	p201	3249	AGGCTGGCCCGATCCTAGTCATGCGCTACCGCAACCTGATCGAGGGCGAAGCATCCGCCGGTTCCTAATGTACGGAGCAGATGCTAGGGCAAATTGCCCTA	FFFFFFFF:FFFFFFFF:::FFFFF:FFFFFF:FFFFFFFFFFFFFFFFF:FFFFFFFFFFFFFFFF,FFFFFFFFFFFFFFFFFFFFFFFFFF:FFFFFF	0
A00817:23:HHTTMDRXX:1:2126:31168:18740 1:N:0:GTCGGAGC+GGTTATAA	-	p201	3250	GGCTGGCCCGATCCTAGTCATGCGCTACCGCAACCTGATCGAGGGCGAAGCATCCGCCGGTTCCTAATGTACGGAGCAGATGCTAGGGCAAATTGCCCTAG	FFFFFFFFFFFFFFFFFFFFFFFFFFFFFFFFFFFFFFFFFFFFFFFFFFFFFFFFFFFFFFFFFFFFFFFFFFFFFFFFFFFFFFFFFFFFFFFFFFFFF	0
A00817:23:HHTTMDRXX:1:2226:7148:22827 1:N:0:GTCGGAGC+GGTTATAA	-	p201	3250	GGCTGGCCCGATCCTAGTCATGCGCTACCGCAACCTGATCGAGGGCGAAGCATCCGCCGGTTCCTAATGTACGGAGCAGATGCTAGGGCAAATTGCCCTAG	,F:FFF,F,F,FFFFFFFF,FF:FFFF::FFFFFFFFFFF:FFF,FFFFFFFF:FFF:F,:F,FFFFFF,FF:FFFFFFFFFF,F:FF:FFFFFFFFFF,:	0
A00817:23:HHTTMDRXX:1:2263:20645:8813 1:N:0:GTCGGAGC+GGTTATAA	-	p201	3252	CTGGCCCGATCCTAGTCATGCGCTACCGCAACCTGATCGAGGGCGAAGCATCCGCCGGTTCCTAATGTACGGAGCAGATGCTAGGGCAAATTGCCCTAGCA	FFFFFFFFFFFFFFFFFFFFFFFFFF:FFFFFFFFFFFFFFFFF:FF:FFFFF:F:FFFFF:FFFFFFFFFFFFFF:FFFFFF,FFFFFFFFFF:FFF:FF	0
A00817:23:HHTTMDRXX:1:2260:21585:31610 1:N:0:GTCGGAGC+GGTTATAA	+	p201	3253	TGGCCCGATCCTAGTCATGCGCTACCGCAACCTGATCGAGGGCGAAGCATCCGCCGGTTCCTAATGTACGGAGCAGATGCTAGGGCAAATTGCCCTAGCAG	FFFFFFFFFFFFFFFFF:FFFFFFFFFFFFF,:::F,F,FFFF,FFFFFFFFFFFFFFFF::FFFFF:FFF:FF:FFF:FFFFFFFF,:FFFFF:FF,,F:	0
A00817:23:HHTTMDRXX:1:2162:28827:23829 1:N:0:GTCGGAGC+GGTTATAA	-	p201	3255	GCCCGATCCTAGTCATGCGCTACCGCAACCTGATCGAGGGCGAAGCATCCGCCGGTTCCTAATGTACGGAGCAGATGCTAGGGCAAATTGCCCTAGCAGGG	FFFFFFFFFFFFFFFFFFFFFFFFFFFFFFFFFFFFFFFFFFFFFFFFFFFFFFF:FFFFFF::FFFFFFFFFFFFFFFFFFFFFFFFFFFFFFFFFFFFF	0
A00817:23:HHTTMDRXX:1:2217:14633:4194 1:N:0:GTCGGAGC+GGTTATAA	-	p201	3258	CGATCCTAGTCATGCGCTACCGCAACCTGATCGAGGGCGAAGCATCCGCCGGTTCCTAATGTACGGAGCAGATGCTAGGGCAAATTGCCCTAGCAGGGGAA	FFFFFFFF:F,FFFFFFFFFFFFFFFFFFFF,FFFFFFFFFFFFFFFFFFFFF,FFFFFFFFFFFFFFFFFFFFFFF:FFFFFFFFFFFFFFFFFFFFFFF	0
A00817:23:HHTTMDRXX:1:2112:6578:29825 1:N:0:GTCGGAGC+GGTTATAA	-	p201	3262	CCTAGTCATGCGCTACCGCAACCTGATCGAGGGCGAAGCATCCGCCGGTTCCTAATGTACGGAGCAGATGCTAGGGCAAATTGCCCTAGCAGGGGAAAAAG	FFF:FFFFFFFFFFFFFFFFFFFFF:FFFFFFFFFFFFFFFFFFFFFFFFFFFFFFFF,::FFFFFFFFFF,FFFFFFFF:FFFFF:FFFFFFFFFFFFFF	0
A00817:23:HHTTMDRXX:1:2157:22842:11083 1:N:0:GTCGGAGC+GGTTATAA	-	p201	3278	CGCAACCTGATCGAGGGCGAAGCATCCGCCGGTTCCTAATGTACGGAGCAGATGCTAGGGCAAATTGCCCTAGCAGGGGAAAAAGGTCGAAAAGGTCTCTT	:FFFF:FFFFFFFF,FFFFFFFFFFFF:FF:FFFF:FFFFFF,FFFFF,FFF,FF:FFFFFFFF:FFFF:FFFFFFFFFFFF:FF,FFF:FF:FFFFFF:F	0
A00817:23:HHTTMDRXX:1:2146:32009:10113 1:N:0:GTCGGAGC+GGTTATAA	-	p201	3279	GCAACCTGATCGAGGGCGAAGCATCCGCCGGTTCCTAATGTACGGAGCAGATGCTAGGGCAAATTGCCCTAGCAGGGGAAAAAGGTCGAAAAGGTCTCTTT	F,FFFFFFFFF,:,FFFF:F:FF:FFFFF,FFFFFF:FFFFFFFFFFFFFFF,FFF:FFFFFFFFFFFFFFFFFFFFFFFFFFFFFFFFFFFFFFFFFFFF	0
A00817:23:HHTTMDRXX:1:2146:4237:26240 1:N:0:GTCGGAGC+GGGTATAA	+	p201	3284	CTGATCGAGGGCGAAGCATCCGCCGGTTCCTAATGTACGGAGCAGATGCTAGGGCAAATTGCCCTAGCAGGGGAAAAAGGTCGAAAAGGTCTCTTTCCTGT	FFFFFFFFFFFFFF:FFFFFF:FFFFFFFFFFFFFFFFFFFFFFFFFFFFFFFFFFFFFFFFFFFFFFFFFFFF:FF:FFFFFFFFFFFFFFFFFFFFFF,	0
A00817:23:HHTTMDRXX:1:2141:8422:2268 1:N:0:GTCGGAGC+GGTTATAA	-	p201	3290	GAGGGCGAAGCATCCGCCGGGTCCTAATGTACGGAGCAGATGCTAGGGCAAATTGCCCTAGCAGGGGAAAAAGGTCGAAAAGGTCTCTTTCCTGTGGATAG	,FFFF:FF,FFF,FFFF:FF,,:F,:F,F,F,,FFF:F::,,F,FFF,F:FFF,,FFFF:F:FFFFF,FF,F:FF,:FFF::FF:FFFFFFFF,F,:,FF,	0	80:T>G
A00817:23:HHTTMDRXX:1:2268:8151:2300 1:N:0:GTCGGAGC+GGTTATAA	-	p201	3291	AGGGCGAAGCATCCGCCGGTTCCTAATGTACGGTGCAGATGCTAGGGCAAATTGCACTATCAGGGGAAAAAGGTCGAAAAGGTCTCTTTCCTGTGGATAGC	F::FF,,F,,:FFF,,F,FFFFFFFFFFF,,:F,,::FF,,F,FFFFF:F,F,F:,F::,F:FF,:F,,F:FFF,FF,F,:::FF,FF,FFFFFF:FFFFF	0	41:G>T,45:C>A,67:A>T
A00817:23:HHTTMDRXX:1:2132:7961:7232 1:N:0:GTCGGAGC+GGTTATAA	-	p201	3300	CATCCGCCGGTTCCTAATGTACGGAGCAGATGCTAGGGCAAATTGCCCTAGCAGGGGAAAAAGGTCGAAAAGGTCTCTTTCCTGTGGATAGCACGTACATT	:FFFFFFFFFFFFFFF,,:FFFFFFFFFFFFFFFFFFFFFFF:FFFFFFFFFFFFFFFFFFFFFFFFFFFFFFFF,FFFFFFFFFF:FFFFFFFFFFFFFF	0
A00817:23:HHTTMDRXX:1:2248:23167:1720 1:N:0:GTCGGAGC+GGTTATAA	-	p201	3343	TGCCCTAGCAGGGGAAAAAGGTCGAAAAGGTCTCTTTCCTGTGGATAGCACGTACATTGGGAACCCAAAGCCGTACATTGGGAACCGGAACCCGTACATTG	FFFFFFFFFFFFFFFFFFFFFFFFFFFFF::F,FFFFFFFFFFFFFFF:FFFFFFFFFFFFFFFFFFFFFFFFFFFFFFFFFFFFFFFFFFFFFFFFFFFF	0
A00817:23:HHTTMDRXX:1:2237:10203:20478 1:N:0:GTCGGAGC+GGTTATAA	-	p201	3346	CCTAGCAGGGGAAACAGGTCGAAAAGGTCTCTTTCCTGTGGATAGCACGTACATTGGGAACCCAAAGCCGTACATTGGGAACCGGAACCCGTACATTGGGA	:F:FFFFF:FFFFF,FFF:FFF:F:FF:,FFFFFFFFFF:FFF,F:FFFFFFFFFFFFFFFFFFFFFFFFFFF:FFFFFFFFFFFFFFFFF:FF:FFFFFF	0	86:A>C
A00817:23:HHTTMDRXX:1:2269:19687:20243 1:N:0:GTCGGAGC+GGTTATAA	+	p201	3353	GGGGAAAAAGGTCGAAAAGGTCTCTTTCCTGTGGATAGCACGTACATTGGGAACCCAAAGCCGTACATTGGGAACCGGAACCCGTACATTGGGAACCCAAA	FFFFFFFFFFFFFFFFFFFFFFFFFFFFFFFFFFFFFFFFFFFFFFFFFFFFFFFFFFFFFFFFFFFFFFFFFFFFFFFFFFFFFFFFFFFFFFFFFFFFF	0
A00817:23:HHTTMDRXX:1:2109:21866:36260 1:N:0:GTCGGAGC+GGTTATTA	-	p201	3355	GGAAAAAGGTCGAAAAGGTCTCTTTCCTGTGGATAGCACGTACATTGGGAACCCAAAGCCGTACATTGGGAACCGGAACCCGTACATTGGGAACCCAAAGC	F:FFF,FFFFFFFF,F:FFF:,F:FFFFFFFFFF:FFFFFFFFF:F:F,:FFFF,,F,F:,F,FF:FFF,::FF:FFFF:FF::FFFFF:FFFFF,FFFFF	0
A00817:23:HHTTMDRXX:1:2276:2908:36025 1:N:0:GTCGGAGC+GGTTATAA	-	p201	3355	GGAAAAAGGTCGAAAAGGTCTCTTTCCTGTGGATAGCACGTACATTGGGAACCCAAAGCCGTACATTGGGAACCGGAACCCGTACATTGGGAACCCAAAGC	FFFF:F:FFFFFF,,,FFFF::FFFFFFFFFFFF:FFFFFFFFFFFFFFFFFFFFFFFFFFFFFFF:FFFFFFFFFFFFFFF,FFFFFFFFFFFFFF:FFF	0
A00817:23:HHTTMDRXX:1:2231:11776:27868 1:N:0:GTCGGAGC+GGTTATAA	-	p201	3357	AAAAAGGTCGAAAAGGTCTCTTTCCTGTGGATAGCAAGTACATTGGGAACCCAAAGCCGTACATTGGGAACCGGAACCCGTACATTGGGAACCCAAAGCCG	FFF:FFFFFFFFFF:,FFF:FFFFFFFFFFFFFFFF,FFFFFFFFF,FFFFFFFFF:F:FFFFFFFFFFFFFFFFFFFF,FF,FFF::FFFFF:FF:FFFF	0	64:C>A
A00817:23:HHTTMDRXX:1:2128:22507:14763 1:N:0:GTCGGAGC+GGTTATAA	-	p201	3361	AGGTCGAAAAGGTCTCTTTCCTGTGGATAGCACGTACATTGGGAACCCAAAGCCGTACATTGGGAACCGGAACCCGTACATTGGGAACCCAAAGCCGTACA	FFFFFFFFFFFFFFFF,,FFFFF:FFFFFF:FFFFFFFFFFFFFFFFFFFFFFFFFFFFFFFFFFFFFFFFFFFFFFFF:FFFFFFFFFF:FFFFFFFFFF	0
A00817:23:HHTTMDRXX:1:2207:4010:36464 1:N:0:GTCGGAGC+GGTTATAA	-	p201	3365	CGAAAAGGTCTCTTTCCTGTGGATAGCACGTACATTGGGAACCCAAAGCCGTACATTGGGAACCGGAACCCGTACATTGGGAACCCAAAGCCGTACATTGG	FFFFFFFF:F:FF:FFFFFFFFFFFFFFFFFFFFFFFFFFFFFFFFFFFFFFFFFFFFFFFFFFFFFFFFFFFFFFFF:FFFFFFFFFFFFFFFFFFFFFF	0
A00817:23:HHTTMDRXX:1:2178:8006:32925 1:N:0:GTCGGAGC+GGTTATAA	-	p201	3367	AAAAGGTCTCTTTCCTGTGGATAGCACGTACATTGGGAACCCAAAGCCGTACATTGGGAACCGGAACCCGTACATTGGGAACCCAAAGCCGTACATTGGGA	FFFFFFFFFFFFFFFFFFFFF,FFFF:FFFFFFFFFFFFFFFFFFFFFFFFFFFFFFFFFFFFFFFFFFFFFFFFFFFFFFFFFF:FFFFFFFFFFFFFFF	0
A00817:23:HHTTMDRXX:1:2257:2772:25551 1:N:0:GTCGGAGC+GGTTATAA	-	p201	3377	TTTCCTGTGGATAGCACGTACATTGGGAACCCAAAGCCGTACATTGGGAACCGGAACCCGTACATTGGGAACCCAAAGCCGTACATTGGGAACCGGTCACA	,FFFFFFFFFFFFFFFFFFFFFFFFFFFFFFFF::FFFFFFFFFFFFFFFFFFFFFFFFFFFFFFFFFFFFFFFFFFFFFFFFFFFFFFF:FFFFFFFFFF	0
A00817:23:HHTTMDRXX:1:2125:17282:6809 1:N:0:GTCGGAGC+GGTTATAA	-	p201	3385	GGATAGCACGTACATTGGGAACCCAAAGCCGTACATTGGGAACCGGAACCCGTACATTGGGAACCCAAAGCCGTACATTGGGAACCGGTCACACATGTAAG	FFFFFF:FFFFFFFFFFFFFFFFFFF:FFFFFFFFFFFFF,,FFFFF,FF:::F:FFFF:FFFFFF,FFFFFFFFFF:FFFFFFFFFFFFFFFFFFFFFF:	0
A00817:23:HHTTMDRXX:1:2208:15420:36338 1:N:0:GTCGGAGC+GGTTATAA	-	p201	3395	TACATTGGGAACCCAAAGCCGTACATTGGGAACCGGAACCCGTACATTGGGAACCCAAAGCCGTACATTGGGAACCGGTCACACATGTAAGTGACTGATAT	,FFFFFFFFFFFFFFFFFFFFFFFFFFFFFFFFFFFFFFFFFFFFFFFFFFFFFFFFFFFFFFFFFFFFFFF:FFFFFFFFFFFFFFFFFFFFFFFFFFFF	0
A00817:23:HHTTMDRXX:1:2170:19849:7279 1:N:0:GTCGGAGC+GGTTATAA	-	p201	3398	ATTGGGAACCCAAAGCCGTACATTGGGAACCGGAACCCGTACATTGGGAACCCAAAGCCGTACATTGGGAACCGGTCACACATGTAAGTGACTGATATAAA	FFFF:F,F,FFFF:,F,,F::FFFF,:F:,FFFFF,F:,:,FFFFFFF:::FFFFFFF::FFFFF:F,F,:FF:FFFF:FFFFFFFF,FFFFF:FFFFFFF	0
A00817:23:HHTTMDRXX:1:2164:10601:4633 1:N:0:GTCGGAGC+GGTTATAA	-	p201	3406	CCCAAAGCCGTACATTGGGAACCGGAACCCGTACATTGGGAACCCAAAGCCGTACATTGGGAACCGGTCACACATGTAAGTGACTGATATAAAAGAGAAAA	FFFFFFFFFFFFFFFFFFFFFFFFFFFFFFFFFFF:FFFFFFFFFFFFFFFFFFFFFFFFFFFFFFFFFFFFFFFFFFFFFFFFFFFFFFFFFFFF:FFFF	0
A00817:23:HHTTMDRXX:1:2250:9127:16172 1:N:0:GTCGGAGC+GGTTATAA	-	p201	3406	CCCAAAGCCGTACATTGGGAACCGGAACCCGTACATTGGGAACCCAAAGCCGTACATTGGGAACCGGTCACACATGTAAGTGACTGATATAAAAGAGAAAA	FFFFFFFFFFFFFFFFFFFFFFF:FFFFFFFFFFFFFFFFFFFFFFFFFFFFFFF:FFFFFFFFFFFFFFFFFFFFFFFFFFFFFFFFFFFFFFFFFFFFF	0
A00817:23:HHTTMDRXX:1:2210:9317:20791 1:N:0:GTCGGAGC+GGTTATAA	-	p201	3408	CAAAGCCGTACATTGGGAACCGGAACCCGTACATTGGTAACCAACAGCAGTACATTGGGAACCGGTCACACATGTAAGTGACTGATATAAAAGAGAAAAAA	:F:,FF:FFFF::FFFFFFF:FFFF::FFFFFFFFFF,:FFF:F,FFF,FFF,FFF,FF:,F::FF,F:F,FF,FFFFFFF:F:FFFFFFFFFF:,FFFFF	0	52:C>A,56:A>C,58:C>A,63:G>T
A00817:23:HHTTMDRXX:1:2101:16604:32346 1:N:0:GTCGGAGC+GGTTATAA	-	p201	3410	AAGCCGTACATTGGGAACCGGAACCCGTACATTGGGAACCCAAAGCCGTACATTGGGAACCGGTCACACATGTAAGTGACTGATATAAAAGAGAAAAAAGG	FFFFFF:FFFFFFFFFFFFFFFFFFFFFFFFFFFFFFFFFF:FFFFFFFFFFFFFFFFFFFFFFFFFFF:FFFFFFFFFFFFFFFFFFF:FFFFFFFFFFF	0
A00817:23:HHTTMDRXX:1:2134:18421:13761 1:N:0:GTCGGAGC+GGTTATAA	-	p201	3417	ACATTGGGAACCGGAACCCGTACATTGGGAACCCAAAGCCGTACATTGGGAACCGGTCACACATGTAAGTGACTGATATAAAAGAGAAAAAAGGCGATTTT	FF,FFFFFFFFFFFFFFFFFFFFFFFFFFFFFFFFFFFFFFFFFFF:FFFFFFFFFFFFFFFFFFFFFFFFFFFFFFFFFFFFFFFFFFFFFFFFFF:FF:	0
A00817:23:HHTTMDRXX:1:2157:25500:34663 1:N:0:GTCGGAGC+GGTTATAA	+	p201	3419	ATTGGGAACCGGAACCCGTACATTGGGAACCCAAAGCCGTACATTGGGAACCGGTCACACATGTAAGTGACTGATATAAAAGAGAAAAAAGGCGATTTTTC	FFFFFF:FFFFFFFFFFFFFFFFFFFFFFFFFFFFFFFFF:FFFFFFFFFFFFFFFFFFFFFFFFFFFFFFFFFFFFFFFFFFFFFFFFFFFFFFFFFFFF	0
A00817:23:HHTTMDRXX:1:2222:18096:14262 1:N:0:GTCGGAGC+GGTTATAA	-	p201	3423	GGAACCGGAACCCGTACATTGGGAACCCAAAGCCGTACATTGGGAACCGGTCACACATGTAAGTGACTGATATAAAAGAGAAAAAAGGCGATTTTTCCGCC	FFFFFFF:FFFFFFFFFFFFFFFFFFFFFFFFFFFFFFFFFFFFFFFFFFFFFFFFFFFFFFFFFFF:FFFFFFF,FFFFFFF,FFFFFFFFFFFFFFFFF	0
A00817:23:HHTTMDRXX:1:2150:22426:17190 1:N:0:GTCGGAGC+GGTTATAA	-	p201	3428	CGGAACCCGTACATTGGGAACCCAAAGCCGTACATTGGGAACCGGTCACACATGTAAGTGACTGATATAAAAGAGAAAAAAGGCGATTTTTCCGCCTAAAA	FFFFFFFFFFFFFFFFFFF:FFFFFFFF:F:FFFFFFFF:FFFFFFFF:FF,FFF:FFFFFFFFFFFFFFFFFFFFFF:FFFF:FFF:FF:FFFFF:::F,	0
A00817:23:HHTTMDRXX:1:2244:11397:1438 1:N:0:GTCGGAGC+GGTTATAA	-	p201	3430	GAACCCGTACATTGGGAACCCAAAGCCGTACATTGGGAACCGGTCACACATGTAAGTGACTGATATAAAAGAGAAAAAAGGCGATTTTTCCGCCTAAAACT	FFFFFFFFFFFFFFF:FFFFFFFFFFFFFFFFFFFFFFFFFFFFFFFFFFFFFFFFFFFFFFFFF,FF,FFFFFFFFFFFFFFFFFF:FFFFFFFFFFFFF	0
A00817:23:HHTTMDRXX:1:2219:32678:27117 1:N:0:GTCGGAGC+GGTTATAA	-	p201	3440	ATTGGGAACCCAAAGCCGTACATTGGGAACCGGTCACACATGTAAGTGACTGATATAAAAGAGAAAAAAGGCGATTTTTCCGCCTAAAACTCTTTAAAACT	:FFFFFFFFFFFFFFFFFFFFFF,FFFFFFFFFFF:FFFFFFFFFFFFFFFFFFFFFFFFFF:F:FFFFFFFFFFFFFFFFFFFFFFFFFFFFFFFFFFFF	0
A00817:23:HHTTMDRXX:1:2206:9588:36448 1:N:0:GTCGGAGC+GGTTATAA	-	p201	3442	TGGGAACCCAAAGCCGTACATTGGGAACCGGTCACACATGTAAGTGACTGATATAAAAGAGAAAAAAGGCGATTTTTCCGCCTAAAACTCTTTAAAACTTA	FFFFFFFFFFFFFFFF::FFFFFFFFFFFFFFFFFFFFFFFFFFFFFFFFFFFFFF::FFFF:FFFFFFFFF:FFFFFFFFFFFFFFFFFFFFFFFFFFFF	0
A00817:23:HHTTMDRXX:1:2233:4996:10708 1:N:0:GTCGGAGC+GGTTATAA	-	p201	3447	ACCCAAAGCCGTACATTGGGAACCGGTCACACATGTAAGTGACTGATATAAAAGAGAAAAAAGGCGATTTTTCCGCCTAAAACTCTTTAAAACTTATTAAA	FFFFF,FFFFFFFFFFFFFF:FFFFFFFFFFFFFFFFFFFFFFFFFFFFFF::FF:FFFFFFFFFFFFF:FFFF:FF:FFF:FFFFFFFFFF,FFFFFFFF	0
A00817:23:HHTTMDRXX:1:2160:31864:11397 1:N:0:GTCGGAGC+GGTTATAA	-	p201	3459	ACATTGGGAACCGGTCACACATGTAAGTGACTGATATAAAAGAGAAAAAAGGCGATTTTTCCGCCTAAAACTCTTTAAAACTTATTAAAACTCTTAAAACC	FFFFFFFF:FFFFFF:FFFFFFFFFFFFFFFFFFFFFFFFFFF:FFFFFFFFFFFFFF:FFFFFFFFFFFFFFF:FF,FFFFFFFFFFFFFFFFFFFFFFF	0
A00817:23:HHTTMDRXX:1:2224:26702:10285 1:N:0:GTCGGAGC+GGTTATAA	-	p201	3459	AAATTGGGAACCGGTAACACATGTAAGTGACTGATATAAAAGAGAAAAAAGGCGATTTTTCCGCCTAAAACTCTTTAAAACTTATTAAAACTCTTAACACC	,,FFF,F,FFFFFFF,,,F,,FFFFFFFFFFF:FFFFFFF,,F,FFF:F:F,FFFF,FFFFFFFFFFFFFF,FFFFFFFF:FFFFFFF,FFFF,F,,,,FF	0	3:A>C,85:C>A,99:C>A
A00817:23:HHTTMDRXX:1:2207:26060:8860 1:N:0:GTCGGAGC+GGTTATAA	-	p201	3460	CATTGGGAACCGGTCACACATGTAAGTGACTGATATAAAAGAGAAAAAAGGCGATTTTTCCGCCTAAAACTCTTTAAAACTTATTAAAACTCTTAAAACCC	FFFFFFFFFFFFFFFFFFF,FFFFFFFFFFFFFFFFFFFFFFFFFFFF:FFFFFFFFFFFFFFFFFFFFFFFFFF:FFFFFFFFFFFFFF:FFFFFFFFFF	0
A00817:23:HHTTMDRXX:1:2132:22978:25692 1:N:0:GTCGGAGC+GGTTATAA	-	p201	3463	TGGGAACCGGTCACACATGTAAGTGACTTATATAAAAGAGAAAAAATGCGATTTTTCCGCCTAAAACTCTTTAAAACTTATTAAAACTCTTAAAACCCGCC	F:FF::,:F:F:F,,,FF,F:F,FF,,F,FFFFFF:FFF:F,FFFF,,:FF:FFFF,,,,,FF:FF:F:FFF,FF,FFF,FF,FF:,F,FF:FFF:,FFFF	0	54:G>T,72:G>T
A00817:23:HHTTMDRXX:1:2169:17291:34006 1:N:0:GTCGGAGC+GGTTATAA	-	p201	3472	GTCACACATGTAAGTGACTGATATAAAAGAGAAAAAAGGCGATTTTTCCGCCTAAAACTCTTTAAAACTTATTAAAACTCTTAAAACCCGCCTGGCCTGTG	FFF:FFFF:FFFFFFFFFFFFF:F:FFF:FFFFFF:FFFFFFF::FFFFFFFFFFFFFFFF:FFFFFFFFFFFFFFFFFFFFFFFF:FFFFFFFFFFFFFF	0
A00817:23:HHTTMDRXX:1:2146:26955:19742 1:N:0:GTCGGAGC+GGTTATAA	-	p201	3491	GATATAAAAGAGAAAAAAGGCGATTTTTCCGCCTAAAACTCTTTAAAACTTATTAAAACTCTTAAAACCCGCCTGGCCTGTGCATAACTGTCTGGCCAGCG	FFFFF,F,FFFFFFFFFFFFFF:FFF,FFFFFFFFFFFFF,,FFFFFFF:FFFFFFFFFFFFFFFFFFFFFFFFFFFFFFFFFF,FFFFFFFFFFF:FFFF	0
A00817:23:HHTTMDRXX:1:2168:31629:13964 1:N:0:GTCGGAGC+GGTTATAA	-	p201	3503	AAAAAAGGCGATTTTTCCGCCTAAAACTCTTTAAAACTTATTAAAACTCTTAAAACCCGCCTGGCCTGTGCATAACTGTCTGGCCAGCGCACAGCCGAAGA	FFF::FFF:FF:FFFFFFFFFFFFF:FF:FF:FFFF,FF,::F,:,F:FFFFF,:F,FFFFFFFFFFFFFFFFFFFFFFFFF,F:FFFFFF:FFF:FF:FF	0
A00817:23:HHTTMDRXX:1:2230:1931:14168 1:N:0:GTCGGAGC+GGTTATAA	-	p201	3503	AAAAAAGGCGATTTTTCCGCCTAAAACTCTTTAAAACTTATTAAAACTCTTAAAACCCGCCTGGCCTGTGCATAACTGTCTGGCCAGCGCACAGCCGAAGA	,F,F,F:FFFFFFFFFFFFFFFFFFFFFFFFFFFFFFFFFFFFFF,FFF:FF:FFFFF:FF,FFFFFFFFFFFFFFFFFFFFFFFFFFFFFFFFFFFFFFF	0
A00817:23:HHTTMDRXX:1:2163:20048:5525 1:N:0:GTCGGAGC+GGTTATAA	-	p201	3504	AAAAAGGCGATTTTTCCGCCTAAAACTCTTTAAAACTTATTAAAACTCTTAAAACCCGCCTGGCCTGTGCATAACTGTCTGGCCAGCGCACAGCCGAAGAG	FFFFFFFFFFFFFFFFFFFFFFFFFFFFFFFFFFFFF:FFFFFFFFFFF:FFF:FFFFFFFFFFFFFFFFFFFFF,FFF,FFFFFFFFFFFFFFFFF,FFF	0
A00817:23:HHTTMDRXX:1:2119:3260:18380 1:N:0:GTCGGAGC+GGTTATAA	-	p201	3520	CGCCTAAAACTCTTTAAAACTTATTAAAACTCTTAAAACCCGCCTGGCCTGTGCATAACTGTCTGGCCAGCGCACAGCCGAAGAGCTGCAAAAAGCGCCTA	FFFFFFFFFFF::FF:FF:FFFFFFFFF:FFF:FFF:FFFFFFFFFFFFFFFFFFF:FFFFFFFFFFFFFFF:FFFFFFFFF:FFFFFFFFFFFFFFF,FF	0
A00817:23:HHTTMDRXX:1:2108:17029:22216 1:N:0:GTCGGAGC+GGTTATAA	-	p201	3524	TAAAACTCTTTAAAACTTATTAAAACTCTTAAAACCCGCCTGGCCTGTGCATAACTGTCTGGCCAGCGCACAGCCGAAGAGCTGCAAAAAGCGCCTACCCT	FFFFFFFFFFFFFFFFFFFF::FFFFFFFFFFFFFFFFFFFF:FFFFFFFFFFFFFFFFFF:FFFFFFFFFFFFFFFF:FFFF:FFFFFF:FFFFFFFFFF	0
A00817:23:HHTTMDRXX:1:2258:18069:2597 1:N:0:GTCGGAGC+GGTTATAA	-	p201	3529	CTCTTTAAAACTTATTAAAACTCTTAAAACCCGCCTGGCCTGTGCATAACTGTCTGGCCAGCGCACAGCCGAAGAGCTGCAAAAAGCGCCTACCCTTCGGT	FFFF,F,::F::FF:FFFFFFF,FFFFFFFFFF,FFFFFF:FFF:FFFFFFFFFFFFFF:::F,,:FFFF:FFFFF:FF::FFFFF,FF,FFFFFF,FFFF	0
A00817:23:HHTTMDRXX:1:2203:11623:9314 1:N:0:GTCGGAGC+GGTTATAA	-	p201	3555	AAACCCGCCTGGCCTGTGCATACCTGTCTGGCCAGCGCACAGCCGAAGAGCTGCAAAAAGCGCCTACCCTTCGGTCGCTGCGCTCCCTACGCCCCGCCGCT	FFF:F:F,:FFF:FFFFFFFFF,FFFFF,FFFFFFFF:F,:FFFFFFFFFFFF,FFFFF:::FFF,FFF,FFFFF:FFFFFF:FFF,FFFFFFFFFFFFFF	0	78:A>C
A00817:23:HHTTMDRXX:1:2241:2392:17127 1:N:0:GTCGGAGC+GGTTATAA	-	p201	3557	ACCCGCCTGGCCTGTGCATAACTGTCTGGCCAGCGCACAGCCGAAGAGCTGCAAAAAGCGCCTACCCTTCGGTCGCTGCGCTCCCTACGCCCCGCCGCTTC	:FFFFFFFFFFFFF:FFFFFFFFFFFFFFFFFFFFFFFFFFFFFFFFFFFFFFFF,FFF:FFF,FFFFFFFFFFFFFFFFFFFFFF:FFFFFFFFFFF:FF	0
A00817:23:HHTTMDRXX:1:2231:16333:4726 1:N:0:GTCGGAGC+GGTTATAA	-	p201	3565	GGCCTGTGCATAACTGTCTGGCCAGCGCACAGCCGAAGAGCTGCAAAAAGCGCCTACCCTTCGGTCGCTGCGCTCCCTACGCCCCGCCGCTTCGCGTCGGC	FF,:F:FFFFFFFFF:FFFFFFFF:FFF:FF:,FF:FFFFFFFFFFF:F,F:FFF:FFF,F:::FFFFFFFFFFFFFF::FFFFFFF::FFFFF:F:,FFF	0
A00817:23:HHTTMDRXX:1:2151:7355:23907 1:N:0:GTCGGAGC+GGTTATAA	-	p201	3569	TGTGCATAACTGTCTGGCCAGCGCACAGCCGAAGAGCTGCAAAAAGCGCCTACCCTTCGGTCGCTGCGCTCCCTACGCCCCGCCGCTTCGCGTCGGCCTAT	FFFFFFFF:FFFFF,FFFFFFFFFFFFFFFFFFFFFFFFFFFFFFFFFFF,FFFFFFFFFFFFFFFFFFFFFFF:FFFFFFFFFFFFFFFFFFFFFFF:F,	0
A00817:23:HHTTMDRXX:1:2219:9010:26115 1:N:0:GTCGGAGC+GGTTATAA	-	p201	3575	TAACTGTCTGGCCAGCGCACAGCCGAAGAGCTGCAAAAAGCGCCTACCCTTCGGTCGCTGCGCTCCCTACGCCCCGCCGCTTCGCGTCGGCCTATCGCGGC	:FFFFF:FFFFFFFFFFFFFFFFFFFFFFFFFFFFFFFF:FFFF,FFFF,FFFFFFFFFFFFFFFFFFFFFFFFFFFFFFFFFFFFFFFF:FFFFFFFFFF	0
A00817:23:HHTTMDRXX:1:2201:22318:11522 1:N:0:GTCGGAGC+GGTTATAA	+	p201	3746	CCACTCGACCGCCGGCGCCCACATCAAGGCACCCTGCCTCGCGCGTTTCGGTGATGACGGTGAAAACCTCTGACACATGCAGCTCCCGGAGACGGTCACAG	::FFFFFF:FF:F:F,F:FFF:FFF::FFFFF,FFFF:FFF::FFFFFF:FFF:FF:::FF:FFF:FF:F,F,FFFFFFFFFFFFF,F,,FFFF:F:,:FF	0
A00817:23:HHTTMDRXX:1:2249:12427:12900 1:N:0:GTCGGAGC+GGTTATAA	+	p201	3749	CTCGACCGCCGGCGCCCACATCAAGGCACCCTGCCTCGCGCGTTTCGGTGATGACGGTGAAAACCTCTGACACATGCAGCTCCCGGAGACGGTCACAGCTT	FFF::FFFFFFFFFFF:F:F:FFFFFF:F:FFFFFFFFFFF::,FF,F:,FF:FF:FFFFFFFFFF:F,FFF:FFFF,FFFF,FFFFFFFF,FFFFFF:,F	0
A00817:23:HHTTMDRXX:1:2246:27344:23703 1:N:0:GTCGGAGC+GGTTATAA	+	p201	3751	CGACCGCCGGCGCCCACATCAAGGCACCCTGCCTCGCGCGTTTCGGTTATGACGGTGAAAACCTCTGACACATGCAGCTCCCGGAGACGGTAACAGCTTGG	F,FFF:F:FFFF:F,FFF:FF,:F,F:F,:F:F,F:FF:FFFF:F:F,F::FFF::FF:FFF:FF,:,FFF,FFF:,FF,FFF,F,F,F,F,,FFFFFFFF	0	47:G>T,91:C>A,100:T>G
A00817:23:HHTTMDRXX:1:2119:30807:34147 1:N:0:GTCGGAGC+GGTTATAA	+	p201	3792	TTCGGTGATGACGGTGAAAACCTCTGACACATGCAGATCCCGGAGACGGTCACAGCTTGTCTGTAAGCGGATGCCGGGAGCAGACAAGCCCGTCAGGGCGC	FFFFFFFFFFFFFFFFFFFFFFFFFFFFFFFFFFFFFFFFFFFFFFFFFFFFFFFFFFFFFFFFFFFFFFFFFFFFFFFFFFFFFFFFFFFFFFFFFFFFF	0	36:C>A
A00817:23:HHTTMDRXX:1:2113:5339:1783 1:N:0:GTCGGAGC+GGTTATAA	+	p201	3795	GGTGATGACGGTGAAAACCTCTGACACATGCAGATCCCGGAGACGGTCACAGCTTGTCTGTAAGCGGATGCCGGGAGCAGACAAGCCCGTCAGGGCGCGTC	FFFFFFFFFFFFFFFFFFFFFFFFFFFF:FFFFFFFFFFFFFFFFFFFFFFFFFFFFFFFFFFFFFFFFFFFFFFFFFFFFFFFFFFFFFFFFFF:FFFFF	0	33:C>A
A00817:23:HHTTMDRXX:1:2260:4833:18035 1:N:0:GTCGGAGC+GGTTATAA	+	p201	3795	GGTGATGACGGTGAAAACCTCTGACACATGCAGCTCCCGGAGACGGTCACAGCTTGTCTGTAAGCGGATGCCGGGAGCAGACAAGCCCGTCAGGGCGCGTC	FFFFF,FFF,FF:FFFFFF:FFFFFF,FF,:FFFF,FFF:FFFF::F:FFFFFFFFF:FFF,FFFF:F:FFFFFF,FFFFFF:FFFFFFFFFFFFFFFFFF	0
A00817:23:HHTTMDRXX:1:2105:25012:7858 1:N:0:GTCGGAGC+GGTTATAA	+	p201	3797	TGATGACGGTGAAAACCTCTGACACATGCAGCTCCCGGAGACGGTCACAGCTTGTCTGTAAGCGGATGCCGGGAGCAGACAAGCCCGTCAGGGCGCGTCAG	FFFFFFFFFFFFFFFFFFFFFFFFFFFFFFFFFFFFFFFFFFFFFFFFFFFFFFFFFFFFFFFFFFFFFFFFF:FFFFFF:FFFFFFFFFFFFFFFFFFFF	0
A00817:23:HHTTMDRXX:1:2166:23285:36151 1:N:0:GTCGGAGC+GGTTATAA	+	p201	3797	TGATGACGGTGAAAACCTCTGACACATGCAGCTCCCGGAGACGGTCACAGCTTGTCTGTAAGCGGATGCCGGGAGCAGACAAGCCCGTCAGGGCGCGTCAG	FFFFFFFFFFFFFFFFFFFFFFF:FFFFFFFF:F::FFFFFFFFFFFFFFFFFFFFFFFF:FFFFFFFFFFF:FFFFFFFFF:FFFF:FFFFF::FF,FFF	0
A00817:23:HHTTMDRXX:1:2112:8413:28808 1:N:0:GTCGGAGC+GGTTATAA	+	p201	3813	CTCTGACACATGCAGATCCCGGAGACGGTCACAGCTTGTCTGTAAGCGGATGCCGGGAGCAGACAAGCCCGTCAGGGCGCGTCAGCGGGTGTTGGCGGGTG	:FFFFFFFFFFFFFFFFFFFFFFFFFFFFFFFFFFFFFFFFFFFFFFFFFFFFFFFFFFFFFFFFFFFFFFFFFFFFFFFFFFFFFFFFFFFFFFFFFFFF	0	15:C>A
A00817:23:HHTTMDRXX:1:2243:30318:16203 1:N:0:GTCGGAGC+GGTTATAA	+	p201	3813	CTCTGACACATGCAGCTCCCGGAGACGGTCACAGCTTGTCTGTAAGCGGATGCCGGCAGCAGACAACCCCTTCAGGGCGCGTCACCGGGTGTTGGCGGGTG	FFFFFFFFF:FFFFFFFFFFFFF:FFFFFFF:FFFF:F,FFF:FF,FF:FFFF:FF,FFFF:FFFF,FFF,,FFFFFF:FF:F,,F:F,,FFFF,FFFFF,	0	56:G>C,66:G>C,70:G>T,84:G>C
A00817:23:HHTTMDRXX:1:2123:12048:27649 1:N:0:GTCGGAGC+GGTTATAA	+	p201	3838	CGGTCACAGCTTGTCTGTAAGCGGATGCCGGGAGCAGACAAGCCCGTCAGGGCGCGTCAGCGGGTGTTGGCGGGTGTCGGGGCGCAGCCATGACCCAGTCA	FFFFFFFFFFFFFFFFFFFFFFFFFFFFFFFFFFFFFFFFFFFFFFFFFFFFFFFFFFFFFFFFFFFFFFF:FFFFF:FFFFFFFFFFFFFFFFFFFFFF,	0
A00817:23:HHTTMDRXX:1:2223:18059:5525 1:N:0:GTCGGAGC+GGTTATAA	+	p201	3838	CGGTCACAGCTTGTCTGTAAGCGGATGCCGGGAGCAGACAAGCCCGTCAGGGCGCGTCAGCGGGTGTTGGCGGGTGTCGGGGCGCAGCCATGACCCAGTCA	FFFFFFFFFFFFFFFFFFFFFFFFFFFFFFFFFFFFFFFFFFFFFFFFFFFFFFFFFFFFFFFFFF:FFFFFFFFFFFFFFFFFFFFFFFFFFFFFFFFF,	0
A00817:23:HHTTMDRXX:1:2107:23773:19742 1:N:0:GTCGGAGC+GGTTATAA	+	p201	3843	ACAGCTTGTCTGTAAGCGGATGCCGGGAGCAGACAAGCCCGTCAGGGCGCGTCAGCGGGTGTTGGCGGGTGTCGGGGCGCAGCCATGACCCAGTCACGTAG	FFFFFFFFFFFFFF:FFFFFFFFFFFFFFFFFFFFFFFFFFFFFFFFFFFFFFFFFFFFFFFFFFFFFFFFFFFFFFFFFFFFFFFFFFFFFFFFFFFFFF	0
A00817:23:HHTTMDRXX:1:2129:28293:23406 1:N:0:GTCGGAGC+GGTTATAA	+	p201	3843	ACAGCTTGTCTGTAAGCGGATGCCGGGAGCAGACAAGCCCGTCAGGGCGCGTCAGCGGGTGTTGGCGGGTGTCGGGGCGCAGCCATGACCCAGTCACGTAG	FFFFFFFFFFFFFFFFFFFFFFFFFFFFFFFFFFFFFFFFF:F:FFFFFFFFFFFFFFFFFFFFFFFFFFFFFFFFFFFFFFFFFFFFFFFFFFFFFF:F,	0
A00817:23:HHTTMDRXX:1:2269:21820:5963 1:N:0:GTCGGAGC+GGTTATAA	+	p201	3843	ACAGCTTGTCTGTAAGCGGATGCCGGGAGCAGACAAGCCCGTCAGGGCGCGTCAGCGGGTGTTGGCGGGTGTCGGGGCGCAGCCATGACCCAGTCACGTAG	FFFFFFFF:FFFFFFFFFFF:FFFFFFFFFFFFF,FFFFFFFFFFFFFFFFFFFFFFFFFFFFFFFFFFFFFFFFFFFFFFFFFFFFFFFFFFFFFFFFFF	0
A00817:23:HHTTMDRXX:1:2171:1416:24111 1:N:0:GTCGGAGC+GGTTATAA	+	p201	3844	CAGCTTGTCTGTAAGCGGATGCCGGGAGCAGACAAGCCCGTCAGGGCGCGTCAGCGGGTGTTGGCGGGTGTCGGGGCGCAGCCATGACCCAGTCACGTAGC	FFFFFFFFFFFFF:FFFFFFFFFFFFFFFFFFFFFFFFFFFFFFFFFFFFFFFFFFFFFF:FFFFFFFFFFFFFFFFFFFFFFFFFFFFFFFFFFFFF:FF	0
A00817:23:HHTTMDRXX:1:2127:17074:22670 1:N:0:GTCGGAGC+GGTTATAA	+	p201	3850	GTCGGTAAGCGGATGCCGGGAGCAGACAAGCCCGTCAGGGCGCGTCAGCGGGTGTTGGCGGGTGTCGGGGCGCAGCCATGACCCAGTCACGTAGCGATAGC	FFF,F,FFFFFFFFFFFFFFFFFFF,FF,FFFFFFFFFFFFF::FFFFFFF,:FFFFF,FF,FFFFF,F:FFF:FFFFFFFFFF,FFF::::FF:FFFFF:	0	3:T>G
A00817:23:HHTTMDRXX:1:2227:19063:32283 1:N:0:GTCGGAGC+GGTTATAA	+	p201	3853	TGTAAGCGGATGCCGGGAGCAGACAAGCCCGTCAGGGCGCGTCAGCGGGTGTTGGCGGGTGTCGGGGCGCAGCCATGACCCAGTCACGTAGCGATAGCGGA	FFFFFFFFFFFFFFFFFFFFFFFFFFFFFFFFFFFFFFFFFFFFFFFFFFFFFFFFFFFFFFFFFFFFFFFFFFFFFFFFFFFFFFFFFFFFF:FFFFFF:	0
A00817:23:HHTTMDRXX:1:2242:1805:5274 1:N:0:GTCGGAGC+GGTTATAA	+	p201	3853	TGTAAGCGGATGCCGGGAGCAGACAAGCCCGTCAGGGCGCGTCAGCGGGTGTTGGCGGGTGTCGGGGCGCAGCCATGACCCAGTCACGTAGCGATAGCGGA	FFFF:F:FFFFFFFFFFFFFFFFFFFFFF,FFFFFF,FFFFFFFFFF:FFFFFF:FFFFFFFFFFFFFFFFFFFFFF:F:FFFFFFFFFFFFFFFFFFFF:	0
A00817:23:HHTTMDRXX:1:2105:13648:30984 1:N:0:GTCGGAGC+GGTTATAA	+	p201	3896	GGCGGGTGTTGGCGGGTGTCGGGGCGCAGCCATGACCCAGTCACGTAGCGATCGCGGAGTGTATACTGGCTTAACTATGCGGCATCAGAGCAGATTGTACT	,::F:FFFFFFFFFFF,F,,FFFF:FFFF:F:FF:F:F,FFF,:FF,F:F,F,FFFF:FFF::,:,,FF:,:F,,,F:FFFFF,,F,F,FF,F:F,F,::,	0	0:A>G,52:A>C
A00817:23:HHTTMDRXX:1:2238:9118:34131 1:N:0:GTCGGAGC+GGTTATAA	+	p201	3913	GTCGGGGCGCAGCCATGACCCAGTCACGTAGCGATAGCGGAGTGTATACTGGCTTAACTATGCGGCATCAGAGCAGATTGTACTGAGAGTGCACCATATGC	FFFFFFFFFFFFFFFFFFFFFFFFF,FFFFFFFF:FFFFFFFFFFFFFFFFFFFFFFFFFFFFFFFFFF:FFFFFFFFFFFFFFFFFFFFFFFFFFFFFF,	0
A00817:23:HHTTMDRXX:1:2266:1470:31093 1:N:0:GTCGGAGC+GGTTATAA	+	p201	3932	CCAGTCACGTAGCGATAGCGGAGTGTATACTGTCTTAACTATGCGGCATCAGAGCAGATTGTACTGAGAGTGCACCATATGCGGTGTGAAATACCGCACAG	FFFFFF,::FFFFFF,F,:FFF:FFFFFF,FF,:F,FF:F:FF,F:,:FFFF,:FF:FFF::F,:FF:F,FFFF:FFF:F:FF,F,FFF:::,FFFFFFF:	0	32:G>T
A00817:23:HHTTMDRXX:1:2268:31566:4366 1:N:0:GTCGGAGC+GGTTATAA	+	p201	3933	CAGTCACGTAGCGATAGCGGAGTGTATACTGGCTTAACTATGCGGCATCAGAGCAGATTGTACTGAGAGTGCACCATATGCGGTGTGAAATACCGCACAGA	FFFFFFFFFFFFF::F:FFFFFFFFFFF:FFFFFFFFFFFFFFFFFFFFFFFFFFFF:FFFFFFFFFFFFFFFFFFFFFFFFFFFFFFFFFFFFFFFFFFF	0
A00817:23:HHTTMDRXX:1:2129:1226:30921 1:N:0:GTCGGAGC+GGTTATAA	+	p201	3936	TCACGTAGCGATAGCGGAGTGTATACTGGCTTAACTATGCGGCATCAGAGCAGATTGTACTGAGAGTGCACCATATGCGGTGTGAAATACCGCACAGATGC	:FFFFFFFFFFFFFFFFFFFFFFFF:FFFFFFFFFFFFF,F:FFFF:FFFFFFFFFFFFFFFFFFFFFFF:FFFFFF:F:FFFFFFFFFFFF:FFFF::F,	0
A00817:23:HHTTMDRXX:1:2117:29857:25488 1:N:0:GTCGGAGC+GGTTATAA	+	p201	3941	TAGCGATAGCGGAGTGTATACTGGCTTAACTATGCGGCATCAGAGCAGATTGTACTGAGAGTGCACCATATGCGGTGTGAAATACCGCACAGATGCGTAAG	FFFFFFFFFFFFFFFFFFFFFFFFFFFFFFFFFFFFFFFFFFFFFF:FFFFFFFF:FFFFFFFFFFFFFFFFFFF:FFFFFFFFFFFFFF:FFFFFF,F:F	0
A00817:23:HHTTMDRXX:1:2223:3369:17503 1:N:0:GTCGGAGC+GGTTATAA	+	p201	3942	AGCGATAGCGGAGTGTATACTGGCTTAACTATGCGGCATCAGAGCAGATTGTACTGAGAGTGCACCATATGCGGTGTGAAATACCGCACAGATGCGTAAGG	FFFFFFF::FFFFF,FF:FFFFFFFFFFFFFFFF,,FFFFFFFFFF,FFFFF,FF:FFFF:F:F:FFFFFFF:FFFFFFFFFF,F:FFF:FFFFF:,FFF:	0
A00817:23:HHTTMDRXX:1:2242:5231:28150 1:N:0:GTCGGAGC+GGTTATAA	+	p201	3945	GATAGCGGAGTGTATACTGGCTTAACTATGCGGCATCAGAGCAGATTGTACTGAGAGTGCACCATATGCGGTGTGAAATACCGCACAGATGCGTAAGGAGA	F:FFFFFFFFFFF:FFFFFFFFFFFFF:FFFFFF:FFFFFFFFFFFFF:FF:FFFFFFFFFFFFF,FFFFF:FFFFFFFFFFFFFF,F:FF:F,F:FFFF:	0
A00817:23:HHTTMDRXX:1:2275:24731:30639 1:N:0:GTCGGAGC+GGTTATAA	+	p201	3949	GCGGAGTGTATACTGGCTTAACTATGCGGCATCAGAGCAGATTGTACTGAGAGTGCACCATATGCGGTGTGAAATACCGCACAGATGCGTAAGGAGAAAAT	FFFFFFFFFFFFFFFFFFFFFFFF,F:FFFFFFFFFFFFFF:FF,FF,,FFFF,FFFFFFFFFFFFFFFFFFFF:FFFFFFFFFFFFFFF:,FFFFFFFF:	0
A00817:23:HHTTMDRXX:1:2136:32389:22106 1:N:0:GTCGGAGC+GGTTATAA	+	p201	3953	AGTGTATACTGGCTTAACTATGCGGCATCAGAGCAGATTGTACTGAGAGTGCACCATATGCGGTGTGAAATACCGCACAGATGCGTAAGGAGAAAATACCG	FFFFFFFFFFFFFFFFFFFFFFFFFFFFFFFFFFFFFFFFFFFFFFFFFFF:FFFFFFFFFFFFFFFFFFFFFFF,F:FFFFFFFFFFFFFFFFFF:FFF:	0
A00817:23:HHTTMDRXX:1:2278:26820:35884 1:N:0:GTCGGAGC+GGTTATAA	+	p201	3962	TGGCTTAACTATGCGGCATCAGAGCAGATTGTACTGAGAGTGCACCATATGCGGTGTGAAATACCGCACAGATGCGTAAGGAGAAAATACCGCATCAGGCG	FFFFFFFFFF:FFFFFFFFFFF:FFFFFFFFFFF:FFFFFFFFFFFFFFFFFFFFFFFFFFFFFFFFFFFFFFFFFFFFFFFFFFFFFFFFFFFFFFFFFF	0
A00817:23:HHTTMDRXX:1:2123:1470:29559 1:N:0:GTCGGAGC+GGTTATAA	+	p201	3963	GGCTTAACTATGCGGCATCAGAGCAGATTGTACTGAGAGTGCACCATATGCGGTGTGAAATACCGCACAGATGCGTAAGGAGAAAATACCGCATCAGGCGC	FF:FFFFFFFFFFFFFFFFFFFFFFFFFFFFF:FFFFFFFFFFFFFFFFFFFFFFFFFFFFFFFFFFFF:F:FFFFF,FFFFFFFFFFFFFFFFFFFFFFF	0
A00817:23:HHTTMDRXX:1:2138:29044:11490 1:N:0:GTCGGAGC+GGTTATAA	+	p201	3972	ATGCGGCATCAGAGCAGATTGTACTGAGAGTGCACCATATGCGGTGTGAAATACCGCACAGATGCGTAAGGAGAAAATACCGCATCAGGCGCTCTTCCGCT	,FFFFFFFFF:FFFFFFFFFFFFFFFFFFFFFFFFFFFFFFFFF,FFFF,FFFFFFFFFFFFFFFF,FFFF,FFFFF,FFFFF,FF::FFFFFFFFFFFF:	0
A00817:23:HHTTMDRXX:1:2275:22128:17926 1:N:0:GTCGGAGC+GGTTATAA	-	p201	3975	CGGCATCAGAGCAGATTGTACTGAGAGTGCACCATATGCGGTGTGAAATACCGCACAGATGCGTAAGGAGAAAATACCGCATCAGGCGCTCTTCCGCTTCC	FFFFFFFFFFFFFFFFFFFFFFFFFFFFFFFFFFFFFFFFFFFFFFFFFFFFFFFFFFFFFFFFFFFFFFF:FFFFFFFFFFFFFFFFFFFFFFFFFFFFF	0
A00817:23:HHTTMDRXX:1:2162:5303:1438 1:N:0:GTCGGAGC+GGTTATAA	-	p201	4000	AGTGCACCATATGCGGTGTGAAATACCGCACAGATGCGTAAGGAGAAAATACCGCATCAGGCGCTCTTCCGCTTCCTCGCTCACTGACTCGCTGCGCTCGG	FFFFFFFFFF:FFFFFFFFFFFFFFFFFF:FFFFFF:FFFFFFFFFFFFFFFFFFFFFFFFFFFFF:FFFFF,FFFFFFFFFFFFFFFFFFFFFFFFF:FF	0
A00817:23:HHTTMDRXX:1:2232:29559:37027 1:N:0:GTCGGAGC+GGTTATAA	+	p201	4002	TGCACCATATGCGGTGTGAAATACCGCACAGATGCGTAAGGAGAAAATACCGCATCCGGCGCTCTTCCGCTTCCTCGCTCACTGACTCGCTGCGCTCGGTC	FFFFFFFF,FFFFFFFFFFFFFFFFFF:FFFFFFFFFFFFFFFFF::FFFFFFF:F,FFFFFFFFFFFF:FFFF,F:FFFFF:FFFFFFFFFFFF,FFFF,	0	56:A>C
A00817:23:HHTTMDRXX:1:2262:25201:12540 1:N:0:GTCGGAGC+GGTTATAA	-	p201	4016	TGTGAAATACCGCACAGATGCGTAAGGAGAAAATACCGCATCAGGCGCTCTTCCGCTTCCTCGCTCACTGACTCGCTGCGCTCGGTCGTTCGGCTGCGGCG	FFFFFFFFFFFFFFFFFFFFFFFFFFFFFFFFF:FFFFFFFFFFFFFFFFFFFFFF,FFFFFFFFFFFFFFFFFFFFFFFFFFFFFFFFFFFFFFFFFFFF	0
A00817:23:HHTTMDRXX:1:2274:11324:12555 1:N:0:GTCGGAGC+GGTTATAA	+	p201	4016	TGTGAAATACCGCACAGATGCGTAAGGAGAAAATACCGCATCAGGCGCTCTTCCGCTTCCTCGCTCTCTGACTCGCTGCGCTCGGTCGTTCGGCTGCGGCG	:FFFFFF,FFFFFFFFF:FFFF:FFFFFFFFF:FFFFFF:FFFFFFFFFFF:FFFFFFFFFFFF,F,FFFFFFFFFFFFFFFF,FFFFFFFFFFFFFFFFF	0	66:A>T
A00817:23:HHTTMDRXX:1:2255:4047:2738 1:N:0:GTCGGAGC+GGTAATAA	+	p201	4023	TACCGCACAGATGCGTAAGGAGAAAATACCGCATCAGGCGCTCTTCCGCTTCCTCGCTCACTGACTCGCTGCGCTCGGTCGTTCGGCTGCGGCGAGCGGTA	FFFFFFFF,FFFF:FF::FFFFF,FF:FFFFFFFFFFFFFFFFFFFFFFFFFFFFFFFFFFFFFFFFFFFFFFFFFFFFFFFFFFFFFFFFFFFFFFFFFF	0
A00817:23:HHTTMDRXX:1:2121:19868:35243 1:N:0:GTCGGAGC+GGTTATAA	-	p201	4026	CGCACAGATGCGTAAGGAGAAAAGACCGCATCAGGCGCTCTTCCGCTTCCTCGCTCACTGACTCGCTGCGCTCGGTCGTTCGGCTGCGGCGAGCGGTATCA	FFFFF,F,FFFFFFFFFFF,F,F,:FFFFFFFFFFFFFFFFFFFFFFFFFFFFFFFFF:FFFFFFFFFFFFFFFFFFFFFFFFFFFFFFFFFFFFFFFFFF	0	77:T>G
A00817:23:HHTTMDRXX:1:2175:7527:26271 1:N:0:GTCGGAGC+GGTTATAA	+	p201	4029	ACAGATGCGTAAGGAGAAAATACCGCATCAGGCGCTCTTCCGCTTCCTCGCTCACTGACTCGCTGCGCTCGGTCGTTCGGCTGCGGCGAGCGGTATCAGCT	FFFFFFFFFFFFFFFFFFFF:FFFFFFFFFFFFFFFFFFFFFFFFFFFFFFFFFFFFFFFFFFFFFFFFFFFFFFFFFFFFFFFFFFFFFFFFFFFFFFFF	0
A00817:23:HHTTMDRXX:1:2232:21269:34569 1:N:0:GTCGGAGC+GGTTATAA	+	p201	4029	ACAGATGCGTAAGGAGAAAATACCGCATCAGGCGCTCTTCCGCTTCCTCGCTCACTGACTCGCTGCGCTCGGTCGTTCGGCTGCGGCGAGCGGTATCAGCT	FFFFFFFFFFFFFFFFFFFFFFFFFF:FFFFFFFFFFFFFFFFFFFFFFFFFF:FFFFFFFFFFFFFF:FFFFFFFFFFFFFFFFFFF,FFFFFFFFFFF,	0
A00817:23:HHTTMDRXX:1:2252:2022:29136 1:N:0:GTCGGAGC+GGTTATAA	+	p201	4054	CATCAGGCGCTCTTCCGCTTCCTCGCTCACTGACTCGCTGCGCTCGGTCGTTCGGCTGCGGCGAGCGGTATCAGCTCACTCAAAGGCGGTAATACGGTTAT	FF:FFFFFF,:F::FFF:FFFFFFFFF:,F:FFFFFFFFFFFFFFFFFFFFFFFFFFFFFFFFFF,FFF:FFFFFFFFFFFFF,FFFF::FF:FFFFFF:F	0
A00817:23:HHTTMDRXX:1:2252:1796:31187 1:N:0:GTCGGAGC+GGTTATAA	+	p201	4054	CATCAGGCGCTCTTCCGCTTCCTCGCTCACTGACTCGCTGCGCTCGGTCGTTCGGCTGCGGCGAGCGGTATCAGCTCACTCAAAGGCGGTAATACGGTTAT	:FFFFFFFFFFFFFFFFFFFFFFFFFFFFFFFFFFFFFFFFFFFFFFFFFFFFFFFFFFFFFFFFFFFF:FFFFFFFFFFFFFFFFFFFFF:FFFFFFFFF	0
A00817:23:HHTTMDRXX:1:2143:32669:20995 1:N:0:GTCGGAGC+GGGTATAA	+	p201	4065	CTTCCGCTTCCTCGCTCACTGACTCGCTGCGCTCGGTCGTTCGGCTGCGGCGAGCGGTATCAGCTCACTCAAAGGCGGTAATACGGTTATCCACAGAATCA	FFFFFFFFFFFFFFFF:FFFFFFFFFFFFFFFFFFFFFF:FFFFFFFFFFFF:FFF:FFFFFFFFFFFFFFF:FFFFFFFFFF:FFFFFFFFFF:,:FFF,	0
A00817:23:HHTTMDRXX:1:2161:4634:12242 1:N:0:GTCGGAGC+GGTTATAA	+	p201	4065	CTTCCGCTTCCTCGCTCACTGACTCGCTGCGCTCGGTCGTTCGGCTGCGGCGAGCGGTATCAGCTCACTCAAAGGCGGTAATACGGTTATCCACAGAATCA	FFFFFFFFFFFFFFFFFFFFF:FFFFFFFFFFFFFFFFFFFFFFFFFFFFFFFFFFFFFFFFFFFFFFFFFFFFFFFFFFFFFFFFFFFFFFFFFFFFFFF	0
A00817:23:HHTTMDRXX:1:2258:21504:4413 1:N:0:GTCGGAGC+GGTTATAA	+	p201	4072	TTCCTCGCTCACTGACTCGCTGCGCTCGGTCGTTCGGCTGCGGCGAGCGGTATCAGCTCACTCAAAGGCGGTAATACGGTTATCCACAGAATCAGGGGATA	:F:FFFF,FFFFFFFFFFF:FFFF:FFF::FFFFFFFFF:FFFFFFF,:FFFFFFF:F,F:FFFFF::F:FFFFFF::FFFFFF,FFF:FFFFFFFF:FFF	0
A00817:23:HHTTMDRXX:1:2216:2935:21480 1:N:0:GTCGGAGC+GGTTATAA	+	p201	4074	CCTCGCTCACTGACTCGCTGCGCTCGGTCGTTCGGCTGCGGCGAGCGGTATCAGCTCACTCAAAGGCGGTAATACGGTTATCCACAGAATCAGGGGATAAC	FFFFFFFFFFFF:FFFFFFFFFFFFFFFFFFFFFFFFF:F:FFFFFFFFFFFFFFFFFFFFFFFFFFFFFFFFFFFFFFFFFFFFFFFFFFFFFFF:FFFF	0
A00817:23:HHTTMDRXX:1:2264:22987:3317 1:N:0:GTCGGAGC+GGATATAA	+	p201	4077	CGCTCACTGACTCGCTGCGCTCGGTCGTTCGGCTGCGGCGAGCGGTATCAGCTCACTCAAAGGCGTGAATACGGTTATCCACAGAATCAGGGGATAACGCA	F,FFFFFF:,FFF:FF:F::F::,FF,F:F,F:F,F:,,,,,F,FFFFFF,FFF,:,,:,FF,,,,,FFFFF,,F,F:,:,:F::FF,F,,,,,F:F,:F,	0	65:G>T,66:T>G
A00817:23:HHTTMDRXX:1:2103:17318:34272 1:N:0:GTCGGAGC+GGTTATAA	+	p201	4082	ACTGACTCGCTGCGCTCGGTCGTTCGGCTGCGGCGAGCGGTATCAGCTCACTCAAAGGCGGTAATACGGTTATCCACAGAATCAGGGGATAACGCAGGAAA	FFFFFFFFFFFFFFFFFFFFFFFFFFFFFFFFFFFFFFFFFFFFFFFFFF:FFFFFFFFF:,FFFFFFFFFFFFFFFFFFFFFFFFFFFFFFFFF:FFFFF	0
A00817:23:HHTTMDRXX:1:2228:20573:35493 1:N:0:GTCGGAGC+GGTTATAA	-	p201	4083	CTGACTCGCTGCGCTCGGTCGTTCGGCTGCGGCGAGCGGTATCAGCTCACTCAAAGGCGGTAATACGGTTATCCACAGAATCAGGGGATAACGCAGGAAAG	FFFFFFFFFF:FFFFFFFFFFFFFFFFF:FFFFFFFFFFFFFFFFFFFFFFF:FFFFFFFFFFFFFFFFFFFFFFFFFFFFFFFFFFFFFFFFFFFFFFFF	0
A00817:23:HHTTMDRXX:1:2163:11216:16313 1:N:0:GTCGGAGC+GGTTATAA	+	p201	4094	CGCTCGGTCGTTCGGCTGCGGCGAGCGGTATCAGCTCACTCAAAGGCGGTAATACGGTTATCCACAGAATCAGGGGATAACGCAGGAAAGAACATGTGAGC	FFFFFFFFFFFFFFFFFFFFFFFFFFFFFFFFFFFFFFFFFFFFFFFFFFFFFFFFFFFFFFFFFFFF:FFFFFFFFFFFFFFFFFFFFFFFFFFFFF:FF	0
A00817:23:HHTTMDRXX:1:2222:19705:10974 1:N:0:GTCGGAGC+GGTTATAA	-	p201	4108	GCTGCGGCGAGCGGTATCAGCTCACTCAAAGGCGGTAATACGGTTATCCACAGAATCAGGGGATAACGCAGGAAAGAACATGTGAGCAAAAGGCCAGCAAA	FFFFFFFFFFFFFFFFFFF,F::F,FFF,FFF,FF:FF:F,FFFFF:FFF:F:FFF:FFFFFFFFF::FF,FFFFFF,FFFFFF:F,FFF,,,F:FF,FF,	0
A00817:23:HHTTMDRXX:1:2150:32461:34319 1:N:0:GTCGGAGC+GGTTATAA	+	p201	4109	CTGCGGCGAGCGGTATCAGCTCACTCAAAGGCGGTAATACGGTTATCCACAGAATCAGGGGATAACGCAGGAAAGAACATGTGAGCAAAAGGCCAGCAAAA	FFFFFFFFFFFFF:FF,:FFFF:FFFFF:FFFFFFFFFFFFFFFFFFFFFF:FFFFFF:FFFFFFFFFFFFFFFFFFFF,FFFFFFFFFFFFF,FF:FFF:	0
A00817:23:HHTTMDRXX:1:2235:21097:24345 1:N:0:GTCGGAGC+GGTTATAA	+	p201	4114	GCGAGCGGTATCAGCTCACTCAAAGGCGGTAATACGGTTATCCACAGAATCAGGGGATAACGCAGGAAAGAACATGTGAGCAAAAGGCCAGCAAAAGGCCA	FFFFFFFFFFFFFFFFFFFFFFFFFFFFF:F:FFFFFFFFFFFFFFFFFFFFFFFF,FFFFFFFFFF,,FFFFFFFFFFFFFFFFFFFF:FFF:FFFFFF,	0
A00817:23:HHTTMDRXX:1:2144:12301:31031 1:N:0:GTCGGAGC+GGTTATAA	+	p201	4117	AGCGGTATCAGCTCACTCAAAGGCGGTAATACGGTTATCCACAGAATCAGGGGATAACGCAGGAAAGAACATGTGAGCAAAAGGCCAGCAAAAGGCCAGGA	FFFFFFF:FFFFFFFFFF:F:FF,FFFFFFFFFFFFFFFFFF,FFF,FFF:FF::FFFFF,FFFFFFF:FFFFFFFFF:FFFFFFFFFFFFFFFFFFFFF:	0
A00817:23:HHTTMDRXX:1:2146:27064:19680 1:N:0:GTCGGAGC+GGTTATAA	+	p201	4120	GGTATCAGCTCACTCAAAGGCGGTAATACGGTTATCCACAGAATCAGGGGATAACGCAGGAAAGAACATGTGAGCAAAAGGCCAGCAAAAGGCCAGGAACC	F:FFFF:FFFF,FFFFF,:FFF:FFF,FFFF:FFFFFFFFFFFFFFFFFFFF,FFFFFFFFFFFFFFFFFFFFF:FFFFFFFFFFFF,FFFFFFFFFF,FF	0
A00817:23:HHTTMDRXX:1:2145:30165:30592 1:N:0:GTCGGAGC+GGTTATAA	-	p201	4121	GTATCAGCTCACTCAAAGGCGGTAATACGGTTATCCACAGAATCAGGGGATAACGCAGGAAAGAACATGTGAGCAAAAGGCCAGCAAAAGGCCAGGAACCG	:FFFFFFFFFFFFF:F:FFFFFFFF:FFFF:FFFFFFFFF:,FFFFFFFF:FFFFFFFFFFFF:FFFFF:FFFFFF:FFFFFFFFFFFFFFFFFFFFFFFF	0
A00817:23:HHTTMDRXX:1:2170:15230:20917 1:N:0:GTCGGAGC+GGTTATAA	-	p201	4127	GCTCACTCAAAGGCGGTAATACGGTTATCCACAGAATCAGGGGATAACGCAGGAAAGAACATGTGAGCAAAAGGCCAGCAAAAGGCCAGGAACCGTAAAAA	FFFFFFFF:FFFFFFFFFFFFFFFFFFFFFFFFFFFFFFFFFFFFFFFFFFFFFFFFFFFFFFFFFFFFFFFFFFFFFFFFFFFFFF:FFFFFFFFFFFFF	0
A00817:23:HHTTMDRXX:1:2153:19533:10582 1:N:0:GTCGGAGC+GGGTATAA	+	p201	4157	ACAGAATCAGGGGATAACGCAGGAAAGAACATGTGAGCAAAAGGCCAGCAAAAGGCCAGGAACCGTAAAATGGCCGCGTTGCTGGCGTTTTTCCATAGGCT	,FFFF:FFFFFFFFFFFFFFFFFFF,FFFFF,FF:FFFFF,:FFFFFFF:,,FFFFFFFFFFFFFFFF:F,FFFFFFFFFFFFFFFFF:F:FFFFFFFFFF	0	70:A>T
A00817:23:HHTTMDRXX:1:2261:29451:11318 1:N:0:GTCGGAGC+GGTTATAA	-	p201	4159	AGAATCAGGGGATAACGCAGGAAAGAACATGTGAGCAAAAGGCCAGCAAAAGGCCAGGAACCGTAAAAAGGCCGCGTTGCTGGCGTTTTTCCATAGGCTCC	:FFF:F,FFFFFFFFFFFFFFFFFFFFFF,F,FFFFFFFF:FFFFFFF:FFFFFFFFFFFFFFFFFF,FFFFFFFFFFFFFFFFF,,FFFFFFFFFFFFFF	0
A00817:23:HHTTMDRXX:1:2142:19334:19163 1:N:0:GTCGGAGC+GGTTATAA	-	p201	4160	TAATCAGGGGATAACGCAGGAAAGAACATGTGAGCAAAAGGCCAGCAACAGGCCAGGAACCGTAAAAAGGCCGCGTTGCTGGCGTATTTCCATAGGCTCCG	,F:FFFF:F,FFFFFFFFFFFFF:F,FFFFFFF:FFFFFFFFFF:FFF,FF,FFFF,F:FFFFFFFFF:F:FF,::FFF:FFFFF,FFFF,F:FFFFFFFF	0	15:T>A,52:A>C,100:G>T
A00817:23:HHTTMDRXX:1:2102:26042:14685 1:N:0:GTCGGAGC+GGTTATAA	+	p201	4165	AGGGGATAACGCAGGAAAGAACATGTGAGCAAAAGGCCAGCAAAAGGCCAGGAACCGTAAAAAGGCCGCGTTGCTGGCGTTTTTCCATAGGCTCCGCCCCC	FFFFFFFFFFFFFFFFFF:FFFFFFFFFFFFFF,FFFFFFFFFFFFFFFFFFFFFFFFFFFF:FFF:FFFFFF:FFFFFFFFFFFFFF:FFFFFFFFF:FF	0
A00817:23:HHTTMDRXX:1:2127:23005:6918 1:N:0:GTCGGAGC+GGTTATAA	-	p201	4167	GGGATAACGCAGGAAAGAACATGTGAGCAAAAGGCCAGCAAAAGGCCAGGAACCGTAAAAAGGCCGCGTTGCTGGCGTTTTTCCATAGGCTCCGCCCCCCT	FFFFFFFFFFFFFFFFFFFFFFFFFFFFFFFFFFFFFFFFFFFFFFFFFFFFFFFFFFFFFFFFFFFFFFFFFFFFFF:FFFFFFFFFFFFFFFFFFFFFF	0
A00817:23:HHTTMDRXX:1:2264:30201:4163 1:N:0:GTCGGAGC+GGTTATAA	+	p201	4179	GAAAGAACATGTGAGCAAAAGGCCAGCAAAAGGCCAGGAACCGTAAAAAGGCCGCGTTGCTGGCGTTTTTCCATAGGCTCCGCCCCCCTGACGAGCATCAC	FFF:FFFFF:FFFFFFFFFFFFFFFFFFFFF,FFFFFFFFFFFFFFFFFFFFFFFFFFFFFFFFFFFFFFFFFFFFFFFFFFFFFFFFFF:FF:FFF:FFF	0
A00817:23:HHTTMDRXX:1:2145:26784:31814 1:N:0:GTCGGAGC+GGTTATAA	+	p201	4182	AGAACATGTGAGCAAAAGGCCAGCAAAAGGCCAGGAACCGTAAAAAGGCCGCGTTGCTGGCGTTTTTCCATAGGCTCCGCCCCCCTGACGAGCATCACAAA	FFFFF:FFFFFFFFF:,FFFF:FFFFFFFFFFFFFFFFFF:FFFFFFFFFFFFFFFFFFFF:FFFFFFFFFFFFFFF:FFFFFFFFFFFFFFF,FFFFF,F	0
A00817:23:HHTTMDRXX:1:2222:20473:17347 1:N:0:GTCGGAGC+GGTTATAA	+	p201	4190	TGAGCAAAAGGCCAGCAAAAGGCCAGGAACCGTAAAAAGGCCGCGTTGCTGGCGTTTTTCCATAGGCTCCGCCCCCCTGACGAGCATCACAAAAATCGACG	FFFFFFFFFFFFFFFFFFF:FFFFFFFFFFFFFFFFF:FFFF:FFFFFFFFFFFFFFFFFFFFFFFFFFFFFFF:FFFFFFFFFFFFFFFFF,FFFFF:FF	0
A00817:23:HHTTMDRXX:1:2130:27254:6950 1:N:0:GTCGGAGC+GGTTATAA	+	p201	4194	CAAAAGGCCAGCAAAAGGCCAGGAACCGTAAAAAGGCCGCGTTGCTGGCGTTTTTCCATAGGCTCCGCCCCCCTGACGAGCATCACAAAAATCGACGCTCA	FFFFFFF:FFFFF,FFF:FFFFFFFFFFFFFFFFFFFFF::FFFFFFFFFFFFFF:FFFFFFFFFFF:FFFFF,FFF:FFFFFF,FFFFFFFFFFFF:FFF	0
A00817:23:HHTTMDRXX:1:2178:19849:31798 1:N:0:GTCGGAGC+GGTTATAA	+	p201	4197	AAGGCCAGCAAAAGGCCAGGAACCGTAAAAAGGCCGCGTTGCTGGCGTTTTTCCATAGGCTCCGCCCCCCTGACGAGCATCACAAAAATCGACGCTCAAGT	FFF,FFFFFFFFFFFFFF:FFFFFFFFFFF:FFFFFFFFFFFFFFFFFF,FFFFFF:FFFFFFFFFFFFFFFFFFFFFFFFFFFFFFFFFFFFFFFFFFFF	0
A00817:23:HHTTMDRXX:1:2226:22996:9972 1:N:0:GTCGGAGC+GGTTATAA	-	p201	4199	GGCCAGCAAAAGGCCAGGAACCGTAAAAAGGCCGCGTTGCTGGCGTTTTTCCATAGGCTCCGCCCCCCTGACGAGCATCACAAAAATCGACGCTCAAGTCA	:FFFF:FFFFFFFFF::FFFFFFFFFFF,FFFFF:,:FFFFFFFF:FFFFFFFFFFFFFFFFFFFFFFFFFFFFFFFFFFFFFF:,FFFFFFF:FFFFFFF	0
A00817:23:HHTTMDRXX:1:2137:10899:4460 1:N:0:GTCGGAGC+GGTTATAA	-	p201	4201	CCAGCAAAAGGCCAGGAACCGTAAAAAGGCCGCGTTGCTGGCGTTTTTCCATAGGCTCCGCCCCCCTGACGAGCATCACAAAAATCGACGCTCAAGTCAGA	FF:FFFFFF:FF:FFFFF::FFFFFFFFFFFFFF,FFF,FFFF,:FFFFFFFFFFFFFFFFFFF:FFFFFFFFFFFFF,FFFFF,FFFFFF:FF,FF:FFF	0
A00817:23:HHTTMDRXX:1:2228:32859:26960 1:N:0:GTCGGAGC+GGTTATAA	-	p201	4210	CGCCAGGAACCGTAAAAAGGCCGCGTTGCTGGCGTTTTTCCATAGGCTCCGCCCCCCTGACGAGCATCACAAAAATCGACGCTCAAGTCAGAGGTGGCGAA	,FFF::FF,:F,:F,FFF::F,:,F,FFF,,F,FFFFFFFFFF,:,::F:,FFFFFFF,,:F,:FFFFFFFFFFFFFFFFFFFFFFFFFFFFFF,FF:FF,	0	100:G>C
A00817:23:HHTTMDRXX:1:2165:32407:1846 1:N:0:GTCGGAGC+GGTTATAA	-	p201	4214	AGGAACCGTAAAAAGGCCGCGTTGCTGGCGTTTTTCCATAGGCTCCGCCCCCCTGACGAGCATCACAAAAATCGACGCTCAAGTCAGAGGTGGCGAAACCC	FFFFFFFF:FFF:FFFFFFFFF:FFFFFFF:FFFFFFFF,FFFFFFFFFFFFFFFFFFFFFFFFFFFFFFFFFFFFFFFFFFFFFFFFFF:FFFFFFFFFF	0
A00817:23:HHTTMDRXX:1:2165:32289:3239 1:N:0:GTCGGAGC+GGTTATAA	-	p201	4214	AGGAACCGTAAAAAGGCCGCGTTGCTGGCGTTTTTCCATAGGCTCCGCCCCCCTGACGAGCATCACAAAAATCGACGCTCAAGTCAGAGGTGGCGAAACCC	FFFFFFF:FFFFFFFFFFFF:FFFFFFFFF,FFFFFFFFFFFFFFFFFFFFFF,FFFFFFF:FFFFF:F,:,FF:FFF:FF:FFFFFFFFFFFFFFFFFFF	0
A00817:23:HHTTMDRXX:1:2238:7744:23516 1:N:0:GTCGGAGC+GGTTATAA	+	p201	4215	GGAACCGTAAAAAGGCCGCGTTGCTGGCGTTTTTCCATAGGCTCCGCCCCCCTGACGAGCATCACAAAAATCGACGCTCAAGTAAGAGGTGGCGAAACCCG	FFFFFFFFFFF::FFFFFFFF,FFFFFFF:FFFFFFFFFFFFFFFFFFFFFFF:FFFF:,,FFF:,FFFF:F,:FF,FFF,:F,:FF,FFF,FFFFF:FF:	0	83:C>A
A00817:23:HHTTMDRXX:1:2110:10954:21590 1:N:0:GTCGGAGC+GGTTATAA	+	p201	4216	GAACCGTAAAAAGGCCGCGTTGCTGGCGTTTTTCCATAGGCTCCGCCCCCCTGACGAGCATCACAAAAATCGACGCTCAAGTCAGAGGTGGCGAAACCCGA	FFFFFFFFFFFFFFFFFFFFFFFFFFFFFFFFFFFFFFFFFFFFFFFFFFFFFFFFFFFFFF:FFF:F:FFFFFFFFFFFFFFFFFFFFFFFFFFFFFFF,	0
A00817:23:HHTTMDRXX:1:2155:9986:1752 1:N:0:GTCGGAGC+GGTTATAA	+	p201	4216	GAACCGTAAAAAGGCCGCGTTGCTGGCGTTTTTCCATAGGCTCCGCCCCCCTGACGAGCATCACAAAAATCGACGCTCAAGTCAGAGGTGGCGAAACCCGA	FFFFFF:FFFFFFFFFFFFFFFFFFFFFFFFFFFFFFFFFFFFFFFFF:FFFFFFFFFFFFFFFFFFFFFF:FFFFFFFFFFFFFFFFFFFFFFFFFFFFF	0
A00817:23:HHTTMDRXX:1:2226:18014:34319 1:N:0:GTCGGAGC+GGTTATAA	+	p201	4230	CCGCGTTGCTGGCGTTTTTCCATAGGCTCCGCCCCCCTGACGAGCATCACAAAAATCGACGCTCAAGTCCGAGGTGGCGAAACCCGACAGGACTATAAAGA	FFF,FFFFFFFFFF:FF:FFFFF:FF:,FFFFF:FFFF:FFFFFFFFFFFFF,,,FF:FFFFFFFFFFF,FFFFFFFF:FFFFFF,FFF:F,F,FF:,FFF	0	69:A>C
A00817:23:HHTTMDRXX:1:2275:10691:1752 1:N:0:GTCGGAGC+GGTTATAA	-	p201	4241	GCGATTTTCCATAGGCTCCGCCCCCATGACGAGCATCACAAAAATCGACGCTCAAGTCAGAGGTGGCGAAACCCGACAGGACTATAAAGATACCAGGCGTT	F,,,,FF,,FF:F,,F:,FF,:F,F,FFFF:,:,,,FF,F,FF:FFFFFFFF:FF:FFFFFF:FF,:,,F:FF,,,:F,F::F,FF,F,FF,FF:F,F:FF	0	75:C>A,97:T>A
A00817:23:HHTTMDRXX:1:2108:25165:10285 1:N:0:GTCGGAGC+GGTTATAA	+	p201	4244	TTTTTCCATAGGCTCCGCCCCCCTGACGAGCATCACAAAAATCGACGCTCAAGTCAGAGGTGGCGAAACCCGACAGGACTATAAAGATACCAGGCGTTTCC	FFFFFFFFFFFFFFFFFFFFFFFFFFFFFFF,:F:F,FFF,FFFFFFFFFFFFFFFFFFFFFFFF:FFFFFFFFFFFFFF,:FFFFFFFFF:FFFFFFFFF	0
A00817:23:HHTTMDRXX:1:2173:6388:22608 1:N:0:GTCGGAGC+GGTTATAA	+	p201	4250	CATAGGCTCCGCCCCCCTGACGAGCATCACAATAATCGACGCTCAAGTCAGAGGTGGCGAAACCCGACAGGACTATAAAGATACCAGGCGTTTCCCCCTGG	FFFFFFFFFFFFFFFFFFFFFF,FF,,FFFF:,,,FFF,FFFFFFFFFFFFFFFFFFFFFF:FFFF:F:FFF:,,F,FFFFFFFFFFFFFFFFFFFFFFFF	0	32:A>T
A00817:23:HHTTMDRXX:1:2133:12961:11913 1:N:0:GTCGGAGC+GGTTATAA	-	p201	4260	GCCCCCCTGACGAGCATCACAAAAATCGACGCTCAAGTCAGAGGTGGCGAAACCCGACAGGACTATAAAGATACCAGGCGTTTCCCCCTGGAAGCTCCCTC	,FFFFFF:FFFFF:FF,FFFFFF,F,FFFFFFFFFFFFFFFFFFFFFFFFF:FFFFFFFFFFFFF,FF,FF,FFFFFFFFFFFFFFFFFFFFFFFFFFFFF	0
A00817:23:HHTTMDRXX:1:2159:24044:16110 1:N:0:GTCGGAGC+GGTTATAA	+	p201	4262	CCCCCTGACGAGCATCACAAAAATCGACGCTCAAGTCAGAGGTGGCGAAACCCGACAGGACTATAAAGATACCAGGCGTTTCCCCCTGGAAGCTCCCTCGT	FFFFFFFFFFFFFFFFFFFFFFFFFFFFFFFFFFFFFFFFFFFFFFFFFFFFFFFFFFFFFFFFF:FFFFFFFFFFFFFFFFFFFFFFFFFFFFFFFFFFF	0
A00817:23:HHTTMDRXX:1:2232:25644:11052 1:N:0:GTCGGAGC+GGTTATAA	+	p201	4271	GAGCATCACAAAAATCGACGCTCAAGTCAGAGGTGGCGAAACCCGACAGGACTATAAATATACAAGGCGTTTCCCCCTGGAAGCTCCCTCGTGCGCTCTCC	F::FFFFFF,FFFFFF,F:,,,,FFFF,F:FFFFFFFFFFF:F::F,F:FF:::FFF,,:FFF,F:F,,FFFF,,FFFF,FFF:F:F:FF,FF:F,:FF::	0	58:G>T,63:C>A
A00817:23:HHTTMDRXX:1:2123:8594:25739 1:N:0:GTCGGAGC+GGTTATAA	-	p201	4278	CCAAAAATCGACGCTCAAGTCAGAGGTGGCGAAACCCGACAGGACTATAAAGATACCAGGCGTTTCCCCCTGGAAGCTCCCTCGTGCGCTCTCCTGTTCCG	,FF,,,,,F:,FFFFFF,:FFFFFFFFFFFFFFFFFFFFFFFFFFFF:F,:F,F:FFFFFFFF:FFFFFF,FFF:FFFFFF,FF:FFFFFFFFFFFFFFFF	0	100:A>C
A00817:23:HHTTMDRXX:1:2145:29894:18192 1:N:0:GTCGGAGC+GGTTATAA	+	p201	4278	ACAAAAATCGACGCTCAAGTCAGAGGTGGCGAAACCCGACAGGACTATAAAGATACCAGGCGATTCCCCCAGGAAGCTCCCTCGAGCGCTCTCCTGTTCCG	F:FFFFFFFFF:FFF,FFFFFF:FF::F,FFFFFFF:FFF,FFF:FF:F,F:F:,FF,FFFF,,::FFFF,:F:FFFFFF:,FF:FFFFFFFFFFF,FFFF	0	62:T>A,70:T>A,84:T>A
A00817:23:HHTTMDRXX:1:2144:21377:3380 1:N:0:GTCGGAGC+GGTTATAA	-	p201	4282	AAATCGACGCTCAAGTCAGAGGTGGCGAAACCCGACAGGACTATAAAGATACCAGGCGTTTCCCCCTGGAAGCTCCCTCGTGCGCTCTCCTGTTCCGACCC	FFFFFFFFFFFFFFFFFFFFFFFFFFFFFFFFFFFFFFFFFFFFFFFFFFFFFFFFFFFFFFFFFFFFFFFFFFFFFFFFFFFFFFFFFFFFFFFFFFFFF	0
A00817:23:HHTTMDRXX:1:2106:5665:23954 1:N:0:GTCGGAGC+GGTTATAA	-	p201	4284	ATCGACGCTCAAGTCAGAGGTGGCGAAACCCGACAGGACTATAAAGATACCAGGCGTTTCCCCCTGGAAGCTCCCTCGTGCGCTCTCCTGTTCCGACCCTG	FF:F:FFFF,FFFFFFFF,FFF:FFFF:F:FF,FFFFFFFFFFFFF:F,,FFFFF:F:FFFFFFFFF:FFFFFF:,FFFF:FFFFF:FFFFFFFFFFFFFF	0
A00817:23:HHTTMDRXX:1:2212:15411:30812 1:N:0:GTCGGAGC+GGTTATAA	+	p201	4287	GACGCTCAAGTCAGAGGTGGCGAAACCCGACAGGACTATAAAGATACCAGGCGTTTCCCCCTGGAAGCTCCCTCGTGCGCTCTCCTGTTCCGACCCTGCCG	FFFFFFFFFFFFFFFFFFFFFFFF:FFFFFFFFFFFFFFFFFFFFFFFFFFFFFFF:FFFFFFFFFFFFFFFFFFFFFFFFFFFFFFFFFFFFFFFFFFF:	0
A00817:23:HHTTMDRXX:1:2145:32398:18897 1:N:0:GTCGGAGC+GGTTATAA	+	p201	4292	TCAAGTCAGAGGTGGCGAAACCCGACAGGACTATAAAGATACCAGGCGTTTCCCCCTGGAAGCTCCCTCGTGCGCTCTCCTGTTCCGACCCTGCCGCTTAC	FFFFFFFFF:FFFFFFFFFFFFFFFFFFFFFFFF:FFFFFFFFFFFFFFFFFFFFFFFFFFFFFFFFFFFFFFFFFFFFFFFFFFFFFFFFFFFFFFFFFF	0
A00817:23:HHTTMDRXX:1:2110:12897:11428 1:N:0:GTCGGAGC+GGTTATTA	+	p201	4295	CGTCAGAGGTGGCGAAACCCGACAGGACTATAAAGATACCAGGCGTTTCCCCCTGGAAGCTCCCTCGTGCGCTCTCCTGTTCCGACCCTGCCGCTTACCGG	,FFF:FFFFFFFFFFFFF:FFFF,FF::FFFFF:FF,:FF:FFFFFFFFFFF:FFFFFFFFF::FFFFF:FFFF:FFF::FFFFFFFFFFFFFFF:F:FFF	0	0:A>C
A00817:23:HHTTMDRXX:1:2145:11397:13213 1:N:0:GTCGGAGC+GGTTATAA	+	p201	4299	AGAGGTGGCGAAACCCGACAGGACTATAAAGATACCAGGCGTTTCCCCCTGGAAGCTCCCTCGTGCGCTCTCCTGTTCCGACCCTGCCGCTTACCGGATAC	FFFFFFFFFFFFFFFFFFFFFFFFF:FFFFFFFFFFFFFFFFFFFFFFFFFFFFFFFFF:FFFFFFFFFFFFFFFFFFFFFFFFFFFFFFFF:FFFFFFFF	0
A00817:23:HHTTMDRXX:1:2168:22978:36777 1:N:0:GTCGGAGC+GGTTATAA	-	p201	4303	GTGGCGAAACCCGACAGGACTATAAAGATACCAGGCGTTTCCCCCTGGAAGCTCCCTCGTGCGCTCTCCTGTTCCGACCCTGCCGCTTACCGGATACCTGT	FFFFFFFFFFFFFFFFFFFFFFFFFFFFFFFFFFFFFFFFFFFFFFFFFFFFFFFFFFFFFFFFFFFFFFFFFFFFFFFFFFFFFFFFFFFFFFFFFFFFF	0
A00817:23:HHTTMDRXX:1:2101:4354:30420 1:N:0:GTCGGAGC+GGTTATAA	-	p201	4305	GGCGAAACCCGACAGGACTATAAATATACCAGGCGTTTCCCCCTGGAAGCTCCCTCGTGCGCTCTCCTGTTCAGACCCTGCCGCTTACCGGATACCTGTCC	,F:FFFFFFFFF,:FFFFFFFFFF,:F:FFF,F,FFFF:F,::F:F,,FFFFFFF:FF:FFF::F:,FFFFF,FF,F,FFFFFFF:F:FFFFFFFFFF:FF	0	28:C>A,76:G>T
A00817:23:HHTTMDRXX:1:2212:22996:1579 1:N:0:GTCGGAGC+GGTTATAA	+	p201	4308	GAAACCCGACAGGACTATAAAGATACCAGGCGTTTCCCCCTGGAAGCTCCCTCGTGCGCTCTCCTGTTCCGACCCTGCCGCTTACCGGATACCTGTCCGCC	FFFFFFFFFFFFFFFFFFFFFFFFFFFFFFFFFFFFFFFFFFFFFFFFFFFFFFFFFFFFFFFFFFFFFFFFFFFFFFFFFFFFFFFFF:FFFFFFFFFFF	0
A00817:23:HHTTMDRXX:1:2146:32280:17754 1:N:0:GTCGGAGC+GGGTATAA	-	p201	4312	CCCGACAGGACTATAAAGATACCAGGCGTTTCCCCCTGGAAGCTCCCTCGTGCGCTCTCCTGTTCCGACCCTGCCGCTTACCGGATACCTGTCCGCCTTTC	FFFFFFFFF,FFFFFFFF,F,::FFFFF,FFF:FFF:FFFFFFFFFFFFFFFFFFFFF:FFFFFFFFFFF:FFFFFFFFFFFFFFFFFFFFFFFFFFFFFF	0
A00817:23:HHTTMDRXX:1:2138:2356:11240 1:N:0:GTCGGAGC+GGGTATAA	+	p201	4314	CGACAGGACTATAAAGATACCAGGCGTTTCCCCCTGGAAGCTCCCTCGTGCGCTCTCCTGTTCCGACCCTGCCGCTTACCGGATACCTGTCCGCCTTTCTC	FFFF:FFF:F,,FFFFF:FFFFF:FF::FFF:F:FFF,FFF:FF::F,FFFFFFFFF,:F,FFFFFFFFFF:FF::FFFFF:FF,FFFFFF:FFFFFFFFF	0
A00817:23:HHTTMDRXX:1:2162:23909:33661 1:N:0:GTCGGAGC+GGTTATAA	-	p201	4316	ACAGGACTATAAAGATACCAGGCGTTTCCCCCTGGAAGCTCCCTCGTGCGCTCTCCTGTTCCGACCCTGCCGCTTACCGGATACCTGTCCGCCTTTCTCCC	FFFFFFFFFFF:FF,F:FFFFFFFFFFFFFFFFFFFFFFFFFFFFFFFFFFFFFFFFF:FFFFFFFFFFFFFFFFFFFFFFFFFFFFFFFFFFFFFFFFFF	0
A00817:23:HHTTMDRXX:1:2211:21242:13072 1:N:0:GTCGGAGC+GGTTATAA	-	p201	4318	CGGACTATAAAGATACCAGGCGTTTCCCCCTGGAAGCTCCCTCGTGCGCTCTCCTGTTCCGACCCTGCCGCTTACCGGATACCTGTCCGCCTTTCTCCCTT	,:FFFFFFFF::,F,FFFFFFFFFFFFFFFFFFFFFFFFFFFFFFFFFFFFFFFFFFFFFFFFFFFFFFFFFFFFFFFFFFFFFFFFFFFFFFFFFFFFFF	0	100:A>C
A00817:23:HHTTMDRXX:1:2208:25328:26412 1:N:0:GTCGGAGC+GGTTATAA	+	p201	4321	ACTATAAAGATACCAGGCGTTTCCCCCTGGAAGCTCCCTCGTGCGCTCTCCTGTTCCGACCCTGCCGCTTACCGGATACCTGTCCGCCTTTCTCCCTTCGG	FFFFFFFFFFFFFFFFFFFFFFFFFFFFFFFFFFFFFFFFFFFFFFFFFFFFFFFFFFFFFFFFFFFFFFFFFFFFFFFFFFFFFFFFFFFFFFFFFFFFF	0
A00817:23:HHTTMDRXX:1:2101:4924:21418 1:N:0:GTCGGAGC+GGTTATAA	-	p201	4322	ATATAAAGATACCAGGCGTTTCCCCCTGGAAGCTCCCTCGTGCGCTCTCCTGTTCCGACCCTGCCGCTTACCGGATACCTGTCCGCCTTTCTCCCTTCGGG	,FFFFFFF:,FFFFFFFFFFFFFFFFF:FFFFFFFFFFFFFFFFFFFF,FFFFFFFFFFFFFFFFFFFFFFFFFFFFFFFFF:FFFFFF:FFFFFFFFFF:	0	100:C>A
A00817:23:HHTTMDRXX:1:2134:7627:2237 1:N:0:GTCGGAGC+GGTTATAA	-	p201	4326	AAAGATACCAGGCGTTTCCCCCTGGAAGCTCCCTCGTGCGCTCTCCTGTTCCGACCCTGCCGCTTACCGGATACCTGTCCGCCTTTCTCCCTTCGGGAAGC	F,FFFFFFF,FF:FFFFFF:FFFFFFFFFF:FFFFFFFFFFFFFFFFFFF:FFFFFFFFFFFFFFFFFFFFFFFF,FFFFFFFF:FFFFFF:FFFFFFFFF	0
A00817:23:HHTTMDRXX:1:2237:28212:36855 1:N:0:GTCGGAGC+GGTTATAA	-	p201	4327	AAGATACCAGGCGTTTCCCCCTGGAAGCTCCCTCGTGCGCTCTCCTGTTCCGACCCTGCCGCTTACCGGATACCTGTCCGCCTTTCTCCCTTCGGGAAGCG	FFFFFFFFF:FFFF:FFFFFFFFFFFFFFFFFFFFFFFFF:FFFFFF:FFFF:FFF,FFFFFFFFFFFFFFFFFFFF:FFFFFFFF:FFFFFFFFFFFFFF	0
A00817:23:HHTTMDRXX:1:2116:6804:34757 1:N:0:GTCGGAGC+GGTTATAA	+	p201	4340	GTTCCCCCTGGAAGCTCCCTCGTGCGCTCTCCTGTTCCGACCCTGCCGCTTACCGGATACCTGTCCGCCTTTCTCCCGTCGGGAAGCGTGGCGCTGTCTCA	,,::FF:,FFF,FF:FFF:FFFFFFFFFFFFFFFFFFFFF:FFFFFFFFFF,F:FFFF,FFFFFF:F,F::FF:FF,:FFFFFF:FFFFFF,F:F,,:F,:	0	0:T>G,77:T>G,95:T>G
A00817:23:HHTTMDRXX:1:2207:28953:4695 1:N:0:GTCGGAGC+GGTTATAA	-	p201	4348	GGGAAGCTCCCTCGTGCGCTCTCCTGTTCCGACCCTGCCGCTTACCGGATACCTGTCCGCCTTTCTCCCTTCGGGAAGCGTGGCGCTTTCTCATAGCTCAC	,FFFFFF:FFF,FFFFFFFFFFFFFF,::FFF,FFFFFFFFFFFFFFFFFFFF,FFFFFFF,F::FFFFFFFFFFFFFFFFFFFFFFFFFFF:FFFFFFFF	0	100:T>G
A00817:23:HHTTMDRXX:1:2110:8440:28729 1:N:0:GTCGGAGC+GGTTATAA	-	p201	4357	CCTCGTGCGCTCTCCTGTTCCGACCCTGCCGCTTACCGGATACCTGTCCGCCTTTCTCCCTTCGGGAAGCGTGGCGCTTTCTCATAGCTCACGCTGTAGGT	FFFFFFFFFFFFFFFFFFFFFFFFFFFFFFFFFFFFFFFFFFFFFFFFFFFFFFFFFFFF:,FFFFFFFFF:FFFFF,FFFFFFFFFFFFFFFFFFFFFFF	0
A00817:23:HHTTMDRXX:1:2237:14488:17190 1:N:0:GTCGGAGC+GGTTATAA	+	p201	4358	CTCGTGCGCTCTCCTGTTCCGACCCTGCCGCTTACCGGATACCTGTCCGCCTTTCTCCCTTCGGGAAGCGTGGCGCGTTCTCATAGCTCACGCTGTAGGTC	FFFFFFFFF:FFFFFFF:FF:F:F,F:FFFFF,FFFFFFFFFFFF,FFFFF:F:FFFF:F,F:FFFFFFFFFFFFF,F,,,FF,F:FFFFFF:,F:FFFF,	0	76:T>G,100:A>C
A00817:23:HHTTMDRXX:1:2264:14488:6637 1:N:0:GTCGGAGC+GGTTATAA	-	p201	4362	TGCGCTCTCCTGTTCCGACCCTGCCGCTTACCGGATACCTGTCCGCCTTTCTCCCTTCGGGAAGCGTGGCGCTTTCTCATAGCTCACGCTGTAGGTATCTC	FFFFFFFFFFFF:FFFFFFFFFFFFFFFFFFFFFFFFFFFFFFFFFFFFFFFFFFFFFFFFFFFFFFFFFFFFFFFFFFFFFFFFFFFFFFFFFFFFFFFF	0
A00817:23:HHTTMDRXX:1:2117:22092:12258 1:N:0:GTCGGAGC+GGTTATAA	+	p201	4372	TGTTCCGACCCTGCCGCTTACCGGATACCTGTCCGCCTTTCTCCCTTCGGGAAGCGTGGCGCTTTCTCATAGCTCACGCTGTAGGTATCTCAGTTCGGTGT	FFFFFFFFFFFFFFFFFFFFFFFFFFFFFFFFFFFFFFFFFFFFFFFFFFFFFFFFFFFFFF::FF:FFFFFFFFFFFFFFFFFFFFFFFFFFFFFFFFFF	0
A00817:23:HHTTMDRXX:1:2123:18692:23657 1:N:0:GTCGGAGC+GGTTATAT	+	p201	4373	GTTCCGACCCTGCCGCTTACCGGATACCTGTCCGCCTTTCTCCCTTCGGGAAGCGTGGCGCTTTCTCATAGCTCACGCTGTAGGTATCTCAGTTCGGTGTA	FFFFFFFFF:FFFFFFFFFF:FFFFFFFFFFFFFF:FFFFFFFFFFFFFFFFFFFFFF:FF,FFFFFFF:FFFFFFFF:FFFFF,:FFFFFFFFFFFFFFF	0
A00817:23:HHTTMDRXX:1:2262:2871:30577 1:N:0:GTCGGAGC+GGTTATAA	+	p201	4377	CGACCCTGCCGCTTACCGGATACCTGTCCGCCTTTCTCCCTTCGGGAAGCGTGGCGCTTTCTCATAGCTCACGCTGTAGGTATCTCAGTTCGGTGTAGGTC	FFFFFFFFFFFFFFF:FFFFFFFFFFFFFFFFF:FFFFFFFFFFFFF::FFFFFFFFF:FFF:FFFFFFFFFFFFFFFFF:FFFFFFFFFFFFFFFFFFFF	0
A00817:23:HHTTMDRXX:1:2172:8440:13636 1:N:0:GTCGGAGC+GGTTATAA	-	p201	4378	GACCCTGCCGCTTACCGGATACCTGTCCGCCTTTCTCCCTTCGGGAAGCGTGGCGCTTTCTCATAGCTCACGCTGTAGGTATCTCAGTTCGGTGTAGGTCG	FFFFFFFFFFF:FFFFFFFFFFFFFFFFFFFFFFFFFFFFFFFFFFFFFFFFFFFFFFFFFFFFFFFFFFFFFFFFFFFFFFFFF,FFFFFFFFFFFFFFF	0
A00817:23:HHTTMDRXX:1:2174:32796:26944 1:N:0:GTCGGAGC+GGTTATAA	-	p201	4382	CTGCCGCTTACCGGATACCTGTCCGCCTTTCTCCCTTCGGGAAGCGTGGCGCTTTCTCATAGCTCACGCTGTAGGTATCTCAGTTCGGTGTAGGTCGTTCG	F:FFFFFFFFFFFFFFFFFFFFF:FFFFFFFFFFFFFFF:FFFFFFF:FFFFFFFFFFF:FFFFFFFF:F:F:FFFFFFFFFFFF:FFFFFFFF:FFFFFF	0
A00817:23:HHTTMDRXX:1:2154:32163:35055 1:N:0:GTCGGAGC+GGTTATAA	+	p201	4388	CTTACCGGATACCTGTCCGCCTTTCTCCCTTCGGGAAGCGTGGCGCTTTCTCATAGCTCACGCTGTAGGTATCTCAGTTCGGTGTAGGTCGTTCGCTCCAA	:FF:FFFFFFFFFFFFFFFFFF,FFFFFFF,:FFFF,:FFFFFFFF,FFFFFFF:FFFFFFF:,FF:FF::FF,FFFF:FF:,F,F:FFFFFFFFFFFF:,	0
A00817:23:HHTTMDRXX:1:2240:15049:19257 1:N:0:GTCGGAGC+GGTTATAA	-	p201	4394	GGATACCTGTCCGCCTTTCTCCCTTCGGGAAGCGTGGCGCTTTCTCATAGCTCACGCTGTAGGTATCTCAGTTCGGTGTAGGTCGTTCGCTCCAAGCTGGG	:FFFFFFFFFFFFFFFFFF:::F:FFFFFFFFFFFFFFFFFFFFFF,:FFFFFFFFFFFFF:FFFF:FFFF,FFFFFFFFFFFFFFFF:FFFFFF:FFFFF	0
A00817:23:HHTTMDRXX:1:2133:13422:8797 1:N:0:GTCGGAGC+GGTTATAA	+	p201	4400	CTGTCCGCCTTTCTCCCTTCGGGAAGCGTGGCGCTTTCTCATAGCTCACGCTGTAGGTATCTCAGTTCGGTGTAGGTCGTTCGCTCCAAGCTGGGCTGTGT	:FFFFFFFFFFFFFFFFFFFFFFFFFFFFFFFFFFFFFFFFFFFFFFFFFF,FF:FFFFFFFFFFFFFFFFFFFFFFFFFFFFFFFFFFFFFFFFFFF,F,	0
A00817:23:HHTTMDRXX:1:2160:12165:27727 1:N:0:GTCGGAGC+GGTTATAA	+	p201	4401	TGTCCGCCTTTCTCCCTTCGGGAAGCGTGGCGCTTTCTCATAGCTCACGCTGTAGGTATCTCAGTTCGGTGTAGGTCGTTCGCTCCAAGCTGGGCTGTGTG	FFFFFFF:FFFFFFFFF:FFFFFF:FFFFFFFFFFFFFFFFFFFFFFFFFFFFFFFF,FFFFFFFFFFFFFFFFFFFFFFFFFFFFFFFFFFFFFFFFFF:	0
A00817:23:HHTTMDRXX:1:2140:30915:18615 1:N:0:GTCGGAGC+GGTTATAA	+	p201	4408	CTTTCTCCCTTCGGGAAGCGTGGCGCTTTCTCATAGCTCACGCTGTAGGTATCTCAGTTCGGTGTAGGTCGTTCGCTCCAAGCTGGGCTGTGTGCACGAAC	FFF:,:FFF:F:FF:F::FF:FFFF:FFFFFFFFFFFFFFFF,,FFFFFF:FFFFFFF,FFFFFFFFFF:FFFFFFFF:::FFF:F,,,F::FFFFFFF,F	0
A00817:23:HHTTMDRXX:1:2135:17906:29058 1:N:0:GTCGGAGC+GGTTATAA	+	p201	4409	TTTCTCCCTTCGGGAAGCGTGGCGCTTTCTCATAGCTCACGCTGTAGGTATCTCAGTTCGGTGTAGGTCGTTCGCTCCAAGCTGGGCTGTGTGCACGAACC	FFFFFFFF:FFFFFFFFFFFFFFFFFFFFFFFFFFFFFFFFFFFFFFFFFFFFFFFFFFFFFFFFFFFFFFFFFFFFFFFFFFFFFFFFFFFFFFFFFFFF	0
A00817:23:HHTTMDRXX:1:2119:22571:3693 1:N:0:GTCGGAGC+GGTTATAA	+	p201	4410	TTCTCCCTTCGGGAAGCGTGGCGCTTTCTCATAGCTCACGCTGTAGGTATCTCAGTTCGGTGTAGGTCGTTCGCTCCAAGCTGGGCTGTGTGCACGAACCC	FFFFFFF:FFFFFF,FFFFFFFFFFFFFFFFFFFFFFFFFFFFFFFFFFFFFFFFFFFFFFFFFFF:FFF:FFFFFFFFFFFF:FFFFFF:FFFFFFFFFF	0
A00817:23:HHTTMDRXX:1:2248:2980:30577 1:N:0:GTCGGAGC+GGTTATAA	+	p201	4411	TCTCCCTTCGGGAAGCGTGGCGCTTTCTCATAGCTCACGCTGTAGGTATCTCAGTTCCGTGTAGGTCGTTCGCTCCAAGCTGGGCTGTGTGCACGAACCCC	FFFFFF,,FFFFFFFFFFFFF:FFFFFFF:FFF,:FFFFF:FF,FFFF:FFFFFFFF,F:FFFF:FFF,FFFFF:FFFFFFFFFFF:F,F,F:FF:FFFF:	0	57:G>C
A00817:23:HHTTMDRXX:1:2139:32551:5040 1:N:0:GTCGGAGC+GGTTATAA	+	p201	4412	CTCCCTTCGGGAAGCGTGGCGCTTTCTCATAGCTCACGCTGTAGGTATCTCAGTTCGGTGTAGGTCGTTCGCTACAAGCTGGGCTGTGTGCACGAACCCCC	:FFFF:FFFFFFF:FFFFFFFFF:FFFFF,F,FFFF:FFFFFFFFFFFFFFFFF:FFFFFFFF,FFFFFFFFF,F:FF:FFF,FFFFFF:FFF:FFFFFFF	0	73:C>A
A00817:23:HHTTMDRXX:1:2117:7419:20791 1:N:0:GTCGGAGC+GGTTATAA	+	p201	4415	CCTTCGGGAAGCGTGGCGCTTTCTCATAGCTCACGCTGTAGGTATCTCAGTTCGGTGTAGGTCGTTCGCTCCAAGCTGGGCTGTGTGCACGAACCCCCCGT	FFFFFFFFFFFFFFFFFFFFFFFFFFFFFFFFFFFFFFFFFFF,FFFFFFFFFFF,FFFFFFFFFFFFFFFFFFFFFFFFFFFFFFFFFFFFFFFFFFFFF	0
A00817:23:HHTTMDRXX:1:2220:4725:9048 1:N:0:GTCGGAGC+GGTTATAA	-	p201	4419	CGGGAAGCGTGGCGCTTTCTCATAGCTCACGCTGTAGGTATCTCAGTTCGGTGTAGGTCGTTCGCTCCAAGCTGGGCTGTGTGCACGAACCCCCCGTTCAG	FFFFFFFFFFFFFFFFFFFFFFFFFFFFFFFFFFFFFFFFFFFFFFFFFFFFFFFFFFFFFFFFFFFFFFFFFFFFFFFFFFFFFFFFFFFFFFFFFFFFF	0
A00817:23:HHTTMDRXX:1:2256:2428:20948 1:N:0:GTCGGAGC+GGTTATAA	-	p201	4420	GGGAAGCGTGGCGCTTTCTCTTAGCTCACGCTGTAGGTATCTCAGTTCGGTGTAGGTCGTTCGCTCCAAGCTGGGCTGTGTGCACGAACCCCCCGTTCAGC	F:F,F::FF,FF:FFFFF::,F:::FF,,:,FFFFF:FF:FF:FFFFFFFFFFFFFFFFFFF:FFFF,FF::FFFFFFFFFFFFFFFFFFF:,FFFF,FFF	0	80:A>T
A00817:23:HHTTMDRXX:1:2114:15600:29825 1:N:0:GTCGGAGC+GGTTATAA	-	p201	4422	GAAGCGTGGCGCTTTCTCATAGCTCACGCTGTAGGTATCTCAGTTCGGTGTAGGTCGTTCGCTCCAAGCTGGGCTGTGTGCACGAACCCCCCGTTCAGCCC	F,F,:F:FFFFFFF:F:FFFF,FFFFFFFFFFFFFFFFFFFFFFFFF::FFFF:FFFFFFFFFFFFFFFFF:,:FFFFFF:FFFFFFFFFF:FFFFFFFFF	0
A00817:23:HHTTMDRXX:1:2125:28827:20885 1:N:0:GTCGGAGC+GGTTATAA	-	p201	4423	AAGCGTGGCGCTTTCTCATAGCTCACGCTGTAGGTATCTCAGTTCGGTGTAGGTCGTTCGCTCCAAGCTGGGCTGTGTGCACGAACCCCCCGTTCAGCCCG	,FFFFFFFFFFFFFFFFFF,FFFFFFFFFFFFFFFFFFFFFFFFFFFFFFFFFFFFFFFFFFFFF,FFFFFFFFFFFFFFFFFFFFFFFFFFFFFFFFFFF	0
A00817:23:HHTTMDRXX:1:2201:31060:23156 1:N:0:GTCGGAGC+TGTTATAA	-	p201	4423	AAGCGTGGCGCTTTCTCATAGCTCACGCTGTAGGTATCTCAGTTCGGTGTAGGTCGTTCGCTCCAAGCTGGGCTGTGTGCACGAACCCCCCGTTCAGCCCG	,FFFFFF::F:,FFFFFFFFFFFF::FFF:FFFF::FF:,FFFF:FFFFFFFFFFFF:F:F:FFFFFFFFF,FFFFFFF,FFFFFFFFFFFFFFFFFFFF,	0
A00817:23:HHTTMDRXX:1:2103:5122:23296 1:N:0:GTCGGAGC+GGTTATAA	+	p201	4424	AGCGTGGCGCTTTCTCATAGCTCACGCTGTAGGTATCTCAGTTCGGTGTAGGTCGTTCGCTCCAAGCTGGGCTGTGTGCACGAACCCCCCGTTCAGCCCGA	FFFFFFFFFFF,FFFF:FF:FFFFFFFFF::FFFFFFFFFFFFFFFFFFF:FFFFFFFF:FFFFFFFFFFFFFFFFFFFFFFFFFFFFFFFFFFFFFFFFF	0
A00817:23:HHTTMDRXX:1:2119:11433:9204 1:N:0:GTCGGAGC+GGTTATAA	+	p201	4427	GTGGCGCTTTCTCATAGCTCACGCTGTAGGTATCTCAGTTCGGTGTAGGTCGTTCGCTCCAAGCTGGGCTGTGTGCACGAACCCCCCGTTCAGCCCGACCG	FFFFFFFFFFFFFFFFFFFFFFFFFFFFFFFFFFFFFFFFFFF:FFFFFFFFFFFFFFFFFFFFFFFF:FFF:FFFFFFFFFFFFFFFFFFFFFFFFFFF,	0
A00817:23:HHTTMDRXX:1:2235:5665:10175 1:N:0:GTCGGAGC+GGTTTTAA	+	p201	4441	TAGCTCACGCTGTAGGTATCTCAGTTCGGTGTAGGTCGTTCGCTCCAAGCTGGGCTGTGTGCACGAACCCCCCGTTCAGCCCGACCGCTGCGCCTTATCCG	F,FFF:F,F:FFFFFFF:FFFFFFFFFFFFFFFF:FFFFFFFFFFFFFF::FFF:,FFFFFFFFFFFFF:FFF:,:,:F:FFFFF:FFFFFFFF,FFFFF:	0
A00817:23:HHTTMDRXX:1:2265:12915:12524 1:N:0:GTCGGAGC+GGTTATAA	+	p201	4445	TCACGCTGTAGGTATCTCAGTTCGGTGTAGGTCGTTCGCTCCAAGCTGGGCTGTGTGCACGAACCCCCCGTTCAGCCCGACCGCTGCGCCTTATCCGGTAA	FFFFFFFFFFFFFFFFFFFFFFFFF,FFFFFFFFFFFFFFFFFFFFFFFFFFFFFFFFFFFFFFFFFFFFFFFFFFFFFFFFFFFFFFFFFFFFFFFFFFF	0
A00817:23:HHTTMDRXX:1:2219:23023:9330 1:N:0:GTCGGAGC+GGTTATAA	+	p201	4452	GTAGGTATCTCAGTTCGGTGTAGGTCGTTCGCTCCAAGCTGGGCTGTGTGCACGAACCCCCCGTTCAGCCCGACCGCTGCGCCTTATCCGGTAACTATCGT	FFFFFFFFFFFFFFFFFFFFFF:FFFFFFFFFFFFFFFFFFFFFFFFFFFFFFFFFFFFFFFFFFFFFFFFFFFFFFFFFFFFFFFFFFFFF:FFF,FFF,	0
A00817:23:HHTTMDRXX:1:2228:15727:15577 1:N:0:GTCGGAGC+GGTTATAA	-	p201	4456	GTATCTCAGTTCGGTGTAGGTCGTTCGCTCCAAGCTGGGCTGTGTGCACGAACCCCCCGTTCAGCCCGACCGCTGCGCCTTATCCGGTAACTATCGTCTTG	FFFFFFFFFFFFFFFFFFFFFFFFFFFFFFFFFFFFFFFFFFFFFFFFFFFFFFFFFFFFFFFFFFFFFFFFFFFFFFFFFFFFFFFFFFFFFFFFFFFFF	0
A00817:23:HHTTMDRXX:1:2146:18927:23469 1:N:0:GTCGGAGC+GGTTATAC	-	p201	4460	CTCAGTTCGGTGTAGGTCGTTCGCTCCAAGCTGGGCTGTGTGCACGAACCCCCCGTTCAGCCCGACCGCTGCGCCTTATCCGGTAACTATCGTCTTGAGTC	FF:F:FFFFF,FFFFF,FF,FFFF,FFFFFFFFFFFFFFFFFFFFFFFFFFFFFFFFFFFFFFFFFFFF:FFFFFFFFFFFFFFFFFFFFFFFFFFFFFFF	0
A00817:23:HHTTMDRXX:1:2167:24370:18333 1:N:0:GTCGGAGC+GGTTATAA	+	p201	4464	GTTCGGTGTAGGTCGTTCGCTCCAAGCTGGGCTGTGTGCACGAACCCCCCGTTCAGCCCGACCGCTGCGCCTTATCCGGTAACTATCGTCTTGAGTCCAAC	FFFFFFFFFFFFF:FFFFFFFFFFFFFFFFFFFFFFFFFFFFFFFFFFFFFFFF:FFFFFFFFFFFFFFFFFFFFFFFFFFFFFFFFFFFFFFFFFFFFFF	0
A00817:23:HHTTMDRXX:1:2228:19614:36213 1:N:0:GTCGGAGC+GGTTATAA	+	p201	4467	CGGTGTAGGTCGTTCGCTCCAAGCTGGGCTGTGTGCACGAACCCCCCGTTCAGCCCGACCGCTGCGCCTTATCCGGTAACTATCGTCTTGAGTCCAACCCG	FFFF:FFFFFFFFFFFFFFFFFFFFFFFFFFFFFFFFFFFFFFFFFFFFFFFFFFF:FFFFFFFFFFFFFFFFFFFFF:FF,FFF:FFFFFFFFF,FFFF:	0
A00817:23:HHTTMDRXX:1:2119:27968:24784 1:N:0:GTCGGAGC+GGTTATAA	-	p201	4484	TCCAAGCTGGGCTGTGTGCACGAACCCCCCGTTCAGCCCGACCGCTGCGCCTTATCCGGTAACTATCGTCTTGAGTCCAACCCGGTAAGACACGACTTATC	FFFF:F:FFF::F:FFFF:FFF,FF,FFFF:FFFF,:FFFFFFF:FFFF:,FFFFF:,FFF::FFFF:F:FF,FFFFFFF:FFFFFFF::F:FF,FFFF,F	0
A00817:23:HHTTMDRXX:1:2112:21169:5337 1:N:0:GTCGGAGC+GGTTATAA	+	p201	4486	CAAGCTGGGCTGTGTGCACGAACCCCCCGTTCAGCCCGACCGCTGCGCCTTATCCGGTAACTATCGTCTTGAGTCCAACCCGGTAAGACACGACTTATCGC	FFFFFFFFFF:FFFFFFFFFFFFFFFFFFFFFFFFFF:FFFFFFFFFFFFFFFFFFFFFFFFFFFFFFFFFFFFFFFFFFFFFFFFFFFFFFFFFFFFFFF	0
A00817:23:HHTTMDRXX:1:2106:28718:35759 1:N:0:GTCGGAGC+GGTTATAA	-	p201	4490	CTGGGCTGTGTGCACGAACCCCCCGTTCAGCCCGACCGCTGCGCCTTATCCGGTAACTATCGTCTTGAGTCCAACCCGGTAAGACACGACTTATCGCCACT	F:FFFFFFFFFFFFFFFFFFFFFFFFFFFFFFFFFFFFFFFFFFFFF:FFFFFFFFFFFFFFFF:FFFFFFFFFFFFFFFFFFFFFFFFFFFFFFFFFFFF	0
A00817:23:HHTTMDRXX:1:2156:12961:3552 1:N:0:GTCGGAGC+GGGTATAA	+	p201	4490	CTGGGCTGTGTGCACGAACCCCCCGTTCAGCCCGACCGCTGCGCCTTATCCGGTAACTATCGTCTTGAGTCCAACCCGGTAAGACACGACTTATCGCCACT	FFFFFFF:FFF:FFFFFFFFFF:FFFFFFFFFFF:FFFFFF,FF,FF,FFFFF:F:F::FFFFFFF,FFF:FF,FF:FF:FFFF:FFFFFFFFFF,FF,FF	0
A00817:23:HHTTMDRXX:1:2204:25889:26256 1:N:0:GTCGGAGC+GGTTATAA	+	p201	4490	CTGGGCTGTGTGCACGAACCCCCCGTTCAGCCCGACCGCTGCGCCTTATCCGGTAACTATCGTCTTGAGTCCAACCCGGTAAGACACGACTTATCGCCACT	,:FFFFFFFFFFFFFFFFF:FFFFFFFFFF:FFFFFFFFFFFFFFFFF:FFFFFFFFFFFFF,F:FFFFFFF:FFFFFFFF:FFFFFFF:FFFFFFFFFF:	0
A00817:23:HHTTMDRXX:1:2144:21956:28369 1:N:0:GTCGGAGC+GGTTATAA	-	p201	4503	ACGAACCCCCCGTTCAGCCCGACCGCTGCGCCTTATCCGGTAACTATCGTCTTGAGTCCAACCCGGTAAGACACGACTTATCGCCACTGGCAGCAGCCACT	FFFFFFFFFFFFFFFFFFFFFFFFFFFFFFFFFFFFFFFFFFFFFFFFFFFFFFFFFFFFFFFFFFFFFFFFFFFFFFFFFFFFFFFFFFFFFFFFFFFFF	0
A00817:23:HHTTMDRXX:1:2165:9381:14951 1:N:0:GTCGGAGC+GGTTATAA	+	p201	4503	ACGAACCCCCCGTTCAGCCCGACCGCTGCGCCTTATCCGGTAACTATCGTCTTGAGTCCAACCCGGTAAGACACGACTTATCGCCACTGGCAGCAGCCACT	:FFFFFFFFFFFFFFFFFFFFFFFFFFFFFFF:FFFFFFF:FFFFFFFFFFFFFFFFFFFFFFFFFFFFFFFFFFFFFFFFFFFFFFFFFFFFF,FFF,FF	0
A00817:23:HHTTMDRXX:1:2150:16188:28025 1:N:0:GTCGGAGC+GGTTATAA	-	p201	4518	CGCCCGACCGCTGCGCCTTATCCGGTAACTATCGTCTTGAGTCCAACCCGGTAAGACACGACTTATCGCCACTGGCAGCAGCCACTGGTAACAGGATTAGC	,FFFFF,FFFFF:FFF,,F:,F:FFFFFF:FFFFF,FFFFFFFFFFFFF:FF,FFFFFFFFFFF::FFFFFF:FFFF:FF:FFFFFFFFF,FF:FFFFFFF	0	100:A>C
A00817:23:HHTTMDRXX:1:2150:16043:28275 1:N:0:GTCGGAGC+GGTTATAA	-	p201	4518	AGCCCGACCGCTGCGCCTTATCCGGTAACTATCGTCTTGAGTCCAACCCGGTAAGACACGACTTATCGCCACTGGCAGCAGCCACTGGTAACAGGATTAGC	F:F,:F,,::FFF:F:FFFF:F,FFFFFFFFF:FFF::FF,F:FFFFFFF:FFF:FFFFFFFFF::FF:,F,F,FF::FFFFFF:F:FFF,FFFF,:FFFF	0
A00817:23:HHTTMDRXX:1:2239:14470:35196 1:N:0:GTCGGAGC+GGTTATAA	-	p201	4520	CCCGACCGCTGCGCCTTATCCGGTAACTATCGTCTTGAGTCCAACCCGGTAAGACACGACTTATCGCCACTGGCAGCAGCCACTGGTAACAGGATTAGCAG	FF:FFFFFFFFFFFFFFF,FFFFFFFFFFFFFFFFF:F:FFFFFFFFFFFFFFF:FFFFFFFFFFFFFFFFFFFFFFFFFFFFFFFF::FFFFFFFFFFFF	0
A00817:23:HHTTMDRXX:1:2246:14416:8202 1:N:0:GTCGGAGC+GGTTATAA	+	p201	4520	CCCGACCGCTGCGCCTTATCCGGTAACTATCGTCTTGAGTCCAACCCGGTAAGACACGACTTATCGCCACTGGCAGCAGCCACTGGTAACAGGATTAGCAG	FFFFFFFFFFFFFFFFF,FFFFFFFFF:FFFFFF:FFFFFFFFFFFFFFFFFFFF:FFFFFFFFFFFFF:FFFF:FFFFFF:FFFFFFF:,FFFFF:FFFF	0
A00817:23:HHTTMDRXX:1:2120:8929:25285 1:N:0:GTCGGAGC+GGTTATAA	-	p201	4529	TGCGCCTTATCCGGTAACTATCGTCTTGAGTCCAACCCGGTAAGACACGACTTATCGCCACTGGCAGCAGCCACTGGTAACAGGATTAGCAGAGCGAGGTA	:FFFFF:FF,FFFF,:FFFF,FFFFFFFFFFFFFFFFFFFFFFFFFFFF:FFFFFFFFFFFFFFFFFFFFFFFFFFF:FFFFFFFFFFFFFFFFFFFFFFF	0
A00817:23:HHTTMDRXX:1:2235:32280:6324 1:N:0:GTCGGAGC+GGTTATAA	-	p201	4530	GCGCCTTCTCCGGTAACTATCGTCTTGAGTCCAACCCGGTAAGACACGACTTATCGCCACTGGCAGCAGCCACTGGTAACAGGATTAGCAGAGCGAGGTAT	FFF,F,F,,FFFFFFFF,FFFFFFFFFFFFFFFFFFFFFFFFFFFFFF,FFFFFFFFFFFFFFFFFF:FFFFF:FFFF:FFFFFFFFFFFFFFFFFFFFFF	0	93:A>C
A00817:23:HHTTMDRXX:1:2204:10330:35196 1:N:0:GTCGGAGC+GGTTATAA	-	p201	4539	CCGGTAACTATCGTCTTGAGTCCAACCCGGTAAGACACGACTTATCGCCACTGGCAGCAGCCACTGGTAACAGGATTAGCAGAGCGAGGTATGTAGGCGGT	FFF,,FFF,FFFFFFFFFFFFFFF:FFFFFFFFFFFFFFFFFFFFFFFFFFFFFFFFFFFFFFFFFFFFFFFFFFFFFFFFFFFFFFFFFFFFFFFFFFFF	0
A00817:23:HHTTMDRXX:1:2221:15917:14372 1:N:0:GTCGGAGC+GGTTATAA	-	p201	4541	GGTAACTATCGTCTTGAGTCCAACCCGGTAAGACACGACTTATCGCCACTGGCAGCAGCCACTGGTAACAGGATTAGCAGAGCGAGGTATGTAGGCGGTGC	FFFFFFFFFFFF,:FF:FFFFFFFFFFFFF,FFFFFFFFF:,FFFFFFF:FFFFFFFFFFFFF,F,FFFFFF:FFFF:FFFFFFFFFFFFF,FFFFFFFFF	0
A00817:23:HHTTMDRXX:1:2227:6081:10895 1:N:0:GTCGGAGC+GGTTATAA	+	p201	4541	GGTAACTATCGTCTTGAGTCCAACCCGGTAAGACACGACTTATCGCCACTGGCAGCAGCCACTGGTAACAGGATTAGCAGAGCGAGGTATGTAGGCGGTGA	F,F:FFFFF:FFFFF,:,FFF:FF:FFFFFFFFFFFFFFFFFF:FFFFFFFFFFFFF:FFFFFFFFFF,F::FF,FFFF,FFFFFFFFF:FFFFF,F,::,	0	100:C>A
A00817:23:HHTTMDRXX:1:2233:10628:19210 1:N:0:GTCGGAGC+GGTTATAA	-	p201	4542	GTAACTATCGTCTTGAGTCCAACCCGGTAAGACACGACTTATCGCCACTGGCAGCAGCCACTGGTAACAGGATTAGCAGAGCGAGGTATGTAGGCGGTGCT	:,F,FF:,FF,FF,FFF:FFFFFFFFF:::F:FFFFFF:::,FFFFFF,FFFFFF:FFFFF:FFFFFF:FFF:::FF:FFFFFFFFFFFFFFFFFFFFFFF	0
A00817:23:HHTTMDRXX:1:2152:4978:26459 1:N:0:GTCGGAGC+GGTTATAA	+	p201	4543	TAACTATCGTCTTGAGTCCAACCCGGTAAGACACGACTTATCGCCACTGGCAGCAGCCACTGGTAACAGGATTAGCAGAGCGAGGTATGTAGGCGGTGCTA	FFFFFFFFFFFFFF:FFFFFFFFFFFFFFFFFFFFFFFFFFFFFFFFFFFFFF:FFFFFFFFFFFFFFFFFFFFFFFFFFFFFFFFFFFFFFFFFFFFFFF	0
A00817:23:HHTTMDRXX:1:2164:9579:25535 1:N:0:GTCGGAGC+GGTTATAA	-	p201	4546	CTATCGTCTTGAGTCCAACCCGGTAAGACACGACTTATCGCCACTGGCAGCAGCCACTGGTAACAGGATTAGCAGAGCGAGGTATGTAGGCGGTGCTACAG	FFFFFFFFFFFFFFFFFFFFFFFFFFFFFFFFFFFFFFFFFFFFFFFFFFF:FFFFFFFFFFFFFFFFFFFFFFFFFFFFFFFFF:FFFFFFFFFFFFFF:	0
A00817:23:HHTTMDRXX:1:2108:10556:34397 1:N:0:GTCGGAGC+GGTTATAA	+	p201	4552	TCTTGAGTCCAACCCGGTAAGACACGACTTATCGCCACTGGCAGCAGCCACTGGTAACAGGATTAGCAGAGCGAGGTATGTAGGCGGTGCTACAGAGTTCT	FFFFFFFFFFFFFFFFFFFFFFFFFFFFFFFFFFFFFFFFFFFFFFFFFFFFFFFF,FFFFFFFFFFFFFFFFFFFFFFFFFFFFFF:FFF,FFFFFFFF:	0
A00817:23:HHTTMDRXX:1:2140:4652:19163 1:N:0:GTCGGAGC+GGGTATAA	-	p201	4552	TCTTGAGTCCAACCCTGTAAGACACGACTTATCGCCACTGGCAGCAGCCACTGGTAACAGGATTAGCAGAGCGAGGTATGTAGGCGGTGCTACAGAGTTCT	,F:F,F,FFF:FFFF,F,FF:F,FFFFFF:FF:FFFFFF:FFFFFF:FFFFFFFF,FFFFF:FFFFFFFFFFF::FF:FFFFFFFFFFFFFFFFFFFFFFF	0	85:G>T
A00817:23:HHTTMDRXX:1:2174:21856:27790 1:N:0:GTCGGAGC+GGTTATAA	+	p201	4552	TCTTGAGTCCAACCCGGTAAGACACGACTTATCGCCACTGGCAGCAGCCACTGGTAACAGGATTAGCAGAGCGAGGTATGTAGGCGGTGCTACAGAGTTCT	,F:FFFFFFFFFFFFFFF:FF:F:FFFFFFF:FF,:FFFF:FF:FFFFFFFFFF:FFFF:FFFFFFFFFF,FF,FFFF:FFF:FFF:,F,FFFFFFFFFFF	0
A00817:23:HHTTMDRXX:1:2175:26485:25880 1:N:0:GTCGGAGC+GGTTATAA	-	p201	4553	CTTGAGTCCAACCCGGTAAGACACGACTTATCGCCACTGGCAGCAGCCACTGGTAACAGGATTAGCAGAGCGAGGTATGTAGGCGGTGCTACAGAGTTCTT	FFFFFFFFFFFFFFFF:FFFFFFFFFFFFFFFFFFFFFFFFFFFFFFFFFFFFFFFFFFFFFFFFFFFFFFFFFFFFFFFFFFFFFFFFFFFFFFFFFFFF	0
A00817:23:HHTTMDRXX:1:2247:21775:20290 1:N:0:GTCGGAGC+GGTTATAA	+	p201	4553	CTTGAGTCCAACCCGGTAAGACACGACTTATCGCCACTGGCAGCAGCCACTGGTAACAGGATTAGCAGAGCGAGGTATGTAGGCGGTGCTACATAGTTCTT	FFFFFFFFFFFFFFFFFFFFFFFFFFFFFFFFFFFFFFFFFFFFFFFFFFFFFFF,:FFFFFFFFF:FFFFFFFFFFFFFFFFFFF:FFFFF,,FFFFFF,	0	93:G>T
A00817:23:HHTTMDRXX:1:2209:30029:24158 1:N:0:GTCGGAGC+GGTTATAA	+	p201	4557	AGTCCAACCCGGTAAGACACGACTTATCGCCACTGGCAGCAGCCACTGGTAACAGGATTAGCAGAGCGAGGTATGTAGGCGGTGCTACAGAGTTCTTGAAG	FFFFFFFFFFFFFFFFFF:FFFFF:FFFFFFFFFFFFFFFFFFFFFFFFFFFFFFFFFFFFFFFFFFFFFFFFFFFFFFFFF:FFFFFFFFFFFFFFFFFF	0
A00817:23:HHTTMDRXX:1:2272:1226:9659 1:N:0:GTCGGAGC+GGTTATAA	+	p201	4562	AACCCGGTAAGACACGACTTATCGCCACTGGCAGCAGCCACTGGTAACAGGATTAGCAGAGCGAGGTATGTAGGCGCTGCTACAGAGTTCTTGAAGTGGTG	,,FFFFFFFFF,FFFF:FFFFFFFFFFFFF,FFFFFFFFFFFFFFFFFFFFFFFFFFFF,FFFFFFFFFFF:FFFFFFFFFFFFFFFFFFFFFFFFFFFFF	0	76:G>C
A00817:23:HHTTMDRXX:1:2214:3604:31375 1:N:0:GTCGGAGC+GGTTATAA	+	p201	4570	AAGACACGACTTATCGCCACTGGCAGCAGCCACTGGTAACAGGATTAGCAGAGCGAGGTATGTAGGCGGTGCTACAGAGTTCTTGAAGTGGTGGCCTAACT	FFFFF:FFFFFFFFFFFFFFFFFFFFFFFFFFFFFFFFFFFFFFFFFFFFFFFFFFFFFFFFFFFFFFFFFFFFFFFFFFF:FFFFFFFFFFFFFFFFFFF	0
A00817:23:HHTTMDRXX:1:2143:24216:17253 1:N:0:GTCGGAGC+GGTTATAA	+	p201	4584	CGCCACTGGCAGCAGCCACTGGTAACAGGATTAGCAGAGCGAGGTATGTAGGCGGTGCTACAGAGTTCTTGAAGTGGTGGCCTAACTACGGCTACACTAGA	FFFFFFFFFFFFFFFFFFFFFFFF:FFFFFFFFFFFFFFFFFFFFFFFFFFFFFF,FFFFF:FFF,FFFFFFFFFFFFFFFFFFFFFFFFFFFFFFFF:FF	0
A00817:23:HHTTMDRXX:1:2256:6623:17033 1:N:0:GTCGGAGC+GGTTATAA	+	p201	4584	CGCAACTGGCAGCAGCCACTGGTAACAGGATTAGCAGAGCGAGGTATGTAGGCGGTGCTACAGAGTTCTTGAAGTGGTGGCCTAACTACGGCTACACTAGA	FFF,FF,:FFFFFF:,F::FFF,:FFF:,F,:FF,FF,,,F,,FF,FFF,,,F:,F:,FFFF,FF,:,FFFFF,,:,FFF:FF::F,FFFFF:FF,FFF,:	0	3:C>A
A00817:23:HHTTMDRXX:1:2101:4915:21402 1:N:0:GTCGGAGC+GGTTATAA	+	p201	4587	CACTGGCAGCAGCCACTGGTAACAGGATTAGCAGAGCGAGGTATGTAGGCGGTGCTACAGAGTTCTTGAAGTGGTGGCCTAACTACGGCTACACTAGAAGG	FFFFFFFFFFFFFFFFFFFFFFFFFFFFFFFFFFFFFFFFFFFFFFFFFFFFFFFFFFFFFFFFFFFFFFFFFFFFFFFFFFFFFFFFFFFFFF,FFF:FF	0
A00817:23:HHTTMDRXX:1:2201:27218:35603 1:N:0:GTCGGAGC+GGTTATAA	-	p201	4600	CACTGGTAACAGGATTAGCAGAGCGAGGTATGTAGGCGGTGCTACAGAGTTCTTGAAGTGGTGGCCTAACTACGGCTACACTAGAAGGACAGTATTTGGTA	FFF,FFFFFFFFFFFFFFFFFFFFFFFF:FFFFFFFFFFFFFFFFFFFFFFFFFFFFFFFF:FFFFFFFFFFFFFFFFFFFFFFFFFFFFFFFFFFFFFFF	0
A00817:23:HHTTMDRXX:1:2237:26856:18317 1:N:0:GTCGGAGC+GGTTATAA	-	p201	4603	TGGTAACAGGATTAGCAGAGCGAGGTATGTAGGCGGTGCTACAGAGTTCTTGAAGTGGTGGCCTAACTACGGCTACACTAGAAGGACAGTATTTGGTATCT	,:FFF:F:FF:FFFFFFFFFFFFFFFFFFFFFFFFFFFFFFFFFFFFFFFFFFFF,:FFFFFFF:FFFFFFFFFFFFFFFFFFFFFFFFFFFFFFFFFFFF	0
A00817:23:HHTTMDRXX:1:2108:31665:18568 1:N:0:GTCGGAGC+GGTTATAA	-	p201	4604	GGTAACAGGATTAGCAGAGCGAGGTATGTAGGCGGTGCTACAGAGTTCTTGAAGTGGTGGCCTAACTACGGCTACACTAGAAGGACAGTATTTGGTATCTG	,FFFFFFF:FF:FF:FF,FFFFFFFFFFFFFF:,FFFFFFFF:FFFF:FFFFFFFFFFFFFFFFFFFFFFF:,FFFFFFFFFFFFFFFF:FFFFFFFFFFF	0
A00817:23:HHTTMDRXX:1:2123:9372:31344 1:N:0:GTCGGAGC+GGTTATAA	+	p201	4618	CAGAGCGAGGTATGTAGGCGGTGCTACAGAGTTCTTGAAGTGGTGGCCTAACTACGGCTACACTAGAAGGACAGTATTTGGTATCTGCGCTCTGCTGAAGC	FFFFFFFFFFFFFFFFFFFFFFFFFFFFFFFFFF:FFFFFFFFFFFFFFFFFFFFFFFFFFFFFFFFFFFFFFFFFFFFFFFFFFFFFFFFFFFFFF,::F	0
A00817:23:HHTTMDRXX:1:2116:6234:20650 1:N:0:GTCGGAGC+GGTTATAA	+	p201	4624	GAGGTATGTAGGCGGTGCTACAGAGTTCTTGAAGTGGTGGCCTAACTACGGCTACACTAGAAGGACAGTATTTGGTATCTGCGCTCTGCTGAAGCCAGTTA	,FFF,FF:FFFFFFF:FF,FFFF:FFF:F,FF:FFFFFF:FFFF,F:,FFFFFFFFF:FFFFFF:FFFFFF:FFFFF,FFFFFFFFFFFFFFFFFFFFFF:	0
A00817:23:HHTTMDRXX:1:2268:23267:31046 1:N:0:GTCGGAGC+GGTTATAA	+	p201	4624	GAGGTATGTAGGCGGTGCTACAGAGTTCTTGAAGTGGTGGCCTAACTACGGCTACACTAGAAGGACAGTATTTGGTATCTGCGCTCTGCTGAAGCCAGTTA	FFFFFF::FFFFFFFFFFFFFFFFFFFF:FFF:FFFFFFFFF:FFFFFFFFFFFFFFF:FFFFFFFFFFFFFFFFFFFFFFFFFFFFFFFF:FFFFFFFFF	0
A00817:23:HHTTMDRXX:1:2248:32777:19241 1:N:0:GTCGGAGC+GGTTATAA	-	p201	4627	GTATGTAGGCGGTGCTACAGAGTTCTTGAAGTGGTGGCCTAACTACGGCTACACTAGAAGGACAGTATTTGGTATCTGCGCTCTGCTGAAGCCAGTTACCT	F:,FF:::FFFFF:FFFFFF:F:FFFFFFFF::FF:FFFFFFF,,FFFFFFFFFFFFFFFFF:FFFFFF:FF,FFFFFFFFFFFFFFFF:FFFFF,FFFFF	0
A00817:23:HHTTMDRXX:1:2261:31439:11443 1:N:0:GTCGGAGC+GGTTATAA	-	p201	4629	ATGTAGGCGGTGCTACAGAGTTCTTGAAGTGGTGGCCTAACTACGGCTACACTAGAAGGACAGTATTTGGTATCTGCGCTCTGCTGAAGCCAGTTACCTTC	FFFFFFFFFFFFFF:FFF::FFFFFF:FFFFFFFFF:F:FFFFFFFFF,FFFFFFFFFFFFFFF,FFFFFFFFFFFFFFFFFFFFFFF:FFFFF:FFF:FF	0
A00817:23:HHTTMDRXX:1:2211:32434:9784 1:N:0:GTCGGAGC+GGTTATAA	-	p201	4642	TACAGAGTTCTTGAAGTGGTGGCCTAACTACGGCTACACTAGAAGGACAGTATTTGGTATCTGCGCTCTGCTGAAGCCAGTTACCTTCGGAAAAAGAGTTG	FFFFFFFFFFFFFFFF::FFFFFFFFFFFFFFF:FFFFFF:FFFFF:FFFFFFFF:F:FFFF,FFFFFFFFFFFF:FFFFFFFFFFFFFFFFF,FFFFFFF	0
A00817:23:HHTTMDRXX:1:2211:32181:9878 1:N:0:GTCGGAGC+GGTTATAA	-	p201	4642	TACAGAGTTCTTGAAGTGGTGGCCTAACTACGGCTACACTAGAAGGACAGTATTTGGTATCTGCGCTCTGCTGAAGCCAGTTACCTTCGGAAAAAGAGTTG	FFFFFFFFF:FFFFFFFF:FFFFFF:FFFFFFFFFFFFFFFFFFFFFFFF:FFFFFF:FFFFFFFFFFFFFFFFFFFFFFFFFFFFFF:FFFFFFFFFFFF	0
A00817:23:HHTTMDRXX:1:2112:30210:5337 1:N:0:GTCGGAGC+GGTTATAA	-	p201	4643	ACAGAGTTCTTGAAGTGGTGGCCTAACTACGGCTACACTAGAAGGACAGTATTTGGTATCTGCGCTCTGCTGAAGCCAGTTACCTTCGGAAAAAGAGTTGG	FFFF:::FFFFF,FF:FF:FFFFFF::F,FFFFFFFFFFFFFFFFFFF:FFFFFFFFFFF:FFFFFF,FFFFFFFFFFF,F:,FFFF,FFFFF:FFF:FFF	0
A00817:23:HHTTMDRXX:1:2112:32054:11600 1:N:0:GTCGGAGC+GGTTATAA	+	p201	4645	AGAGTTCTTGAAGTGGTGGCCTAACTACGGCTACACTAGAAGGACAGTATTTGGTATCTGCGCTCTGCTGAAGCCAGTTACCTTCGGAAAAAGAGTTGGTA	,FF:FFFFFF:FFFFF:F:FFFFFFFFFFFFFFFFFFFFFFFFFFFFFFFFFFFFFFFFFFFFFFFFFFFF:FF:FFFFFF:FFFF,FFFFFF:FFFFFFF	0
A00817:23:HHTTMDRXX:1:2150:16233:10473 1:N:0:GTCGGAGC+GGTTATAA	+	p201	4645	AGAGTTCTTGAAGTGGTGGCCTAACTACGGCTACACTAGAAGGACAGTATTTGGTATCTGCGCTCTGCTGAAGCCAGTTACCTTCGGACAAAGAGTTGGTA	FFFFFFFFFFFFF:FFFFFFFFFFFFFFFFFFFFFFF:FF:FFFFFFFFFFFFFFFFFFFFFFFFFFFFFFFFF::FFFFFFFFFFFF,FF,FFFF:FFF:	0	88:A>C
A00817:23:HHTTMDRXX:1:2235:11071:10582 1:N:0:GTCGGAGC+GGTTATAA	-	p201	4654	GAAGTGGTGGCCTAACTACGGCTACACTAGAAGGACAGTATTTGGTATCTGCGCTCTGCTGAAGCCAGTTACCTTCGGAAAAAGAGTTGGTAGCTCTTGAT	FFFFFFFFFFFFFFFFFFFFFF:FFFFFFFFFFFFFFFFFFFFFFFFFFFFFFFFFFFFFFFFFFFFFFFFFFF:FFFFFF:FFFFFFFFFFFFFFFFFFF	0
A00817:23:HHTTMDRXX:1:2148:29008:25238 1:N:0:GTCGGAGC+GGTTATAA	-	p201	4677	ACACTAGAAGGACAGTATTTGGTATCTGCGCTCTGCTGAAGCCAGTTACCTTCGGAAAAAGAGTTGGTAGCTCTTGATCCGGCAAACAAACCACCGCTGGT	,FFFFFFFFFF,FFFFFFF::FFF:FF:,FFFFF,FFFFF:FFF,FF,FFFFFFFFFF,:F:FFFFFFFFFF,FF:FFFFFFFF:F:,,FFF:FFF:FFFF	0
A00817:23:HHTTMDRXX:1:2126:30481:12477 1:N:0:GTCGGAGC+GGTTATAA	+	p201	4684	AAGGACAGTATTTGGTATCTGCGCTCTGCTGAAGCCAGTTACCTTCGGAAAAAGAGTTGGTAGCTCTTGATCCGGCAAACAAACCACCGCTGGTAGCGGTG	FFFFFFFF:FFFFFFFFFFFFFFFFFFFFFF:FFFFFFFFFFFFFFFFFFF:FFFFFFFFFFFFFFFFFFFFFFFFFF,FFF:FFFFFFFFFFFFFFFFFF	0
A00817:23:HHTTMDRXX:1:2267:22616:24878 1:N:0:GTCGGAGC+GGTTATAA	-	p201	4699	TATCTGCGCTCTGCTGAAGCCAGTTACCTTCGGAAAAAGAGTTGGTAGCTCTTGATCCGGCAAACAAACCCCCGCTGGTAGCGGTGGTTTTTTTGTTTGCA	:F:FFFFFFFFFFFFFFFFFFFFFFFFFFFFFFFFFFFFFFFFF:FFFFFFFFFFFFFFFFF:FFFF,FF,FFFFFFFFFFFFFFFF,,,F:FFFFFFFFF	0	30:A>C
A00817:23:HHTTMDRXX:1:2220:28339:18568 1:N:0:GTCGGAGC+GGTTATAA	-	p201	4701	TCTGCGCTCTGCTGAAGCCAGTTACCTTCGGAAAAAGAGTTGGTAGCTCTTGATCCGGCAAACAAACCACCGCTGGTAGCGGTGGTTTTTTTGTTTGCAAG	,FFFFFFFF,FF:FFFFFFF:FFFFFFFFFFF:FFFF:FFFFFFFFFFF:FF:FFFFFFFFFFF,,FF:FFFF,FFFFFFFFFFF:::FFFFFF,FFFFFF	0
A00817:23:HHTTMDRXX:1:2276:22073:13197 1:N:0:GTCGGAGC+GGTTATAA	-	p201	4706	GCTCTGCTGAAGCCAGTTACCTTCGGAAAAAGAGTTGGTAGCTCTTGATCCGGCAAACAAACCACCGCTGGTAGCGGTGGTTTTTTTGTTTGCAAGCAGCA	FFFFFFFFFFFFFFFFF:FFF:FFFFFFFFFFFFFFFF,FFFFF:FFFFFFFFFFF:F,F:FF:FFFF:FFFFFFFFFFFF,FFFFFFFFFFFFFFFFFFF	0
A00817:23:HHTTMDRXX:1:2203:15854:7498 1:N:0:GTCGGAGC+GGTTATAA	-	p201	4708	ACTGCTGAAGCCAGTTACCTTCGGAAAAAGAGTTGGTAGCTCTTGATCCGGCAAACAAACCACCGCTGGTAGCGGTGGTTTTTTTGTTTGCAAGCAGCAGA	,:FFFFFFFFFFFFF,FFF:FFFFFFFFFFFFFFFFFFFFFFFFFFFFFFFFF,FF:F,FF,FFFF::FFFFFFFFFF:,FFFFFFF:FFFFFFFFFFFFF	0	100:T>A
A00817:23:HHTTMDRXX:1:2235:13973:33833 1:N:0:GTCGGAGC+GGTTATAA	-	p201	4714	GAAGCCAGTTACCTTCGGAAAAAGAGTTGGTAGCTCTTGATCCGGCAAACAAACCACCGCTGGTAGCGGTGGTTTTTTTGTTTGCAAGCAGCAGATTACGC	:F,,FFFF,:F,FFFFFFFF,FFFFFFFFFFFFFFFFFFFFFFFFFFFFFFFFFFFFFFFFFFFFFFFFFFFF,FFFFFFF::FF:FFFFFFFFFFF:F:F	0
A00817:23:HHTTMDRXX:1:2103:7319:3364 1:N:0:GTCGGAGC+GGTTATAA	+	p201	4716	AGCCAGTTACCTTCGGAAAAAGAGTTGGTAGCTCTTGATCCGGCAAACAAACCACCGCTGGTAGCGGTGGTTTTTTTGTTTGCAAGCAGCAGATTACGCGC	,FFFFFFFFFFFFFFFFFF,:FFFFFFFFFFFFFFFFFFFFFFFFF,FF:FFFFFFFFFFFFFFFFFFFFFFFFF:FFFFFFFFFFFFFFFFF,FFFFFFF	0
A00817:23:HHTTMDRXX:1:2167:13593:7780 1:N:0:GTCGGAGC+GGTTATAA	-	p201	4718	CCAGTTACCTTCGGAACAAGAGTTGGTAGCTCTTGATCCGGCAAACAAACCACCGCTGGTAGCGGTGGTTTTTTTGTTTGCAAGCAGCAGATTACGCGCAG	FFF:FFFFFFF:FFFF,,,FFFFFFFFFFFFFFFF:FFFFF:FFF:FF:FFFFFFFFFFFF,FF:FF,F,:::F:FF:FFFFF:FF:F::FFFFFFFFF,F	0	84:A>C
A00817:23:HHTTMDRXX:1:2205:23176:17049 1:N:0:GTCGGAGC+GGTTATAA	-	p201	4721	GTTACCTTCGGAAAAAGAGTTGGTAGCTCTTGATCCGGCAAACAAACCACCGCTGGTAGCGGTGGTTTTTTTGTTTGCAAGCAGCAGATTACGCGCAGAAA	FFFFFFFFFFFFFFFFFFFFFFFFFFFFFFFFFFFFFFFFFFFF,FFF:FFFFFFFFFFFFFFFF::::FFFFFFFFFFFFFFFFFFFFFFFFFFFFFFFF	0
A00817:23:HHTTMDRXX:1:2218:10447:20619 1:N:0:GTCGGAGC+GGTTATAA	+	p201	4727	TTCGGAAAAAGAGTTGGTAGCTCTTGATCCGGCAAACAAACCACCGCTGGTAGCGGTGGTTTTTTTGTTTGCAAGCAGCAGATTACGCGCAGAAAAAAAGG	FFFFF:FF:::FFFFFFFFFFFFFFFFFF:FFFFF:FFFFFFF,:F:,,FFF:FFF,F,FFFFFF,:FFFFFFFFFFFFFFF:FFF:F,FFFF,FFFFFFF	0
A00817:23:HHTTMDRXX:1:2201:18701:14747 1:N:0:GTCGGAGC+GGTTATAA	-	p201	4728	TCGGAAAAAGAGTTGGTAGCTCTTGATCCGGCAAACAAACCACCGCTGGTAGCGGTGGTTTTTTTGTTTGCAAGCAGCAGATTACGCGCAGAAAAAAAGGA	,FF:FFFFFFFF,FFFF:FF,F:FFF:FFFFFFFFFFFFFF,FFFFFFFFFFFFFFFF:,,FFFFFFFFFFFFFFFF:FFFFF:FFFFFFFFFFFFFF:FF	0
A00817:23:HHTTMDRXX:1:2264:24108:9267 1:N:0:GTCGGAGC+GGTTATAA	-	p201	4729	CGGAAAAAGAGTTGGTAGCTCTTGATCCGGCAAACAAACCACCGCTGGTAGCGGTGGTTTTTTTGTTTGCAAGCAGCAGATTACGCGCAGAAAAAAAGGAT	FFFFFF:FFFFFFFF::FF:F,FFF:FFFFFFFFFF,,FF,FFFF,FFFFFFFFFFF,F,FFFFFFFFFFFFFFFFFFFFFFFFFFFFFFFFFFFFFFFFF	0
A00817:23:HHTTMDRXX:1:2170:6271:6652 1:N:0:GTCGGAGC+GGTTATAA	-	p201	4731	GAAAAAGAGTTGGTAGCTCTTGATCCGGCAAACAAACCACCGCTGGTAGCGGTGGTTTTTTTGTTTGCAAGCAGCAGATTACGCGCAGAAAAAAAGGATCT	FFFF:FFF::FFF:F:FFFFFFF,FFFFFFF,F,F,F:,FFFFFFFFFFFFFFFF:F:FFFFFFFFFFFFFFFFFFFFFF:FFFFFFFFFFFFF:FF,FFF	0
A00817:23:HHTTMDRXX:1:2149:9209:19476 1:N:0:GTCGGAGC+GGTTATAA	+	p201	4732	AAAAAGAGTTGGTAGCTCTTGATCCGGCAAACAAACCACCGCTGGTAGCGGTGGTTTTTTTGTTTGCAAGCAGCAGATTACGCGCAGAAAAAAAGGATCTC	FFFFFFFFFFFFFFFFFFFFFFFFFFFFFF,FFFFFFFFFFFFFFFFFFFFFFFFFFFFFFFFFFFFFFFFFFFFFFFFFFFFFFFFFFFFFFFFFFFFFF	0
A00817:23:HHTTMDRXX:1:2267:18701:27398 1:N:0:GTCGGAGC+GGTTATAA	+	p201	4741	TGGTAGCTCTTGATCCGGCAAACAAACCACCGCTGGTAGCGGTGGTTTTTTTGTTTGCAAGCAGCAGATTACGCGCAGAAAAAAAGGATCTCAAGAAGATC	FFFFFFFFFFFFFFFFFFFFF:FFFFFFFFFFFFFFFFFFFFFFFFFFFFFFFFFFFFFFFFFFFFF:FFFFFFFFFFFFFFF:FFF:FFFFFFFFFFFFF	0
A00817:23:HHTTMDRXX:1:2163:22544:19899 1:N:0:GTCGGAGC+GGTTATAA	-	p201	4752	GATCCGGCAAACAAACCACCGCTGGTAGCGGTGGTTTTTTTGTTTGCAAGCAGCAGATTACGCGCAGAAAAAAAGGATCTCAAGAAGATCCTTTGATCTTT	FF:FFFFFFFFF::,FF,FFFF,FF,FFFFFFFFFFFFFFFFF,FFFFFFFFFFFFFFFFFFFFFFFFFFFFFFFF:FFFFFFFFFFF,FFFFFFFFFFFF	0
A00817:23:HHTTMDRXX:1:2175:31756:12242 1:N:0:GTCGGAGC+GGTTATAA	-	p201	4755	CCGGCAAACAAACCACCGCTGGTAGCGGTGGTTTTTTTGTTTGCAAGCAGCAGATTACGCGCAGAAAAAAAGGATCTCAAGAAGATCCTTTGATCTTTTCT	FFFFFFFFFF:,F:,FFFFFFFFFFF:FFFFF,FFFFFFFFFFFFFFFFFFFFFFFFFFF:FFFFFFFF:FFFFFFFFFFFFFFFFFF:FFFFFFFFFFFF	0
A00817:23:HHTTMDRXX:1:2274:6967:34006 1:N:0:GTCGGAGC+GGTTATAA	+	p201	4758	GCAAACAAACCACCGCTGGTAGCGGTGGTTTTTTTGTTTGCAAGCAGCAGATTACGCGCAGAAAAAAAGGATCTCAAGAAGATCCTTTGATCTTTTCTACG	FFFFFFFFFFFFFFFFFFF:FFFFFFFFFFFFFFFFFFFFFFFFFFFFFFFFFF:FFF:FF,FFF:FFFFF:FF::FFFFF,F,FFFFF,F:F,,FFF:FF	0
A00817:23:HHTTMDRXX:1:2221:25120:6136 1:N:0:GTCGGAGC+GGTTATAA	-	p201	4760	AAACAAACCACCGCGGGTAGCGGTGGTTTTTTTTTTTGCAAGCAGCAGATTACGCGCAGAAAAAAAGGATCTCAAGAAGATCCTTTGATCTTTTCTACGGG	,F:FFF:FFFF:,F,,FFF,:FFF:F::,,FFF,FFF,::FF,F,F,F,FFF:,FFF:FFFFFFFF,FFF:F:FFFFF:FFFFFFF,F:::FFFFFFF,:F	0	67:G>T,86:T>G
A00817:23:HHTTMDRXX:1:2121:23312:22576 1:N:0:GTCGGAGC+GGTTATAA	+	p201	4768	CACCGCTGGTAGCGGTGGTTTTTTTGTTTGCAAGCAGCAGATTACGCGCAGAAAAAAAGGATCTCAAGAAGATCCTTTGATCTTTTCTACGGGGTCTGACG	FFF:FFFFFFFFFFFFF:FFFFFFFFFFFFFFFFFFF,,FFFFFFFFFFFFFFFFFF:F:FFFFFF:F:FFFFFFFFFFFF,FFFFFFFF,FFFFFFFFFF	0
A00817:23:HHTTMDRXX:1:2125:23303:15608 1:N:0:GTCGGAGC+GGTTATAA	+	p201	4778	AGCGGTGGTTTTTTTGTTTGCAAGCAGCAGATTACGCGCAGAAAAAAAGGATCTCAAGAAGATCCTTTGATCTTTTCTACGGGGTCTGACGCTCAGTGGAC	:FFFFFFFF,FFFFFFFFF:FF,FFFFFFFFF,FFFFFF,FFFFFFFFF:,FFFFFF:F::F:FFFFFFFF:FFFFFFFFFF:FFFFFFFFFFFFFFFFF,	0	100:A>C
A00817:23:HHTTMDRXX:1:2121:20880:19053 1:N:0:GTCGGAGC+GGTTATAA	+	p201	4785	GTTTTTTTGTTTGCAAGCAGCAGATTACGCGCAGAAAAAAAGGATCTCAAGAAGATCCTTTGATCTTTTCTACGGGGTCTGACGCTCAGTGGAACGAAAAC	FFFFFFFFF:FFFFFFFF:FFFFFFFFFFFFFFFFFFFFF:FFFFFFFF,FFFFFF:FFFFFFFFFF:FFFFFFFFFF:FFFF,F:F:F:FFFFFFFFFF:	0
A00817:23:HHTTMDRXX:1:2267:22833:34053 1:N:0:GTCGGAGC+GGTTATAA	-	p201	4791	TTGTTTGCAAGCAGCAGATTACGCGCAGAAAAAAAGGATCTCAAGAAGATCCTTTGATCTTTTCTACGGGGTCTGACGCTCAGTGGAACGAAAACTCACGT	:FFFFFFFF,FFFFFFFFFFFFFFFFFFFF:FFF:FFFFF,F:FFFFFFFFFF,FFFFFFFFFFFFFFFFF:FFFFFFFFFFFFFFFF:FFFF:F,F:FF,	0
A00817:23:HHTTMDRXX:1:2106:31015:3192 1:N:0:GTCGGAGC+GGTTATAA	-	p201	4795	TTGCAAGCAGCAGATTACGCGCAGAAAAAAAGGATCTCAAGAAGATCCTTTGATCTTTTCTACGGGGTCTGACGCTCAGTGGAACGAAAACTCACGTTAAG	:FFFFFFFFFFFFFFFFFFFFFFFFFFFFFFFFFFFFFFFFFFFFFFFFFFFFFFFFFFFFF,FFFFFFFFFFFFFFFFFFFFFFFFFFFFFF:FFFFFFF	0
A00817:23:HHTTMDRXX:1:2245:32741:18364 1:N:0:GTCGGAGC+GGTTATAA	+	p201	4802	CAGCAGATTACGCGCAGAAAAAAAGGATCTCAAGAAGATCCTTTGATATTTACTACGGGGTCTTACGCTCATTGGAACGAAAACTCACTTTAAGTGATTTT	FFF::FFFFFFFFF:F:FFFFFFF:,F:FF:F:FFF,FF:,FFFFFF,FFF,:,F,:,,:,FF,FF:,F,F,,F,FFFFFFFFF,FF:,,F,:F,::FF,,	0	47:C>A,51:T>A,63:G>T,71:G>T,88:G>T,94:G>T
A00817:23:HHTTMDRXX:1:2203:19289:21465 1:N:0:GTCGGAGC+GGTTATAA	-	p201	4804	GCAGATTACGCGCAGAAAAAAAGGAGCTCAAGAAGATCCTTTGATCTTTTCTACGGGGTCTGACGCTCAGTGGAACGAAAACTCACGTTAAGGGATTTTGG	FFFFF,FFFFFFFFFFFFFFFFFFF,FFF:FFFFFFFFFFFFFFFFFFFFFF:FFFFFFFFFFFFFFFFFFFFFFFFFFFFFFF,FFF:FFFFFFFFFFFF	0	75:T>G
A00817:23:HHTTMDRXX:1:2105:9245:23140 1:N:0:GTCGGAGC+GGTTATAA	-	p201	4806	AGATTACGCGCAGAAAAAAAGGATCTCAAGAAGATCCTTTGATCTTTTCTACGGGGTCTGACGCTCAGTGGAACGAAAACTCACGTTAAGGGATTTTGGTC	,FFFFFFFFFFFFFFFFFFFFFFFFFFFFFFFFFFFFFFFFFFFFFFFFFFFFFFFFFFFFFFFFFFFFFFFFFFFFF:FFFFFFFFFFFFFFFFFFFFFF	0
A00817:23:HHTTMDRXX:1:2253:16685:31360 1:N:0:GTCGGAGC+GGTTATAA	-	p201	4807	GATTACGCGCAGAAAAAAAGGATCTCAAGAAGATCCTTTGATCTTTTCTACGGGGTCTGACGCTCAGTGGAACGAAAACTCACGTTAAGGGATTTTGGTCA	FF::FFFFF:FFFFFFFFFFFFF:FFFF:FFF:FFFFFFFFFFFFF:F,FFFFFFFFFFFFFF:FFFFFFFFFFFF::FFFFFFFFFFFFFFFFFFFFFFF	0
A00817:23:HHTTMDRXX:1:2134:13829:5243 1:N:0:GTCGGAGC+GGTTATAA	-	p201	4809	TTACGCGCAGAAAAAAAGGATCTCAAGAAGATCCTTTGATCTTTTCTACGGGGTCTGACGCTCAGTGGAACGAAAACTCACGTTAAGGGATTTTGGTCATG	FFFFFFFFFFFFF:FF:F:FFF:,F,F:FF,FFFFFFFFFF:F:FFFFFFFFFFFFFFFFFFFFFFFFFFFFFFFFF:F,FFFFFFFFF:FFFFFFFFFF:	0
A00817:23:HHTTMDRXX:1:2167:11722:1971 1:N:0:TTCGGAGC+GGTTATAA	+	p201	4809	TTACGCGCAGAAAAAAAGGATCTCAAGAAGATCCTTTGATCTTTTCTACGGGGTCTGACGCTCAGTGGAACGAAAACTCACGTTAAGGGATTTTGGTCATG	FFFFFFFFFFFF:FFFFFFFFFFFFFFFFF:FFFFFFFFFFFFFFFFFFFFFFFFFFFFFFFFFFFFFFFFFFFFFFFF,FFF:FFFFFFFFFFFFFFFFF	0
A00817:23:HHTTMDRXX:1:2128:16550:4883 1:N:0:GTCGGAGC+GGTTATAA	-	p201	4812	CGCGCAGAAAAAAAGTATCTCAAGAATATACTTTGATCTTTTCTACGGGGTCTGACGCTCAGTGGTACGAAAACTCACGTTAAGGGATTTTGGTCATGCAG	,,F,FF:F:FFFFFF,,F:FF,F:FF,:F,FFFFFFFFF:FFF,FF,,:,,,:F:FF,F:,F,F:,FF:FFF:FF,:,,:FFFFFFF:::,:FF,FF,FFF	0	35:A>T,71:C>A,74:G>T,85:G>T
A00817:23:HHTTMDRXX:1:2118:9616:13166 1:N:0:GTCGGAGC+GGTTATAA	-	p201	4818	GAAAAAAAGGATCTCAAGAAGATCCTTTGATCTTTTCTACGGGGTCTGACGCTCAGTGGAACGAAAACTCACGTTAAGGGATTTTGGTCATGCAGGATCAT	FFFFFFFFFFF:FFFFFFFFFFFFFFFFFFFFF:FFFFFFFFFFFFFFFFFFFF:FFFFFFFFFFFFFFFFFFFFFFFFFFFFFFFFFFFFFFFFFFFFFF	0
A00817:23:HHTTMDRXX:1:2277:13711:8453 1:N:0:GTCGGAGC+GGTTATAA	-	p201	4818	GAAAAAAAGGATCTCAAGAAGATCCTTTGATCTTTTCTACGGGGTCTGACGCTCAGTGGAACGAAAACTCACGTTAAGGGATTTTGGTCATGCAGGATCAT	FFFFFFFFFFFFFFFFFFFFFFFFFFFFFFFFFFFFFFFFFFFFFFFFFFFFFFFFFFFFFFFF,:FFFFFFF::FFFFFFFFFFFFFFFFFFFFFFF:FF	0
A00817:23:HHTTMDRXX:1:2129:8178:18349 1:N:0:GTCGGAGC+GGTTATAA	+	p201	4820	AAAAAAGGATCTCAAGAAGATCCTTTGATCTTTTCTACGGGGTCTGACGCTCAGTGGAACGAAAACTCACGTTAAGGGATTTTGGTCATGCAGGATCATGA	FFFFFFFFFFFFFFFFFFFFFFFF:FFFFFFFFFFFFFFFFFFFFFFFFFFFFFFFFFFFFFFFFFFFFFFF,FFFFFFFFFFF:FFFFF:FFFFFFFFFF	0
A00817:23:HHTTMDRXX:1:2255:8178:30123 1:N:0:GTCGGAGC+GGTTATAA	-	p201	4829	TCTCAAGAAGATCCTTTGATCTTTTCTACGGGGTCTGACGCTCAGTGGAACGAAAACTCACGTTAAGGGATTTTGGTCATGCAGGATCATGAATTAATTCT	,FFFFFFFFFFFF:FFFFFFFFFFFFFFFFFFFFFFFFFFFFFFFFFFFFFFFFFF:FFFF:FFFFFFFFFFFFFFFFFFFFFFFFFFFFFFFFFFFFFFF	0
A00817:23:HHTTMDRXX:1:2245:7708:10833 1:N:0:GTCGGAGC+GGTTATAA	-	p201	4833	AAGAAGATCCTTTGATCTTTTCTACGGGGTCTGACGCTCAGTGGAACGAAAACTCACGTTAAGGGATTTTGGTCATGCAGGATCATGAATTAATTCTTAGA	,::FFFFFFFFFFFFFFFFFFFFFFFF,F:FFFFFFFFFFFFFFFFFFFFFFFFFFFFFFFFFFFFFFFFFFFFFFFFFFFFFFFFFFFFFFFFFFFFFFF	0
A00817:23:HHTTMDRXX:1:2135:3477:19664 1:N:0:GTCGGAGC+GGTTATAA	+	p201	4835	GAAGATCCTTTGATCTTTTCTACGGGGTCTGACGCTCAGTGGAACGAAAACTCACGATAAGGGATTTTGGTCATGAAGGATCATGAATTAATTCTTAGAAA	F:F::FFF:F,FF:FFFFFF:FFFFFFF:F:FF:F::F,FFFFFF:FFFF,,,F,F,,FFFFFFFF:FFFFFFFF,,F,FF,FFFFFFFFFFFF,F::::F	0	56:T>A,75:C>A
A00817:23:HHTTMDRXX:1:2212:31855:13949 1:N:0:GTCGGAGC+GGTTATAA	-	p201	4837	AGATCCTTTGATCTTTTCTACGGGGTCTGACGCTCAGTGGAACGAAAACTCACGTTAAGGGATTTTGGTCATGCAGGATCATGAATTAATTCTTAGAAAAA	::F:FFFFFF:FF:FFFFFFFFF,FF:FFF,FFFFFFF:FFFFFFFFFFFFFF:FFFF:FFFFFFFFFF,FFFFFF:FFFFFFF:F:FFFFFFFFFFFFFF	0
A00817:23:HHTTMDRXX:1:2253:2609:21230 1:N:0:GTCGGAGC+GGTTATAA	-	p201	4841	CCTTTGATCTTTTCTACGGGGTCTGACGCTCAGTGGAACGAAAACTCACGTTAAGGGATTTTGGTCATGCAGGATCATGAATTAATTCTTAGAAAAACTCA	F,F,FFF:FFFFFFFFFFFFFFF::,FF,FFFFFFFFFFFFFFFF:FFF:FFF,:FFFFFFFFFFFFFF:FF:FF,FFFFFFFF,F:FF:FFFFFFFFFFF	0
A00817:23:HHTTMDRXX:1:2136:18530:19460 1:N:0:GTCGGAGC+GGGTATAA	+	p201	4842	CTTTGATCTTTTCTACGGGGTCTGACGCTCAGTGGAACGAAAACTCACGTTAAGGGATTTTGGTCATGCAGGATCATGAATTAATTCTTAGAAAAACTCAT	FFFFFFFFFFFFFFFFFFFFFFFFFFFFFFFFFFFFFFFFFF:FFFFFFFFFFFFFFFFFFFFFFFFFFFFFFFFFFFFFFFFFFFFFFFFFFFF,FFFF,	0
A00817:23:HHTTMDRXX:1:2101:1868:23891 1:N:0:GTCGGAGC+GGTTATAA	+	p201	4851	TTTCTACGGGGTCTGACGCTCAGTGGAACGAAAACTCACGTTAAGGGATTTTGGTCATGCAGGATCATGAATTAATTCTTAGAAAAACTCATCGAGCATCA	FFFF,:FFFFFFFFFFFFFFFFFFFFFFFFFFFFFFFF:FFF:FFF:F:,,FFF:FFFFFFFFFFFF,FFF:FF:FFFFFFFF:FF:FFFF:F:FFFF:F,	0
A00817:23:HHTTMDRXX:1:2239:18005:16329 1:N:0:GTCGGAGC+GGTTATAA	-	p201	4854	CTACGGGGTCTGAAGCTAAGTGGAACGAAAACTCACGTTAAGGGATTTTGGTCATGCAGGATCATGAATTAATTCTTAGAAAAACTCATCGAGCATCAAAT	FFFFFFFFFF,FF,FFF,FFFFFFFFF,FF:FFFFFF:FFFFFFF:F:F,F,FFFFFFFFFFFFFFFFFFFFFFFF:FFFFFFFFFFFFF:FFFFFFFFFF	0	83:C>A,87:C>A
A00817:23:HHTTMDRXX:1:2150:8739:23641 1:N:0:GTCGGAGC+GGTTATAA	+	p201	4855	TACGGGGTCTGACGCTCAGTGGAACGAAAACTCACGTTAAGGGATTTTGGTCATGCAGGATCATGAATTAATTCTTAGAAAAACTCATCGAGCATCAAATG	FFFFFFFFFFFFFFFFFFFFFFFFFFFFFFFFFFFF:FFFFFFFFFFFFFFFFFFFFFFFFFFFFFFFFFFFFF:FFFFF:FFFFFF,FFFFFFFFFFFFF	0
A00817:23:HHTTMDRXX:1:2230:31340:30561 1:N:0:GTCGGAGC+GGTTATAA	-	p201	4855	TACGGGTTCTGACGCTCAGTGGAACGACAACTCACGTTAAGGGATTTTGGTCATGCAGGATCATGAATTAATTCTTAGAAAAACTCATCGAGCATCAAATG	:,F,F:,F:,,F,F:,,,,FF,:,:F,,FFF,F,:,,,,FF,FFFFF:FF,,::FFFFF:FFFF,F:FFFF:FFF:F::,:FFF,FF:F:F:FF:,F:FFF	0	73:A>C,94:G>T
A00817:23:HHTTMDRXX:1:2101:12011:36323 1:N:0:GTCGGAGC+GGTTATAA	+	p201	4863	CTGACGCTAAGTGGAACGAAAACTCACGTTAAGGGATTTTGGTCATGCAGGATCATGAATTAATTCTTAGAAAAACTCATCGAGCATCAAATGAAAATGCA	F:,::,FF,FF,:FF,,F:,F,:FFFFF,FFF:,FFF:FF,::,F,,F:,:FFF,,::FF:FF,F,FF:,FFF:FF:FF,F:F,,FFFF:FF,FFF,F,F:	0	8:C>A,96:C>A
A00817:23:HHTTMDRXX:1:2230:20347:30248 1:N:0:GTCGGAGC+GGTTATAA	-	p201	4863	CTGACGCTCAGTGGAACGAAAACTCACGTTAAGGGATTTTGGTCATGCAGGATCATGAATTAATTCTTAGAAAAACTCATCGAGCATCAAATGAAACTGCA	FFFFFFFFFFFF:FFFFFFFFFFFFFFFFFFFFFFFFFF:FFFFFFFFFFFFFFFFFFFFFFFFFFF:FFF:FFFFFFFFF:FFFFFFFFFFFFFFFFFFF	0
A00817:23:HHTTMDRXX:1:2140:25301:3756 1:N:0:GTCGGAGC+GGTTATAA	+	p201	4866	ACGCTCAGTGGAACGAAAACTCACGTTAAGGGATTTTGGTCATGCAGGATCATGAATTAATTCTTAGAAAAACTCATCGAGCATCAAATGAAACTGCAATT	FFFFFFF:FFFF,FFFFFFFFFFFFFFFFFF:FF,FFFFFFFFFFFFFF:FFFFFF,FFFFFFF:FFFFFF,FFFFFFF:FFFFF:FFFFFFFFFFFF,F:	0
A00817:23:HHTTMDRXX:1:2151:19949:25050 1:N:0:GTCGGAGC+GGTTATAA	+	p201	4869	CTCAGTGGAACGAAAACTCACGTTAAGGGATTTTGGTCATGCAGGATCATGAATTAATTCTTAGAAAAACTCATCGAGCATCAAATGAAACTGCAATTTAT	FFF::FF:FFFF:FFFFFFFFFFFFFF:FFF:FFF:FFFFFF:FFFFF:FFFFFFFFFFFF::FFFFFFFFFFF:FFF,F:FFFFFFFF:,FF:FFFFFFF	0
A00817:23:HHTTMDRXX:1:2206:25735:26960 1:N:0:GTCGGAGC+GGTTATAA	+	p201	4869	CTCAGTGGAACGAAAACTCACGTTAAGGGATTTTGGTCATGCAGGATCATGAATTAATTCTTAGAAAAACTCATCGAGCATCAAATGAAACTGCAATTTAT	FFFFFFFFFFFFFFFFFFFFFFFFFFFFFFFFFFFFFFFFFFFFFFFF,FFF:FFFFFFFFFFFFFFFFFFF:FFFFFFF:FFFFFFFFFFFFFFFFFFFF	0
A00817:23:HHTTMDRXX:1:2247:18059:6339 1:N:0:GTCGGAGC+GGTTATAA	-	p201	4870	TCATGGGAACGAAAACTCACGTTAAGGGATTTTGGTCATGCAGGATCATGAATTAATTCTTAGAAAAACTCATCGAGCATCAAATGAAACTGCAATTTATT	FF,,,:F:FFFFF::F:F,F:FFFFFF:F,FF,FFFFFFFFFFFFFF:FFFFFFFFFFFFFFFF:FFFFFFFFF:FFFFF:FF:FFFFFFFFFFFFFFF:F	0	96:T>G,97:G>T
A00817:23:HHTTMDRXX:1:2244:14922:9267 1:N:0:GTCGGAGC+GGTTATAA	-	p201	4871	CAGTGGAACGAAAACTCACGTTAAGGGATTTTGGTCATGCAGGATCATGAATTAATTCTTAGAAAAACTCATCGAGCATCAAATGAAACTGCAATTTATTC	:,,,FFF:,FF:F,:FF,FFFFFFFFFF,FF,FFFFFFFFFFF,F:FFFFFFFF:FFFFFFFFFF,FFFF,F,FF:FFFFFFF:FFFFFFFFFFFFFFF:F	0
A00817:23:HHTTMDRXX:1:2251:24207:16986 1:N:0:GTCGGAGC+GGTTATAA	+	p201	4872	AGTGGAACGAAAACTCACGTTAAGGGATTTTGGTCATGCAGGATCATGAATTAATTCTTAGAAAAACTCATCGAGAATCAAATGAAACTGCAATTTATTAA	FFFFFFFFFFF:FFFFFF::FFF::,FFF::FFFFFFF:FFFFFFFFFFFFFFFFF:F,FFFFFFFFF:FFF,FF,FF:FFF:FF:F::FFFFFF,,FF,:	0	75:C>A,99:C>A
A00817:23:HHTTMDRXX:1:2118:4779:21856 1:N:0:GTCGGAGC+GGTTATAA	-	p201	4873	GTGGAACGAAAACTCACGTTAAGGGATTTTGGTCATGCAGGATCATGAATTAATTCTTAGAAAAACTCATCGAGCATCAAATGAAACTGCAATTTATTCAT	FFFFFFFFFFFFFFFFFFFFFFFFFFFFFFFFFFFFFFFFF:FFFFFFFFFFFFFFF,FFFFFF:FFFFFF:FFFFFFFFFFFFFFFFFFFFFFFFFFFF:	0
A00817:23:HHTTMDRXX:1:2154:31512:5995 1:N:0:GTCGGAGC+GGTTATAA	-	p201	4875	GGAACGAAAACTCACGTTAAGGGATTTTGGTCATGCAGGATCATGAATTAATTCTTAGAAAAACTCATCGAGCATCAAATGAAACTGCAATTTATTCATAT	FFFFFFFFFFFFFFFFFFFFFFFFFFFFFFFFFFFFFFFFFFFFFFFFFFFFFFFFFFFFFFFFFFF:FFFFFFFFFFFFFF:FFFF:FFFFFF:FFFFFF	0
A00817:23:HHTTMDRXX:1:2154:31684:6042 1:N:0:GTCGGAGC+GGTTATAA	-	p201	4875	GGAACGAAAACTCACGTTAAGGGATTTTGGTCATGCAGGATCATGAATTAATTCTTAGAAAAACTCATCGAGCATCAAATGAAACTGCAATTTATTCATAT	:FFFFFFFFFFFFFFFFFFFFFFFFFFFFFFFFFFFF:FFFFFFFFFFFFFFFFFFFFFFFFFFFFFFF,FFFFFFFFFFFFFFFFFFFFFFFFFFFFFFF	0
A00817:23:HHTTMDRXX:1:2120:2672:28228 1:N:0:GTCGGAGC+GGTTATAA	+	p201	4878	ACGAAAACTCACGTTAAGGGATTTTGGTCATGCAGGATCATGAATTAATTCTTAGAAAAACTCATCGAGCATCAAATGAAACTGCAATTTATTCATATCAG	FFFFFF,FFFFFF:FFFFFFFFFFFFFFF:FFF:FFFFFFF:FFFFFFF:FFFFFFFFFFFFFFFFFFFFF:FFFFFFFFFFFFFFFFFF:FFFFFFFFFF	0
A00817:23:HHTTMDRXX:1:2275:32344:30170 1:N:0:GTCGGAGC+GGTTATAA	-	p201	4878	ACGAAAACTCACGTTAAGGGATTTTGGTCATGCAGGATCATGAATTAATTCTTAGAAAAACTCATCGAGCATCAAATGAAACTGCAATTTATTCATATCAG	FFFFFF:FF:FFFFFFFFF:FFFFFFFFFFFFFFFFFFFFFFFFFFFFFFFFFFFFFFFFFFFFFFFFFFFFFFFFFFFFFFFFFFFFFFFFFFFFFFFFF	0
A00817:23:HHTTMDRXX:1:2249:19117:36292 1:N:0:GTCGGAGC+GGTTATAA	-	p201	4883	AACTCACGTTAAGGGAATTTGGACATGCAGGATCATGAATTAATTCTTAGAAAAACTAATCGAGCATCAAATGAAACTGCAATTTATTCATATCAGGATTA	F,,,::,:FF,F:FF,,F,F,F,,FF:,,F:FF:FFFF:FF,,,,FFFF,F,F,:,,,::,,F,:FFFF,,,:FFFFF,FFFFF:FF:FFFFFFF,:FFFF	0	43:C>A,78:T>A,84:T>A
A00817:23:HHTTMDRXX:1:2229:8350:14043 1:N:0:GTCGGAGC+GGTTATAA	-	p201	4884	ACTCACGTTAAGGGATTTTGGTCATGCAGGATCATGAATTAATTCTTAGAAAAACTCATCGAGCATCAAATGAAACTGCAATTTATTCATATCAGGATTAT	FF,F,FFFFFFFFFFFFFFFFFFFFF:FFFFFFFFFFFFFF:FFFF:FFFFFFFFFFFFF:FFFFFFFFFFFFFFFFFFFFFFFFFFF:FFFFFFFFFFFF	0
A00817:23:HHTTMDRXX:1:2222:12048:28244 1:N:0:GTCGGAGC+GGTTATAA	+	p201	4885	CTCACGTTAAGGGATTTTGGTCATGCAGGATCATGAATTAATTCTTAGAAAAACTCATCGAGCATCAAATGAAACTGCAATTTATTCATATCAGGATTATC	F,FF,::,FFFF,FFFFFFFFFFF:FF:FF:FFF:FFF,F::FFFFFFF,:FF:FFF:::::FFFFFF,,FFF,,,:,FF:::FFFFFFFFFF:FFFFFF,	0
A00817:23:HHTTMDRXX:1:2225:20754:21026 1:N:0:GTCGGAGC+GGTTATAA	+	p201	4902	TGGTCATGCAGGATCATGAATTAATTCTTAGAAAAACTCATCGAGCATCAAATGAAACTGCAATTTATTCATATCAGGATTATCAATACCATATTTTTGAA	FFFFFFFFFFFFFFF:FFFFFFFFFFFFFFFFFFF:FFFFFFFFFFFFFFFFFFFFFFFFFFFFFFFFFFFFFFFFFFF:FFFFFFFFFFFFFFFFFFF::	0
A00817:23:HHTTMDRXX:1:2203:31222:26475 1:N:0:GTCGGAGC+GGTTATAA	-	p201	4903	GGTCATGCAGGATCATGAATTAATTCTTAGAAAAACTCATCGAGCATCAAATGAAACTGCAATTTATTCATATCAGGATTATCAATACCATATTTTTGAAA	:FFFFFFFFFFFFFFFFFFFFFFFFFFFFFFFFFFFFFFFF:F,FFFFFFFFFFFFFFFFFFFFFFFFFFFFFFFFFFFFFFFFFFFFFFFFFFFFFFFFF	0
A00817:23:HHTTMDRXX:1:2225:32389:15655 1:N:0:GTCGGAGC+GGTTATAA	+	p201	4909	GCAGGATCATGAATTAATTCTTAGAAAAACTCATCGAGCATCAAATGAAACTGCAATTTATTCATATCAGGATTATCAATACCATATTTTTGAAAAAGCCG	FFFFFFFF::,FFF:FFFFFF:F:FFFFFFFF::F:,F,,,,FFFFF:,F:FF,:F,F,FF:,FF:,,FF:FF,FF:::,F,:FFF,FF,F,FFF:,,FF,	0
A00817:23:HHTTMDRXX:1:2142:12454:15483 1:N:0:GTCGGAGC+GGTTATAA	+	p201	4910	CAGGATCATGAATTAATTCTTAGAAAAACTCATCGAGCATCAAATGAAACTGCAATTTATTCATATCAGGATTATCAATACCATATTTTTGAAAAAGCCGT	FFFFFFFFFFFFFFFFFFFFFFFFFFFFFFFFFFFFFFFFFFFFFFFFFFFFFFFFFFFFFFFFFFFFFFF,FFFFFFFFFFFFFFFFFFFFFFFFFFFFF	0
A00817:23:HHTTMDRXX:1:2154:28763:29450 1:N:0:GTCGGAGC+GGTTATAA	+	p201	4914	ATCATGAATTAATTCTTAGAAAAACTCATCGAGCATCAAATGAAACTGCAATTTATTCATATCAGGATTATCAATACCATATTTTTGAAAAAGCCGTTTCT	FFFFFFFFFFFFFFFFFFFFFFFFFFFFFFFFFFFFFFFFFFFFFFFFFFFFFFFFFFFFFFFFFF:FFFFFFFFFFFFFFFFFFFFFFFFFFFFFFFFFF	0
A00817:23:HHTTMDRXX:1:2157:10348:12148 1:N:0:GTCGGAGC+GGTTATAA	+	p201	4929	TTAGAAAAACTCATCGAGCATCAAATGAAACTGCAATTTATTCATATCAGGATTATCAATACCATATTTTTGAAAAAGCCGTTTCTGTAATGAAGGAGAAA	FFFFFFFFFFFFFFFFFFFFFFFFFFFFFFFFFFFFFFFFFFFFFFFFFFFFFFFFFFFFFFFFFFFFFFFFFFFFFFFFFFFFFFFFFFFFFFFFFFFFF	0
A00817:23:HHTTMDRXX:1:2240:24071:4601 1:N:0:GTCGGAGC+GGTTATAA	-	p201	4931	AGAAAAACTCATCGAGCATCAAATGAAACTGCAATTTATTCATATCAGGATTATCAATACCATATTTTTGAAAAAGCCGTTTCTGTAATGAAGGAGAAAAC	:,FFFFF::FFFFF,FFFFFFFFFFFFFFFFF:FF,FFFFFFFFFFFFFFFFF,FFFFFFFFFFFFFFFFFFFFFFFFFFFFFFFFFFFFFFFFFFFFFFF	0
A00817:23:HHTTMDRXX:1:2149:24198:37012 1:N:0:GTCGGAGC+GGTTATAA	-	p201	4937	ACTCATCGAGCATCAAATGAAACTGCAATTTATTCATATCAGGATTATCAATACCATATTTTTGAAAAAGCCGTTTCTGTAATGAAGGAGAAAACTCACCG	FFFFFFFFFFFFFFFFFFFFFFFFFFFFFFFFFFFFFFFFFFFFFFFFFFFFFFFFFFFFFFFFFFFFFFFFFFFFFFFFFFFFFFFFFFF:FFFFFF:F:	0
A00817:23:HHTTMDRXX:1:2221:14995:34976 1:N:0:GTCGGAGC+GGTTATAA	+	p201	4938	CTCATCGAGCATCAAATGAAACTGCAATTTATTCATATCAGGATTATCAATACCATATTTTTGAAAAAGCCGTTTCTGTAATGAAGGAGAAAACTCACCGA	FFFFFFFFFFFFFFFFFFFFFFFFFFFFFFFFFFFFFFFFFFF:FFFFFFFFFFFFFFFFFFFFFFFFFFFFFFFFFF:FFFFFFFFFFFFFFFFF:FFFF	0
A00817:23:HHTTMDRXX:1:2215:18114:26819 1:N:0:GTCGGAGC+GGTTATAA	+	p201	4940	CATCGAGCATCAAATGAAACTGCAATTTATTCATATCAGGATTATCAATACCATATTTTTGAAAAAGCCGTTTCTGTAATGAAGGAGAAAACTCACCGAGG	FFFFFFFFFFFFFFFFFFFFFFFFFFFFFFFFFFFFFFFFFFFFFFFFFFFF:FFFFFFFFFFFFFFFFFFFFFFFFFFFF:FFFFFFFFFFFFFFFFFF:	0
A00817:23:HHTTMDRXX:1:2137:13277:22357 1:N:0:GTCGGAGC+GGTTATAA	-	p201	4941	ATCGAGCATCAAATGAAACTGCAATTTATTCATATCAGGATTATCAATACCATATTTTTGAAAAAGCCGTTTCTGTAATGAAGGAGAAAACTCACCGAGGC	,FFFFFFFFFFF:FFFFFFFFFFFFFFFFFFFFFFFFFFFFFFFFF:FFFFFFFFFFFFFFFFFFFFFFFFFFFFFFFFFFFFFFFF:FFFFFFFFFFFFF	0
A00817:23:HHTTMDRXX:1:2170:16269:14481 1:N:0:GTCGGAGC+GGTTATAA	+	p201	4946	GCATCAAATGAAACTGCAATTTATTCATATCAGGATTATCAATACCATATTTTTGAAAAAGCCGTTTCTGTAATGAAGGAGAAAACTCACCGAGGCAGTTC	FFFFFFFFFFFFFFFFFFFFFFFFFFFFFFFFFFFFFFFFFFFFFFFFFFF:FFFFFFFFFFFFFFFFFFFFFFF:FFFFFFFF:FFFFFFFFFFFFFFFF	0
A00817:23:HHTTMDRXX:1:2141:22254:10379 1:N:0:GTCGGAGC+GGTTATAA	+	p201	4947	CATCAAATGAAACTGCAATTTATTCATATCAGGATTATCAATACCATATTTTTGAAAAAGCCGTTTCTGTAATGAAGGAGAAAACTCACCGAGGCAGTTAC	,FFF,F:::F:FFF,:::FF,,:F::FF:,F:FF::F,:FFFFF,:,F:F:F,,FFFF,::,,,FF:F,,FF,:F,,FF,FFF:::FFF,:FFFFF:,F,,	0	99:C>A
A00817:23:HHTTMDRXX:1:2238:4164:21261 1:N:0:GTCGGAGC+GGTTATAA	+	p201	4953	ATGAAACTGCAATTTATTCATATCAGGATTATCAATACCATATTTTTGAAAAAGCCGTTTCTGTAATGAAGGAGAAAACTCACCGAGGCAGTTCCATAGGA	FFFFFFF:FFFFFFFFFFFFFFF:FFFFFFFFFFFFFF:F:FF,:FFFFFFFFFFFFFFFFFFFFFFFFFFFF,FFFFFFFF:FFFFFFFFFFFFF,FFFF	0
A00817:23:HHTTMDRXX:1:2238:4173:21277 1:N:0:GTCGGAGC+GGTTATAA	+	p201	4953	ATGAAACTGCAATTTATTCATATCAGGATTATCAATACCATATTTTTGAAAAAGCCGTTTCTGTAATGAAGGAGAAAACTCACCGAGGCAGTTCCATAGGA	FFFFFFFFF:,F::FFFFFFFFF:FFFFFFFFFFFFF:F:F:,FFFFF:FF,::FFF:FFFFFFFFFFFFFFFFFFFFFFFFFFFFFFFFFFFFFFFFFFF	0
A00817:23:HHTTMDRXX:1:2170:28583:23500 1:N:0:GTCGGAGC+GGTTATAA	+	p201	4955	GAAACTGCAATTTATTCATATCAGGATTATCAATACCATATTTTTGAAAAAGCCGTTTCTGTAATGAAGGAGAAAACTCACCGAGGCAGTTCCATAGGATG	F:FFFFFFFFFFFFFFFFFFFFFFFFFFFFFFFFFFFFFFFFFFFFFFFFFFFFFFFFFFFFFFFFFFFFFFFFFFFFFFFFFFFFFFFFFFFFFFFFFFF	0
A00817:23:HHTTMDRXX:1:2124:10854:31344 1:N:0:GTCGGAGC+GGTTATAA	-	p201	4959	CTGCAATTTATTCATATCAGGATTATCAATACCATATTTTTGAAAAAGCCGTTTCTGTAATGAAGGAGAAAACTCACCGAGGCAGTTCCATAGGATGGCAA	FFFFFFFFFFFFFFFFFFF:,FFFFFFF,FFFFF:FFFFF:FFFFFF::FFFFFFFFFF,:FFFFF::FF,FF:FFFFFFFF:FF:FFFFFFFFF:FF:FF	0
A00817:23:HHTTMDRXX:1:2234:14127:7889 1:N:0:GTCGGAGC+GGTTATAA	-	p201	4970	TCATATCAGGATTATCAAGACCATATTTTTGAAAAAGCCGTTTCTGTAATGAAGGAGAAAACTCACCGAGGCAGTTCCATAGGATGGCAAGATCCTGGTAT	FFFFF:FFFFFFF,FFFF,:FFF,FFF:F:FFFFFFFFFFF:FFFFFFF,F:FFFFFF:FFFFF:FFFFFFFFFFFFFFFFFFFFFFFFFFFFFFFFFFFF	0	82:T>G
A00817:23:HHTTMDRXX:1:2107:4227:4867 1:N:0:GTCGGAGC+GGTTATAA	-	p201	4972	ATATCAGGATTATCAATACCATATTTTTGAAAAAGCCGTTTCTGTAATGAAGGAGAAAACTCACCGAGGCAGTTCCATAGGATGGCAAGATCCTGGTATCG	FFFFFFFFFFFFFF,:FFFFF::FFFFFFFFFFFFF::FFFFFFFFFF:FFFFFFFFFFF:FFFFFF,FFFFFFFFFFFFFFFFFFFFFFFFFFFFFFFF,	0
A00817:23:HHTTMDRXX:1:2268:16062:29215 1:N:0:GTCGGAGC+GGTTATAA	+	p201	4985	CAATACCATATTTTTGAAAAAGCCGTTTCTGTAATGAAGGAGAAAACTCACCGAGGCAGTTCCATAGGATGGCAAGATCCTGGTATCGGTCTGCGATTCCG	FFFFFFFFFFFFFFFFFFFFFFFFFFFFF:F:FFFFF,FFFFFFFFFFFFFFFFFFF:FFFFFFFFFFFFFFFFFFFFFFFFF:FFFFFFFFFFFFFFFFF	0
A00817:23:HHTTMDRXX:1:2209:31204:34679 1:N:0:GTCGGAGC+GGTTATAA	+	p201	4986	AATACCATATTTTTGAAAAAGCCGTTTCTGTAATGAAGGAGAAAACTCACCGAGGCAGTTCCATAGGATGGCAAGATCCTGGTATCGGTCTGCGATTCCGA	FFFFFFFFFFFFFFF:FFFFFFF:FFFFFFFFFFFFFFFFFFFF:FFFFFFFFFFFFFFFFFFFFFFFFFFFFFFFFFFFFFFFFFFFFFFFFFF:FF:FF	0
A00817:23:HHTTMDRXX:1:2272:1307:16908 1:N:0:GTCGGAGC+GGTTATAA	-	p201	4986	AATACCATATTTTTGAAAAAGCCGTTTCTGTAATGAAGGAGAAAACTCACCGAGGCAGTTCCATAGGATGGCAAGATCCTGGTATCGGTCTGCGATTCCGA	FFFFFFFFFFFFFFFFFFF:F:FFFFFFFFFFF:FFFFFFFFFFFF:FFFFFFFFFFFFFFFFFFFFFFFFFFFFFFFFFFFFFFFFF:FFFFFFFFFFFF	0
A00817:23:HHTTMDRXX:1:2151:30228:15389 1:N:0:GTCGGAGC+GGTTATAA	+	p201	4988	TACCATATTTTTGAAAAAGCCGTTTCTGTAATGAAGGAGAAAACTCACCGAGGCAGTTCCATAGGATGGCAAGATCCTGGTATCGGTCTGCGATTCCGACT	FFFFFFFFFFFFFFFFFFFFFFFFFFFFF:FFFFFFFFFF:FFFFFFFFFFFFFFFFFFFFFFFFFFFFFFFFFFFFFFFFFFFFFFFFFFFFFFFFFFF:	0
A00817:23:HHTTMDRXX:1:2143:12509:33520 1:N:0:GTCGGAGC+GGTTATAA	+	p201	4989	ACCATATTTTTGAAAAAGCCGTTTCTGTAATGAAGGAGAAAACTCACCGAGGCAGTTCCATAGGATGGCAAGATCCTGGTATCGGTCTGCGATTCCGACTC	FFFFFFFFFFFFFFFFFFFFFFF,FFFFFFFFFFFFFFFFFFFFFFFFFFFFF:FFFFFFFFFFFFFFFFF:FFFFFFFFFFFFFFFFFFFFFFFFFFFFF	0
A00817:23:HHTTMDRXX:1:2257:25247:33411 1:N:0:GTCGGAGC+GGTTATAA	-	p201	4995	TTTTTGAAAAAGCCGTTTCTGTAATGAAGGAGAAAACTCACCGAGGCAGTTCCATAGGATGGCAAGATCCTGGTATCGGTCTGCGATTCCGACTCGTCCAA	FFFFFFFFFFFFFFFFF::FFFF:FFFFFFFFFFFFFFFFFFFFFFFFF:FFFFFFFFFFFFFFFFFFFFFFFFFFFFFFFFF:FFFFFFFFFFFFFFFFF	0
A00817:23:HHTTMDRXX:1:2217:24966:31548 1:N:0:GTCGGAGC+GGTTATAA	+	p201	4996	TTTTGAAAAAGCCGTTTCTGTAATGAAGGAGAAAACTCACCGAGGCAGTTCCATAGGATGGCAAGATCCTGGTATCGGTCTGCGATTCCGACTCGTCCAAC	FFFFFFFFFFFFFFFFFFFFFFFFFFFFFFFFFFFFFFFFFFFFFFFFFFFFFFFFFFFFFFFFFFFFFFFFF:FFFFFFFFFFFFFFFFFFFFFFFFFFF	0
A00817:23:HHTTMDRXX:1:2133:27778:14998 1:N:0:GTCGGAGC+GGTTATAA	-	p201	4998	TTGAAAAAGCCGTTTCTGTAATGAAGGAGAAAACTCACCGAGGCAGTTCCATAGGATGGCAAGATCCTGGTATCGGTCTGCGATTCCGACTCGTCCAACAT	FFFFFFFFFFFFFFFFFFFFFFFFFFFFFFFFFFFFFFFFFFFFFF:FFFFFFFFFFFFFFFFFFFF:FFFFFFFFFFFFFFF:FFFFFFFFFFFFFFFFF	0
A00817:23:HHTTMDRXX:1:2134:20121:22153 1:N:0:GTCGGAGC+GGTTATAA	-	p201	5002	AAAAGCCGTTTCTGTAATGAAGGAGAAAACTCACCGAGGCAGTTCCATAGGATGGCAAGATCCTGGTATCGGTCTGCGATTCCGACTCGTCCAACATCAAG	:FFFFFFFFFFF:FFFFFFFFFFFFF:,FFFF:FFFFFFFFF,FFFFFFFFFFFFFFFFFFFF,FFFFFFFFFFFFFFFFFFFFFF:FFFFFFFFFFFF,,	0	0:T>G
A00817:23:HHTTMDRXX:1:2107:3007:4852 1:N:0:GTCGGAGC+GGTTATAA	+	p201	5010	TTTCTGTAATGAAGGAGAAAACTCACCGAGGCAGTTCCATAGGATGGCAAGATCCTGGTATCGGTCTGCGATTCCGACTCGTCCAACATCAATACAACCTA	FFFFFFFFFFFFFFFFFFFFFFF:F,FFFFFFFFFFFFFFFFFFFFFFFFFFFFFFFFFFF:FFFFFFFFFFFF:F:FFFFFFFFFFF:FFFFFFFFFFFF	0
A00817:23:HHTTMDRXX:1:2165:9498:29559 1:N:0:GTCGGAGC+GGTTATAA	-	p201	5016	TAATGAAGGAGAAAACTCACCGAGGCAGTTCCATAGGATGGCAAGATCCTGGTATCGGTCTGCGATTCCGACTCGTCCAACATCAATACAACCTATTAATT	FF,FF::FF:FF:,FFFF,F::FFF,,F:FFFFF,:FFFFFFF,FFFF:FFFFF,F::F:FF:F:FFF:F:FFFFF,FFFFFF,FF:FF:FFF:,,,FF,:	0
A00817:23:HHTTMDRXX:1:2170:32705:19085 1:N:0:GTCGGAGC+GGTTATAA	+	p201	5020	GAAGGAGAAAACTCACCGAGGCAGTTCCATAGGATGGCAAGATCCTGGTATCGGTCTGCGATTCCGACTCGTCCAACATCAATACAACCTATTAATTTCCC	:FFFFFFFFFFFFFFFF:FF:FFFFFFFFFFFFFFFFFFFFFFF:FFFFFFFFFF::FF:FFFFF:FFFFFFFFFFFFFFFFFFFFFFFFFFFFFFFFFFF	0
A00817:23:HHTTMDRXX:1:2235:6795:2707 1:N:0:GTCGGAGC+GGTTATAA	+	p201	5025	AGAAAACTCACCGAGGCAGTTCCATAGGATGGCAAGATCCTGGTATCGGTATGCGATTCCGACTCTTCCGACATCAATACAACCTATTAATTTCCCCTCGA	F,F,FFFFFFF::FF:FFFFF,,,FF::FF:F,FF,FF,FF,:FFF::,F,FF:FF:,F,:FF,F,F,,,FFFFFFF,FFFFFFFFF::F,FF:,F,F,F,	0	50:C>A,65:G>T,69:A>G,100:T>A
A00817:23:HHTTMDRXX:1:2254:9796:3333 1:N:0:GTCGGAGC+GGTTATAA	+	p201	5026	GAAAACTCACCGAGGCAGTTCCATAGGATGGCAAGATCCTGGTATCGGTCTGCGATTCCGACTCGTCCAACATCAATACAACCTATTAATTTCCCCTCGTC	FFFFFFFFFFFFFFFFFFFFFFFFFFFFFFFFF:FFFFFFFFFFFFFFFFFFFFFFFFFFFFFFFFFFFFFFFFFFFFFFFFFFFFFFFFFFFFFFFFFFF	0
A00817:23:HHTTMDRXX:1:2178:7211:29387 1:N:0:GTCGGAGC+GGTTATAA	-	p201	5032	TCACCGAGGCAGTTCCATAGGATGGCAAGATCCTGGTATCGGTCTGCGATTCCGACTCGTCCAACATCAATACAACCTATTAATTTCCCCTCGTCAAAAAT	FFFFFFFFFFFFFFFFF:FFFFFFFFFFFFFF:FFFFF:FFFFFFFF:FFF:FFFFFFFFFFFFFFFFFF:FFFFFFFFF:FFF:FFFFFFFFFFFFF:FF	0
A00817:23:HHTTMDRXX:1:2271:23357:30389 1:N:0:GTCGGAGC+GGTTATAA	-	p201	5032	TCACCGAGGCAGTTCCATAGGATGGCAAGATCCTGGTATCGGTCTGCGATTCCGACTCGTCCAACATCAATACAACCTATTAATTTCCCCTCGTCAAAAAT	FFFFFFFFF:FF:FFFFFFFFFFFFFFFFFFFFFFFFFFFFFFFFFFFFFFFFFFFFFFFFFFFFFFFFFFFFFFFF:FFFFFF,FFFFFFFFFFFFFFFF	0
A00817:23:HHTTMDRXX:1:2126:8630:1344 1:N:0:GTCGGAGC+GGTTATAA	-	p201	5033	CACCGAGGCAGTTCCATAGGATGGCAAGATCCTGGTATCGGTCTGCGATTCCGACTCGTCCAACATCAATACAACCTATTAATTTCCCCTCGTCAAAAATA	F,:FFFFFFFF:FFFFF:FFFFFFFF,FF:FF,FFFFFFFFFF:FFFFF:FFFFFFF:F:FFFFFF,FFF:FF:FFFFFFFFF:FFFFFF:FFFFFFF::F	0
A00817:23:HHTTMDRXX:1:2134:15447:24392 1:N:0:GTCGGAGC+GGTTATAA	+	p201	5035	CCGAGGCAGTTCCATAGGATGGCAAGATCCTGGTATCGGTCTGCGATTCCGACTCGTCCAACATCAATACAACCTATTAATTTCCCCTCGTCAAAAATAAG	FFFFFFFFFFFFFFFFFFFFFFFFFFFFFFFFFFFFFFFFFFFFFFFFFFFFFFFFFFFFFF:FFFFFFFFFFF:FFFFFFFFFFFFFFF,FF:FF:FFFF	0
A00817:23:HHTTMDRXX:1:2135:4616:8829 1:N:0:GTCGGAGC+GGTTATAA	-	p201	5035	CCGAGGCAGTTCCATAGGATGGCAAGATCCTGGTATCGGTCTGCGATTCCGACTCGTCCAACATCAATACAACCTATTAATTTCCCCTCGTCAAAAATAAG	:FFFFFFFFFFFFFFFFFFF,FFF,F:FF:F,FFFFFFFFFF:FFFFFFFFFFFFFFFF:FFFF:FFF:FFFFFFFFFFFFFFFFFFFFFFFFFF:FFFF:	0
A00817:23:HHTTMDRXX:1:2236:5014:5165 1:N:0:GTCGGAGC+GGTTATAA	-	p201	5039	GGCAGTTCCATAGGATGGCAAGATCCTGGTATCGGTCTGCGATTCCGACTCGTCCAACATCAATACAACCTATTAATTTCCCCTCGTCAAAAATAAGGTTA	FFFFFFFFFFF:FFFFFFFFFFFFFF:FFFFFFFFFFFFFFFFFFFFFFFFFFFFFFFFFFF,F:FFFFFFFF:FFFF:FFFF:FFFFFFFF:FFFFFFFF	0
A00817:23:HHTTMDRXX:1:2253:27823:17080 1:N:0:GTCGGAGC+GGTTATAA	+	p201	5042	AGTTCCATAGGATGGCAAGATCCTGGTATCGGTCTGCGATTCCGACTCGTCCAACATCAATACAACCTATTAATTTCCCCTCGTCAAAAATAAGGTTATCA	:FFFFFFFFFFFFFFFFF:FFFFFFF::FFFFFFFFFFFFF:FFFFFF::FFFFFFFFFFFFFFFFFFFFF,FFFFFFFFFFFF::F,:FF:FFFFFFFFF	0
A00817:23:HHTTMDRXX:1:2144:23900:4711 1:N:0:GTCGGAGC+GGTTATAA	+	p201	5052	GATGGCAAGATCCTGGTATCGGTCTGCGATTCCGACTCGTCCAACATCAATACAACCTATTAATTTCCCCTCGTCAAAAATAAGGTTATCAAGTGAGAAAT	FFFFFFFFFFFFFFFFFFFFFFFFFFFFFFFFFFFFFFFFFFFFFFFFFFFFFFFFFFFFFFFFFFFFFFFFF:FFFFFFFFFFFFFFFFFFFFFFFF:F,	0
A00817:23:HHTTMDRXX:1:2160:30807:11694 1:N:0:GTCGGAGC+GGTTATAA	+	p201	5053	ATGGCAAGATCCTGGTATCGGTCTGCGATTCCGACTCGTCCAACATCAATACAACCTATTAATTTCCCCTCGTCAAAAATAAGGTTATCAAGTGAGAAATC	FFFFFFFFFFFFFFFFFFFFFFFFFFFFFFFFFFFFFFFFFFFFFFFFFFFFFFFFFFFFFFFFFFFFFFFFFFFF:FFFFFFFFFFFFFFFFFFFFFFFF	0
A00817:23:HHTTMDRXX:1:2272:5113:14794 1:N:0:GTCGGAGC+GGTTATAA	+	p201	5053	ATGGCAAGATCCTGGTATCGGTCTGCGATTCCGACTCGTCCAACATCAATACAACCTATTAATTTCCCCTCGTCAAAAATAAGGTTATCAAGTGAGAAATC	FFFFFFFFFFFFFFFFFFFFFFFFFFFFFFFFFFFFFFFFFFFFFFFFFFFFFFFFFFFFFFFFFFFFFFFFFFFF:FF,FFFFFFFFFFFFFFFFFF:FF	0
A00817:23:HHTTMDRXX:1:2235:17490:24612 1:N:0:GTCGGAGC+GGTTATAA	+	p201	5055	GGCAAGATCCTGGTATCGGTCTGCGATTCCGACTCGTCCAACATCAATACAACCTATTAATTTCCCCTCGTCAAAAATAAGGTTATCAAGTGAGAAATCAC	FFF:FFFFFFFFFFFFFFFFFFFFFFFFFFFFFFFFFFFFFFFFFFFFFFFFFFFFFFFFFFFFFFFFFF:FFFFF::FFFFFFFFF:FF,FFFFFFFFFF	0
A00817:23:HHTTMDRXX:1:2163:28619:33990 1:N:0:GTCGGAGC+GGTTATAA	-	p201	5058	AAGATCCTGGTATCGGTCTGCGATTCCGACTCGTCCAACATCAATACAACCTATTAATTTCCCCTCGTCAAAAATAAGGTTATCAAGTGAGAAATCACCAT	FFFFFFFFFFFFFFFFF:FFFFFFFFFFFFFFFFFFFFFFFFFFFFFFFFFFFFFFFF:FFFFFFFF:FFFFFFFFFFFFFFFFFFF:FFFFFFFFFFFFF	0
A00817:23:HHTTMDRXX:1:2140:11442:15702 1:N:0:GTCGGAGC+GGTTATAA	-	p201	5059	AGATCCTGGTATCGGTCTGCGATTCCGACTCGTCCAACATCAATACAACCTATTAATTTCCCCTCGTCAAAAATAAGGTTATCAAGTGAGAAATCACCATG	F:,F,:F:FFF,FFFF,FFFFFFF,,FFFF,:FFFFFF,FFF:FFFFFFF:,FFFF,FFFFF,:FFF:FFFFFF:FF:FFFFFFFFFFFFFFFFFFFFFFF	0
A00817:23:HHTTMDRXX:1:2263:25201:24784 1:N:0:GTCGGAGC+GGTTATAA	-	p201	5069	ATCGGTCTGCGATTCCGACTCGTCCAACATCAATACAACCTATTAATTTCCCCTCGTCAAAAATAAGGTTATCAAGTGAGAAATCACCATGAGTGACGACT	FFFFFFFFF:FFFFFFFFF,FFFFFFFFF:,F:::FFFFF,,FFFFFFFFFFFFFFFF:FFFFFF,,FFFFFFFFF:FFFFFFFF:FFFFF:FF,,F:::F	0
A00817:23:HHTTMDRXX:1:2202:30689:36636 1:N:0:GTCGGAGC+GGTTATAA	+	p201	5073	GTCTGCGATTCCGACTCGTCCAACATCAATACAACCTATTAATTTCCCCTCGTCAAAAATAAGGTTATCAAGTGAGAAATCACCATGAGTGACGACTGAAA	FFFFFFFFFFFFFFFFFFFF:FFFFFFFFFFFFFFFFFFFFFFFFFFFFFFFFFFFFF,F,FFFFFFFFFFFFFFF:::FFFFF::FFFFFFFFFFFFFF,	0	100:T>A
A00817:23:HHTTMDRXX:1:2258:21133:7435 1:N:0:GTCGGAGC+GGTTATAA	-	p201	5073	GTCTGCGATTCCGACTCGTCCAACATCAATACAACCTATTAATTTCCCCTCGTCAAAAATAAGGTTATCAAGTGAGAAATCACCATGAGTGACGACTGAAT	FFFFFFFF:FFFFFFFFFFFFFFFFFFFFFFFFFFFFFFFFFFFFFFFFFFFFFFFFFFFFFFFFFFFFFFFFFFFFFFFFFFFFFFFFFFFFFFFFFFFF	0
A00817:23:HHTTMDRXX:1:2243:3378:9940 1:N:0:GTCGGAGC+GGTTATAA	-	p201	5093	CAACATCAATACAACCTATTAATTTCCCCTCGTCAAAAATAAGGTTTTCAAGTGAGAAATCAACATGAGTGACGACTGAATCCGGTGAGAATGGCAAAAGT	F:FFFF,FFFF,:FFFFFF:FF,FFFFF,FFFFFF,F:FF:FFF:F,F:F,FF:FFF,FFFF,:FFFF,FFF,:FFFFFFFFFFF:,:FF,FFFFFFFFFF	0	38:C>A,54:A>T
A00817:23:HHTTMDRXX:1:2111:25599:27633 1:N:0:GTCGGAGC+GGTTATAA	+	p201	5098	TCAATACAACCTATTAATTTCCCCTCGTCAAAAATAAGGTTATCAAGTGAGAAATCACCATGAGTGACGACTGAATCCGGTGAGAATGGCAAAAGTTTATG	FFFFFFFFFFFFFFFFFFFFFFFFFFFFFFF:F:FFFFFFFFFFFFFFFFFFFFFFFFF:FFFFFFFFFFFFFFFFF:FFFFFFFFFFFFFFF:FFFF:FF	0
A00817:23:HHTTMDRXX:1:2209:19307:5869 1:N:0:GTCGGAGC+GGTTATAA	+	p201	5100	AATACAACCTATTAATTTCCCCTCGTCAAAAATAAGGTTATCAAGTGAGAAATCACCATGAGTGACGACTGAATCCGGTGAGAATGGCAAAAGTTTATGCA	F:FFFFFFFF:FFFFFFFFFFFFFFFF,FFF:F,FFF:FFFFFFFFFFFFF,FF,FF,,FFFFFFFFFFFFF,FFFFFFFFFFFFFFFFFFFFFFFFFFFF	0
A00817:23:HHTTMDRXX:1:2276:22869:17143 1:N:0:GTCGGAGC+GGTTATAA	+	p201	5103	ACAACCTATTAATTTCCCCTCGTCAAAAATAAGGTTATCAAGTGAGAAATCACCATGAGTGACGACTGAATCCGGTGAGAATGGCAAAAGTTTATGCATTT	::FF,,FFFFFF,,F:F,FFFFFFF,FFFFFF,FFFF::FF:FFF:FFFFFFF,FFFFFFFFFFFFFFFFFF:FFF:FFFFFF:FFF:F::F:FFF::FFF	0
A00817:23:HHTTMDRXX:1:2157:24768:22717 1:N:0:GTCGGAGC+GGTTATAA	+	p201	5104	CAACCTATTAATTTCCCCTCGTCAAAAATAAGGTTATCAAGTGAGAAATCACCATGAGTGACGACTGAATCCGGTGAGAATGGCAAAAGTTTATGCATTTC	FFFFFFFFFFFFFFFFFFFFFFFFFFFFFFFFFFFFFFFFFFFFFFFFFFFFFFFFFFFFFFFFFFFFFFFFFFFFFFFFFFFF:FFFFFFFFFFF:FFFF	0
A00817:23:HHTTMDRXX:1:2112:13856:21512 1:N:0:GTCGGAGC+GGTTATAA	-	p201	5114	ATTTCCCCTCGTCAAAAATAAGTTTATCAATTGAGAAATCACCATGAGTGACGACTGACTCAGGTGAGAATGGCAAAAGTTTATGCATTTCTTTCCAGACT	F:FF,FFF:FFFFF,F:,FFFF,FFFF,FF,F:F,FFF::F:FFF,FFFF::FFFFFF,FF,F:FFFFFFF::FFF::::F:FF,,F,,FF,FF::F,::F	0	39:C>A,42:A>C,70:G>T,78:G>T
A00817:23:HHTTMDRXX:1:2118:23927:14873 1:N:0:GTCGGAGC+GGTTATAA	-	p201	5114	ATTTCCCCTCGTCAAAAATAAGGTTATCAAGTGAGAAATCACCATGAGTGACGACTGAATCCGGTGAGAATGGCAAAAGTTTATGCATTTCTTTCCAGACT	FF::FFFF:FFFFFFFFFFFFFFFFFFF::FFFFFFF:FFFFFFFFFFFFFFFFFFFFFFFFFFFFFFFFFFFFFFFFFFF,::FFF,FF:FFFFFFFFF:	0
A00817:23:HHTTMDRXX:1:2167:20998:7733 1:N:0:GTCGGAGC+GGTTATAA	+	p201	5118	CCCCTCGTCAAAAATAAGGTTATCAAGTGAGAAATCACCATGAGTGACGACTGAATCCGGTGAGAATGGCAAAAGTTTATGCATTTCTTTCCAGACTTGTT	FFFFFFF:FF::FFFFFF:FFFFFFF:FFFFFF:FFFFFF,FFFFFFFFFFFFFFFF:FFFFF:FFFFFFFFFFF,FFFF:FFFFFFFFFFFFFFFF:FFF	0
A00817:23:HHTTMDRXX:1:2237:25337:22764 1:N:0:GTCGGAGC+GGTTATAA	+	p201	5120	CCTCGTCAAAAATAAGGTTATCAAGTGAGAAATCACCATGAGTGACGACTGAATCCGGTGAGAATGGCAAAAGTTTATGCATTTCTTTCCAGACTTGTTCA	FFFFFFFFFFFFFFFFFFFFF::FFFFFFF:FFFFFFF:FFFFFFFFFFFFFFFFFFFFFFFFFFFFFFFFFF:FFFFFFFFFFFFFFFFFFFFF:F:FFF	0
A00817:23:HHTTMDRXX:1:2101:6976:2018 1:N:0:GTCGGAGC+GGTTATAA	+	p201	5121	CTCGTCAAAAATAAGGTTATCAAGTGAGAAATCACCATGAGTGACGACTGAATCCGGTGAGAATGGCAAAAGTTTATGCATTTCTTTCCAGACTTGTTCAC	FFFFFFF:FFFFF:FFFFFFF:FFFFFFFFFFFFFF:FFFFFFFFFFFFFFFFFFFFFFFFF,FFFFFF:FFFFFFFFFFFFFFFFFFF:FFFFFFFFFF,	0	100:A>C
A00817:23:HHTTMDRXX:1:2149:12590:7545 1:N:0:GTCGGAGC+GGTTATAA	+	p201	5127	AAAAATAAGGTTATCAAGTGAGAAATCACCATGAGTGACGACTGAATCCGGTGAGAATGGCAAAAGTTTATGCATTTCTTTCCAGACTTGTTCAACAGGCC	FFFFFFFF:FFFFF:FFFFFFFFFF::FFFFFFFFFFF::FF:FFFFF:FF:FF,FFFFFFFFFFFFFFFFFFFFFFFFFFFFFFFFFFFFFFFFFF:FFF	0
A00817:23:HHTTMDRXX:1:2243:32696:12085 1:N:0:GTCGGAGC+GGTTATAA	+	p201	5130	AATAAGGTTATCAAGTGAGAAATCACCATGAGTGACGACTGAATCCGGTGAGAATGGCAAAAGTTTATGCATTTCTTTCCAGACTTGTTCAAAAGGCCAGC	FFFFFFFFFFFFFFFFFF:FFFF:FF:FFFFFF,F:FFFFFFF:,F,:FFF,FF,F,FFFFFFFFFFFFFF:F,FFFFFFFFFFF:::FFFF,,:FFF,FF	0	92:C>A
A00817:23:HHTTMDRXX:1:2273:27163:18380 1:N:0:GTCGGAGC+GGTTATAA	+	p201	5145	TGAGAAATCACCATGAGTGACGACTGAATCCGGTGAGAATGGCAAAAGTTTATGCATTTCTTTCCAGACTTGTTCAACAGGCCAGCCATTACGCTCGTCAT	FFFFFFFFFFFFFFFFFFFFFFFFFFFFFFFFFFFFFFFFFFFFFFFFF:FFFFFFFFFFFFFFFFFFF,FFFFFFFFFFFFFFFFFFFFFFFFFFFFFFF	0
A00817:23:HHTTMDRXX:1:2276:3125:10379 1:N:0:GTCGGAGC+GGTTATAA	+	p201	5149	AAATCACCATGAGTGACGACTGAATCCGGTGAGAATGGCAAAAGTTTATGCATTTCTTTCCAGACTTGTTCAACAGGCCAGCCATTACGCTCGTCATCAAA	FFFFFFFFF:FFFFFFFFFFFF:F:FFFFFFFFFFF:FFF:FFF:FFFFFF:FFFFFFFFF:F:FFFF:FFFFFFF,FFFFFFF,FFFFFFFFFFFFFFFF	0
A00817:23:HHTTMDRXX:1:2210:30499:18991 1:N:0:GTCGGAGC+GGTTATAA	+	p201	5150	AATCACCATGAGTGACGACTGAATCCGGTGAGAATGGCAAAAGTTTATGCATTTCTTTCCAGACTTGTTCAACAGGCCAGCCATTACGCTCGTCATCAAAA	F:FFFFFF:FFFFFFFFFFFFFFFFFFFFFFFFFFFFFFFFFFFFFFFFFF:FFFFFFFFFFFFFFFFFFFFFFFFFF:FFF:FFFFFF:FF:FFFFFFFF	0
A00817:23:HHTTMDRXX:1:2226:26512:36855 1:N:0:GTCGGAGC+GGTTATAA	-	p201	5150	AATCACCATGAGTGACGACTGAATCCGGTGAGAATGGCAAAAGTTTATGCATTTCTTTCCAGACTTGTTCAACAGGCCAGCCATTACGCTCGTCATCAAAA	F:FFFFFFFFFFFFFFFFFFFFFFFFFFFFFFFFFFFFFFFFFFFFFFFFFFFFFFFFFFFFFFFFFFFFFFFFFFFFFFFFFFFFFFFFFFFFFFFFFFF	0
A00817:23:HHTTMDRXX:1:2114:6225:29496 1:N:0:GTCGGAGC+GGTTATAA	+	p201	5152	TCACCATGAGTGACGACTGAATCCGGTGAGAATGGCAAAAGTTTATGCATTTCTTTCCAGACTTGTTCAACAGGCCAGCCATTACGCTCGTCATCAAAATC	FFFFFFFFFFFFFFFFFFFFFFFFFFFFFFF,FFFF,FFFFFFFFFFFFFFFFFFFFFFFFFFFFFFFFFFFFFFFFFFFFFFFFFFFFFFFFFFFFFFFF	0
A00817:23:HHTTMDRXX:1:2102:5801:34585 1:N:0:GTCGGAGC+GGTTATAA	+	p201	5154	ACCATGAGTGACGACTGAATCCGGTGAGAATGGCAAAAGTTTATGCATTTCTTTCCAGACTTGTTCAACAGGCCAGCCATGACGCTCGTCATCAAAATCAC	:FFFFFFFFFFFFFFFF:F,:FF:FFFFFF:::FF:,,FF,::FF:F::F::FFFFF::,,,FFF:F:FFFF,F,FFF:,,F:FF,FF,,F:FF::F,FF,	0	80:T>G
A00817:23:HHTTMDRXX:1:2208:3097:14058 1:N:0:GTCGGAGC+GGTTATAA	-	p201	5155	CCATGAGTGACGACTGAATCCGGTGAGAATGGCAAAAGTTTATGCATTTCTTTCCAGACTTGTTCAACAGGCCAGCCATTACGCTCGTCATCAAAATCACT	FFFFFFFFFFFFFFFFFFFFFFFFFFFFFFFFFFFFFFFF,FFFFFF:FFFFFFFFFFFFFFFFFFFFFFFFFFFFFFFFFFFFFFFFFFFFFFF:FFFFF	0
A00817:23:HHTTMDRXX:1:2101:5620:29794 1:N:0:GTCGGAGC+GGTTATAA	+	p201	5169	TGAATCCGGTGAGAATGGCAAAAGTTTATGCATTTCTTTCCAGACTTGTTCAACAGGCCAGCCATTACGCTCGTCATCAAAATCACTCGCATCAACCAAAC	FFFFFFFF:FFFFF,FFFFFFFFFFFFFFFFFFFFFFFFFFFFFFF:FFFFF:FFFFFFFFFFFFF:FFFFFF:FFFFFFFFFFFFFFFFFFFF,FFFFFF	0
A00817:23:HHTTMDRXX:1:2210:13856:16219 1:N:0:GTCGGAGC+GGTTATAA	-	p201	5173	TCCGGTGAGAATGGCAAAAGTTTATGCATTTCTTTCCAGACTTGTTCAACAGGCCAGCCATTACGCTCGTCATCAAAATCACTCGCATCAACCAAACCGTT	F:FFFFFFFFF:FFFFFFFFFFFFFFFFF:FFFFFFFFFFFFFFFFFFFFFFFFFFFFFFFFFFFFFFFFFFFFFFFFFFFFFFFFFFFFFFFF,FFFFFF	0
A00817:23:HHTTMDRXX:1:2107:31783:17080 1:N:0:GTCGGAGC+GGTTATAA	-	p201	5181	GAATGGCAAAAGTTTATGCATTTCTTTCCAGACTTGTTCAACAGGCCAGCCATTACGCTCGTCATCAAAATCACTCGCATCAACCAAACCGTTATTCATTC	F:FF:F:FF,FFFFFFFF:FFF,FFFF:FF:FFFFFFFFFFFFF,FFFFFFFFF:FF,FFFFFFFFFFFFFFFFFFFFFFFFF::FFFFFF:FFFFFFFFF	0
A00817:23:HHTTMDRXX:1:2263:18313:35775 1:N:0:GTCGGAGC+GGTTATAA	+	p201	5189	AAAGTTTATGCATTTCTTTCCAGACTTGTTCAACAGGCCAGCCATTACGCTCGTCATCAAAATCACTCGCATCAACCAAACCGTTATTCATTCGTGATTGC	FFFFFFFFFFFFFFFFFFFFFFFFFFFFFFFFFFFFFFFFFFFFFFFFFFFFFFFFFFFFFFFFFFFFFFFFFFFFFFFFFFFFFFFFFF:FFFFFFFFFF	0
A00817:23:HHTTMDRXX:1:2120:7934:29731 1:N:0:GTCGGAGC+GGTTATAA	+	p201	5190	AAGTTTATGCATTTCTTTCCAGACTTGTTCAACAGGCCAGCCATTACGCTCGTCATCAAAATCACTCGCATCAACCAAACCGTTATTCATTCGTGATTGCG	FFFFFFFFFFFFFFFFFFFF:FFFFFFFFFFFFFFFFFFFFFFFFFFFFFFFFFFFFFFFFFFFFFFFFFFF:FFF:FFFFFFFFFFFFFFFFFFFFFFFF	0
A00817:23:HHTTMDRXX:1:2210:2040:11350 1:N:0:GTCGGAGC+GGTTATAA	+	p201	5193	TTTATGCATTTCTTTCCAGACTTGTTCAACAGGCCAGCCATTACGCTCGTCATCAAAATCACTCGCATCAACCAAACCGTTATTCATTCGTGATTGCGCCT	FFFFFFFFFFFFFFFFFFFFFFFFFFFFFFFFFFFFFFFFFFFFFFFFFFFFFFFFFFFFFFFFFFFFFFFFFFFFFFFFFFFFFFFFFFFFFFFFFFFFF	0
A00817:23:HHTTMDRXX:1:2232:6479:25676 1:N:0:GTCGGAGC+GGTTATAA	+	p201	5198	GCATTTCTTTCCAGACTTGTTCAACAGGCCAGCCATTACGCTCGTCATCAAAATCACTCGCATCAACCAAACCGTTATTCATTCGTGATTGCGCCTGAGCG	FFFFFFFFFFFFFFFF:FFFFFFFFFFFFFFFFF:FF:FFFFFFFFFFFFFFFFFFFFFFFFFFF:FF:FFFFFF::FFFFFFFFFFFFFFFFFFFFFFFF	0
A00817:23:HHTTMDRXX:1:2220:27715:1172 1:N:0:GTCGGAGC+GGTTATAA	-	p201	5199	CATTTCTTTCCAGACTTGTTCAACAGGCCAGCCATTACGCTCGTCATCAAAATCACTCGCATCAACCAAACCGTTATTCATTCGTGATTGCGCCTGAGCGA	FFF,FFFFFFFFFFFFFFFFFFFFFFFFFFFFFFF:FFFFFFFFFFFFFFF:FFFFFFFFFFFFFFFF:FFFFFFFFFFFFFFFFFFFFFFFFFFFFFFFF	0
A00817:23:HHTTMDRXX:1:2169:32868:25723 1:N:0:GTCGGAGC+GGTTATAA	-	p201	5200	ATTTCTTTCCAGACTTGTTCAACAGGCCAGCCATTACGCTCGTCATCAAAATCACTCGCATCAACCAACCCGTTATTCATTCGTGATTGCGCCTGAGCGAG	FF,FFFFFFFFFFFFFF:FFFFFFFFF:FFFFFF:FFFFFFFFFFFFFF:FF:FFFFFFFFFF::FFF,FFFFFF:FFF:FFFFFFFFFFFFF:FFFFFFF	0	32:A>C
A00817:23:HHTTMDRXX:1:2217:13928:17033 1:N:0:GTCGGAGC+GGTTATAA	-	p201	5200	ATTTCTTTCCAGACTTGTTCAACAGGCCAGCCATTACGCTCGTCATCAAAATCACTCGCATCAACCAAACCGTTATTCATTCGTGATTGCGCCTGAGCGAG	FFF,:FFFFFFFF,F::FFFFFFF:FFFFF,FFFFFFFFFFFFFFFFFFFFFFFFF,FFFFF::FFF,FF:FFFFFFFFFF:FFFFFF:::::FFF,FFFF	0
A00817:23:HHTTMDRXX:1:2267:13937:24283 1:N:0:GTCGGAGC+GGTTATAA	+	p201	5201	TTTCTTTCCAGACTTGTTCAACAGGCCAGCCATTACGCTCGTCATCAAAATCACTCGCATCAACCAAACCGTTATTCATTCGTGATTGCGCCTGAGCGAGA	FFFFFFFFFFFFFFFFFFFFFFFFFFF:FFFFFFFFFFFFFFFFFFFFFFFFFF:F:FFFFFFFFFFFFFF:FFFFFFFFFFFFFFFFFFFFFFFFFFFF:	0
A00817:23:HHTTMDRXX:1:2235:12382:14325 1:N:0:GTCGGAGC+GGTTATAA	-	p201	5203	TCTTTCCAGACTTTTTCAACAGGCCAGCCATTACGCTCGTCATCAAAATCACTCGCATCAACCAAACCGTTATTCATTCGTGATTGCGCCTGAGCGAGACG	F:,FFFFFFF,FF,:F,F:F:,FFFFF,F,F:FFFF,F:F:F:FFF:FFF:,FFFFFFFFFF:FFF:FFFFFFF:FFFF:FFFFFFF:,:FFFFFFFF:F:	0	87:G>T
A00817:23:HHTTMDRXX:1:2249:14199:32878 1:N:0:GTCGGAGC+GGTTATAA	+	p201	5204	CTTTCCAGACTTGTTCAACAGGCCAGCCATTACGCTCGTCATCAAAATCACTCGCATCAACCAAACCGTTGTTCATTCGTGATTGCGCCTGAGCGAGACGA	FFFFFFFFFFFFFFFFFFFFFFFFFFFFFFF:FFFFFFFFFFFFFFFFFFFFFFFFFFFFFFFFFFFFFF,F:FFFFFFFFFFF,FFFFFFFFFFFF:FF:	0	70:A>G
A00817:23:HHTTMDRXX:1:2147:28827:31532 1:N:0:GTCGGAGC+GGTTATAA	+	p201	5206	TTCCAGACTTGTTCAACAGGCCAGCCATTACGCTCGTCATCAAAATCACTCGCATCAACCAAACCGTTATTCATTCGTGATTGCGCCTGAGCGAGACGAAA	FFFF:FFF:FFFFFFFFFFFFFFFFFFFFFFFFFFFFFFFFFFFFFFFFFFFFFFFFFFFF,F:FFF,FFFF:FFFFFFFFF:FFFFFFFFFFF:FFFF,F	0
A00817:23:HHTTMDRXX:1:2210:31602:29074 1:N:0:GTCGGAGC+GGTTATAA	-	p201	5206	TTCCAGACTTGTTCAACAGGCCAGCCATTACGCTCGTCATCAAAATCACTCGCATCAACCAAACCGTTATTCATTCGTGATTGCGCCTGAGCGAGACGAAA	:FFFF,:FFFFFFFFFFFFFF:FFFFFFFFFFFFFFFFFFFFFFFFFFFFF:FFFFFFFFFFFFFFFFFFFFFFFFFFFFFFFFFFFFFFFFFFFFFFFFF	0
A00817:23:HHTTMDRXX:1:2160:13566:7827 1:N:0:GTCGGAGC+GGTTATAA	+	p201	5211	GACTTGTTCAACAGGCCAGCCATTACGCTCGTCATCAATATCACTCGCATCAACCAAACCGTTATTCATTCGTGATTGCGCCTGAGCGAGACGAAATACGC	FFFFFFFFFFFFFFFFFFFFFFFFFFFFFFFFFFFFFF:,FFFFFFFFFFFFFFFFFFFFF:F,FFFFFFFFFFFFFFFFFFFFFFFFFFFFFFFFFFFFF	0	38:A>T
A00817:23:HHTTMDRXX:1:2227:10248:22341 1:N:0:GTCGGAGC+GGTTATAA	+	p201	5215	TGTTCAACAGGCCAGCCATTACGCTCGTCATCAAAATCACTCGCATCAACCAAACCGTTATTCATTCGTGATTGCGCCTGAGCGAGACGAAATACGCGATC	F,,FFFFFFF:F:FF,,F:F:,FFF:FFFFFFFFFFFFFFFFF:FFFFF,FFFF:FF,F,,FFFF,F,:F,F,F:FFFFFFF,FF:FFFF,FFFF:F,FFF	0
A00817:23:HHTTMDRXX:1:2136:18954:31970 1:N:0:GTCGGAGC+GGTTATAA	-	p201	5222	AAGTCCAGCCATTACGCTCGTCATCAAAATCACTCGCATCAACCAAACCGTTATTCATTCGTGATTGCGCCTGAGCGAGACGAAATACGCGATCGCTGTTA	,F,,FFF,,FFFFFF:FF::F:FF,FFF,FFF,F:FF,F:FF,,,FF:FFFF,F,FFFF,,F:FF,,FF::FF:F:FFFFF:FFFFF:FFFF:,FFFFFF:	0	97:G>T,100:C>A
A00817:23:HHTTMDRXX:1:2166:7283:25128 1:N:0:GTCGGAGC+GGTTATAA	-	p201	5222	CAGGCCAGCCATTACGCTCGTCATCAAAATCACTCGCATCAACCAAACCGTTATTCATTCGTGATTGCGCCTGAGCGAGACGAAATACGCGATCGCTGTTA	FFFFFFFFFFF:,FFFF:FFFFFFFFFFFFFFFFFFFFFF:FFFFFFFFF,FF,FFFFFFFFFFFFFFFFF:FFFFFFFFFFFFFFFFFFFFFFFFFF:FF	0
A00817:23:HHTTMDRXX:1:2122:24099:14325 1:N:0:GTCGGAGC+GGTTATAA	+	p201	5223	AGGCCAGCCATTACGCTCGTCATCAAAATCACTCGCATCAACCAAACCGTTATTCATTCGTGATTGCGCCTGAGCGAGACGAAATACGCGATCGCTGTTAA	FFFFFFFFFFFFF:FFFFFFFFFFFFFFFFFFFFFFFFFFFFFFFFFFFFFFFFFFFFFFFFFFFFFFFFFFFFFFFFFFFFFFFFFFFFFFFFFFFFFFF	0
A00817:23:HHTTMDRXX:1:2118:17192:35023 1:N:0:GTCGGAGC+GGTTATAA	+	p201	5231	CATTACGCTCGTCATCAAAATCACTCGCATCAACCAAACCGTTATTCATTCGTGATTGCGCCTGAGCGAGACGAAATCCGCGATCGCTGTTAAAAGGACAA	FFFFF,,FFFFFF:FFFFFF::F:F:FFFFFFFFFF:,FF:F:F,FF:FFFF:FF:F:FFFFFFFFFFFFF,FF:,F,FFFFFFFFF,,,,:,,FFFFFFF	0	77:A>C
A00817:23:HHTTMDRXX:1:2234:15411:6386 1:N:0:GTCGGAGC+GGTTATAA	+	p201	5233	TTACGCTCGTCATCAAAATCACTCGCATCAACCAAACCGTTATTCATTCGTGATTGCGCCTGAGCGAGACGAAATACGCGATCGCTGTTAAAAGGACAATT	FFFFFFFFFFFFFFFFFFFFFFFFFFFFFF:FF::FFFFFFFFFFFFFFFFF:FFFFFFFFFFFFFFFFFFFFFFFFFFFFFFFFFF,FFFFFFFFFFFF:	0
A00817:23:HHTTMDRXX:1:2153:7166:9862 1:N:0:GTCGGAGC+GGTTATAA	-	p201	5234	TACGCTCGTCATCAAAATCACTCGCATCAACCAAACCGTTATTCATTCGTGATTGCGCCTGAGCGAGACGAAATACGCGATCGCTGTTAAAAGGACAATTA	FFFFFFFFFFFFFFFF:F:FFFFF,,FFF:FFFF:FFFFFFFFFF,F:FFF,FFFFFFFFFFFFFFFFFFFFFFFFFFFFFFFF:FFF::FFFF:FFFFFF	0
A00817:23:HHTTMDRXX:1:2257:6180:16736 1:N:0:GTCGGAGC+GGTTATAA	+	p201	5234	TACGCTCGTCATCAAAATCACTCGCATCAACCAAACCGTTATTCATTCGTGATTGCGCCTGAGCGAGACGAAATACGCGATCGCTGTTAAAAGGACAATTA	FFFFFFFFFFFFFFFFFFFFFFFFFFFFFFFFFFFFFF:FFFFFFFFFFFFF,FFFFFFFFFFFFFFFFFFFFFFFFFFFFFFFFFFFFF:FFFFFFFFFF	0
A00817:23:HHTTMDRXX:1:2105:25943:31829 1:N:0:GTCGGAGC+GGTTATAA	+	p201	5235	ACGCTCGTCATCAAAATCACTCGCATCAACCAAACCGTTATTCATTCGTGATTGCGCCTGAGCGAGACGAAATACGCGATCGCTGTTAAAAGGACAATTAC	FFFFFFFFFFFFFFFFFFFFFFFFFFFF:FFFFFFFFFFFFFFFFFFFFFFFFFFFFFFF:FFF,FFFFFFFFFFFFFFFFFFFFFF,:FFFFF:FFFFFF	0
A00817:23:HHTTMDRXX:1:2150:2862:16908 1:N:0:GTCGGAGC+GGTTATAA	-	p201	5236	CGCTCGTCATCAAAATCACTCGCATCAACCAAACCGTTATTCATTCGTGATTGCGCCTGAGCGAGACGAAATACGCGATCGCTGTTAAAAGGACAATTACA	FFFFFFFFFFFFFFFFFFFFFFFFFFFFFFFFFFFFFFF:FFFFFFFFFFFFFFFFFFFFFFFFFFFFFFF:FFFFFFFFFFFFFFFFFFFFFFFF:FFFF	0
A00817:23:HHTTMDRXX:1:2156:20772:3396 1:N:0:GTCGGAGC+GGTTATAA	-	p201	5238	CTCGTCATCAAAATCACTCGCATCAACCAAACCGTTATTCATTCGTGATTGCGCCTGAGCGAGACGAAATACGCGATCGCTGTTAAAAGGACAATTACAAA	FFFFFFFFFFFFFFFFFFFFFFFFFFFFFF:FFFFFFFFFFFFFFFFFFFFFFFFFFFFFFFFFFFFFFFFFFFFFFFFFFFFFFFFFFFFFFFFFFFFFF	0
A00817:23:HHTTMDRXX:1:2239:32850:25066 1:N:0:GTCGGAGC+GGTTATAA	-	p201	5240	CGTCATCAAAATCCCTCGCATCAACCAAACCGTTATTCATTCGTGATTGCGCCTGAGCGAGACGAAATACGCGATCGCTGTTAAAAGGACAATTACAAACA	:FFFF::,FFFF::,FFFFFFF:FFFFF:FFFFFFFFFFFFFFFFFFF:FFFFFFFF:F:FFFFFFFF:FFFFFFFFFFF:F,FFFFFFF::FFFFFF:FF	0	87:A>C
A00817:23:HHTTMDRXX:1:2246:19524:29450 1:N:0:GTCGGAGC+GGTTATAA	-	p201	5241	GTCATCAAAATCACTCGCATCAACCAAACCGTTATTCATTCGTGATTGCGCCTGAGCGAGACGAAATACGCGATCGCTGTTAAAAGGACAATTACAAACAG	FFFFFFFF:FFFF,F:FFFFFFFFFFFFFFFFFF,FFFFFFFFFFFFFFFFFFFFFFFFFFFFFFFFFFFFFFFFFFFFFFFFFFFFFFFFFFFF:FFFFF	0
A00817:23:HHTTMDRXX:1:2109:26069:16360 1:N:0:GTCGGAGC+GGTTATAA	+	p201	5243	CATCAAAATCACTCGCATCAACCAAACCGTTATTCATTCGTGATTGCGCCTGAGCGAGACGAAATACGCGATCGCTGTTAAAAGGACAATTACAAACAGGA	FFFFFFFFFFFFFFFFFFFFFFFFF,FFF,FFFFFFFFFFFFFFFFFFFFFFFFFFFFFFFFFFFFFFFFFFFFFFFFF:FFFFFFF:FFFFFFFFFFFFF	0
A00817:23:HHTTMDRXX:1:2157:15682:25989 1:N:0:GTCGGAGC+GGTTATAA	-	p201	5243	CATCAAAATCACTCGCATCAACCAAACCGTTATTCATTCGTGATTGCGCCTGAGCGAGACGAAATACGCGATCGCTGTTAAAAGGACAATTACAAACAGGA	FFFFFFFFFFFFFFFFFFFFFFFFFFFFFFFFFFFFFFFFFFFFFFFFFFFFFFFFFFFFFFFFFFFFFFFFFFFFFFFFFFFFFFFFFFFFFFFFFFFFF	0
A00817:23:HHTTMDRXX:1:2217:13386:23390 1:N:0:GTCGGAGC+GGTTATAA	-	p201	5250	ATCACTCGCATCAACCAAACCGTTATTCATTCGTGATTGCGCCTGAGCGAGACGAAATACGCGATCGCTGTTAAAAGGACAATTACAAACAGGAATCGAAT	FFF,FFFFFFFFFFFFF:FFFFFFFFFFFFFFFFFFFFFFFFFFFFFFFFFFFFFFF:FFFFFFFFFFFFFFFFFFFFFFFFFFFFFFFFFFFFFFFFFFF	0
A00817:23:HHTTMDRXX:1:2105:21902:16063 1:N:0:GTCGGAGC+GGTTATAA	-	p201	5251	TCACTCGCATCAACCAAACCGTTATTCATTCGTGATTGCGCCTGAGCGAGACGAAATACGCGATCGCTGTTAAAAGGACAATTACAAACAGGAATCGAATG	FFFFFFFFFFFFFFFFFFFFFFFF,FFFFFFFFFFFFFFFFFFFFFFFFFFFFFFFFFFFFFFFFFFFFFFFFFFFFFFFFF:FFFFFFFFFFF:FFFFFF	0
A00817:23:HHTTMDRXX:1:2112:28022:20932 1:N:0:GTCGGAGC+GGTTATAA	+	p201	5251	TCACTCGCATCAACCAAACCGTTATTCATTCGTGATTGCGCCTGAGCGAGACGAAATACGCGATCGCTGTTAAAAGGACAATTACAAACAGGAATCGAATG	FFFFFFFFFFFFFFFFFFFFFFFFFFFFFFFFFFFFFFFFFFFFFFFFFFFFFFFFFFFFFFFFFFFFFFFFFF:FFFFFFFFFFFFFFFFFFFFFFFFFF	0
A00817:23:HHTTMDRXX:1:2272:18421:26099 1:N:0:GTCGGAGC+GGTTATAA	-	p201	5251	TCACTCGCATCAACCAAACCGTTATTCATTCGTGATTGCGCCTGAGCGAGACGAAATACGCGATCGCTGTTAAAAGGACAATTACAAACAGGAATCGAATG	FFFFFFFFFFFFFFFFFFFFFFFFFFFFFFFFFFFFFFFFFFFFFFFFFFFFFFFFFFFFFFFFFFFFFFFFFF:FFFFFFFFFFFFFFFFFFFFFFFFFF	0
[truncated: 7,351 more rows]

## Sheet: TAS4b-1
LB: 6038..6062
[truncated: 7,105 more rows]

## Sheet: TAS4b-2
LB: 6038..6062
[truncated: 466 more rows]

## Sheet: MYBA7-5
LB: 6038..6062
[truncated: 1,756 more rows]

[truncated: 1 more sheets: MYBA7-6]
