# Supplementary material for: CRISPR/Cas9-mediated targeted mutagenesis of TAS4 and MYBA7 loci in grapevine rootstock 101-14
Source: Transgenic Res. 2020 Apr 23;29(3):355–67. doi: 10.1007/s11248-020-00196-w (PMC7283210; doi:10.1007/s11248-020-00196-w)
Supplement: Supplementary file 8 — Supplementary material 8 (XLSX 20 kb) [file 11248_2020_196_MOESM8_ESM.xlsx]

## Sheet: chimaeric reads
Suppl Table 6
T-DNA integartion loci mapped using magicblast
Query/read sequence identifier	chromosome ref	%identity	align query start	align query stop	ref align start	ref align stop	align score	query strand	ref strand	query read length		BTOP	number of alignments to ref	Compartment - a unique identifier for all alignments that belong to a single fragment. These can be two alignments for a pair of reads or alignments to exons that were not spliced	Reverse complemented unaligned query sequence from the beginning of the query, or ‘-‘ if the query aligns to the left edge	Unaligned sequence at the end of the query, or ‘-‘	Composite alignment score for all exons that belong to the fragment	Blast results
MYBA7-6			chimaeric ends mapping to chr15
A00817:23:HHTTMDRXX:1:2167:24885:33004	p201	100	22	101	14214	14135	99	80	plus	minus	101	80	1	1:411418	TTTAAAAGTGAATTACAAAAA	-	80	E=0.001 Query 1 TTTAAAAGTGAATTACAAAAA 21				Sbjct chr15: 12878391 TTTAAAAGTGAATTACAAAAA 12878411
A00817:23:HHTTMDRXX:1:2272:15917:31281	p201	100	38	101	14214	14151	99	64	plus	minus	101	64	1	1:415807	TTTAAAAGTGAATTACAAAAAAAGTAATAA	-	64	E=6e-9 Query 1 TTTAAAAGTGAATTACAAAAAAAGTAATAA 30				Sbjct chr15:12878391 TTTAAAAGTGAATTACAAAAAAAGTAATAA 12878420
other MYBA7-6 library reads with T-DNA integration evidences																		intergenic, 15kb down from VIT_15s0021g02070
A00817:23:HHTTMDRXX:1:2123:5556:5290	p201	97.561	1	82	6502	6421	99	72	plus	minus	101	28AT18AT34	1	1:396635	-	TACCATCATCATGGATCTA	72
MYBA7-6 library reads with wild type target sequence, suggesting event heterozygosity
A00817:23:HHTTMDRXX:1:2170:13783:7733	15	100	1	61	12878396	12878336	99	61	plus	minus	101	61	1	1:416266	-	GTATTATGATGGAATATTTTCCTACTTTAT	61	E=6e-9 Sbjct chr15: 12878321 GTATTATGATGGAATATTTTCCTACTTTAT 12878292
A00817:23:HHTTMDRXX:1:2150:10827:35493	15	100	1	65	12878400	12878336	99	65	plus	minus	101	65	1	1:495114	-	GTATTATGATGGAATATTTTCCTACTTTAT	65	E=6e-9 Sbjct chr15: 12878321 GTATTATGATGGAATATTTTCCTACTTTAT 12878292
Cas9-1			chimaeric ends mapping to chr8															52 nt downstream of 3' end of LB
A00817:23:HHTTMDRXX:1:2263:24560:33661	p201	100	17	101	6058	6142	99	85	plus	plus	101	85	1	1:12492	ACCTTCTTCATTAGTA	-	79	perfect left match: Query 1 ACCTTCTTCATTAGTA 16					Sbjct chr8:2688372 ACCTTCTTCATTAGTA 2688357
A00817:23:HHTTMDRXX:1:2151:32190:25582	p201	100	1	101	11905	12005	99	101	plus	plus	101	101	1	1:136424	-	ACCTTCTTCATTAGTATTGTGTGTTGCTAT	68	Query rc 1 ACCTTCTTCATTAGTATTGTGTGTTGCTAT 30					Sbjct chr8:2688372 ACCTTCTTCATTAGTATTGTGTGTTGCTAT 2688343
A00817:23:HHTTMDRXX:1:2236:10664:2018	p201	100	1	101	13048	12948	99	101	plus	minus	101	101	1	1:146205	-	ACCTTCTTCATTAGTATTGTGTGTTGCTAT	60	Query rc 1 ACCTTCTTCATTAGTATTGTGTGTTGCTAT 30					Sbjct chr8:2688372 ACCTTCTTCATTAGTATTGTGTGTTGCTAT 2688343
A00817:23:HHTTMDRXX:1:2225:31421:17268	p201	100	1	101	10689	10789	99	101	plus	plus	101	101	1	1:408594	-	ATACAACCATCTTTCTCATGCCCTAAGCTA	60	E=6e-09 Query 1 ATACAACCATCTTTCTCATGCCCTAAGCTA 30					Sbjct chr8:2688390 ATACAACCATCTTTCTCATGCCCTAAGCTA 2688419
A00817:23:HHTTMDRXX:1:2242:26603:7012	p201	100	1	101	12131	12031	99	101	plus	minus	101	101	1	1:152323	-	ATACAACCATCTTTCTCATGCCCTAAGCTA	66	E=6e-09 Query 1 ATACAACCATCTTTCTCATGCCCTAAGCTA 30					Sbjct chr8:2688390 ATACAACCATCTTTCTCATGCCCTAAGCTA 2688419
A00817:23:HHTTMDRXX:1:2230:21079:21026	p201	100	1	60	6175	6116	99	60	plus	minus	101	60	1	1:464403	-	ATACAACCATCTTTCTCATGCCCTAAGCTA	60	E=6e-09 Query 1 ATACAACCATCTTTCTCATGCCCTAAGCTA 30					Sbjct chr8:2688390 ATACAACCATCTTTCTCATGCCCTAAGCTA 2688419
A00817:23:HHTTMDRXX:1:2244:32732:35790	p201	100	1	66	6181	6116	99	66	plus	minus	101	66	1	1:33403	-	ATACAACCATCTTTCTCATGCCCTAAGCTA	66	E=6e-09 Query 1 ATACAACCATCTTTCTCATGCCCTAAGCTA 30					Sbjct chr8:2688390 ATACAACCATCTTTCTCATGCCCTAAGCTA 2688419
other Cas9-1 reads with complementary T-DNA integration evidence																		last intron of VIT_08s0056g01670				AT3G03740/BPM4/BTB-POZ and MATH domain4: in At, directly interacts with and targets for proteasomal degradation the class I homeobox-leucine zipper (HD-ZIP) transcription factor ATHB6
A00817:23:HHTTMDRXX:1:2111:5348:1329	8	98.75	22	101	2688390	2688469	99	75	plus	plus	101	31CT48	1	1:468255	AATTAACGCCGAATTGCTCTA	-	75	overhang matches p201
TAS4b-1			chimaeric ends mapping to chr12															rc of 24 nt flanking the above overlap with last 3 nt of LB! Therefore insertion is 21 nt downstream from LB
A00817:23:HHTTMDRXX:1:2169:2519:26396	p201	100	38	101	6118	6181	99	64	plus	plus	101	64	1	1:366735	AATAATTTGGTCATGACTCTATTGAAAATT	-	64	E=3e-9 Query 1 AATAATTTGGTCATGACTCTATTGAAAATT 30				Sbjct chr12:14666332 AATAATTTGGTCATGACTCTATTGAAAATT 14666303
A00817:23:HHTTMDRXX:1:2259:16984:11898	p201	100	1	73	6132	6060	99	73	plus	minus	101	73	1	1:487535	-	CAAATAATATTTTTATTGGAAACTTTAG	73	E= 9e-8 Query 1 CAAATAATATTTTTATTGGAAACTTTAG 28				Sbjct chr12:14666347 CAAATAATATTTTTATTGGAAACTTTAG 14666374
other TAS4b-1 reads with no T-DNA integration evidence at insertion locus, demonstrating event heterozygosity																		~120 nt down from tRNA locus ENSRNA049446220-T1 and upstream of VIT_12s0055g01100, 29.48kb away
A00817:23:HHTTMDRXX:1:2218:4906:35947	12	100	1	101	14666238	14666338	99	101	plus	plus	101	101	1	1:115614	-	-	101
A00817:23:HHTTMDRXX:1:2146:14651:31908	12	99.0099	1	101	14666397	14666297	99	96	plus	minus	101	54GA46	1	1:146353	-	-	96
A00817:23:HHTTMDRXX:1:2216:10212:6120	12	99.0099	1	101	14666369	14666269	99	96	plus	minus	101	26GA74	1	1:222719	-	-	96
A00817:23:HHTTMDRXX:1:2245:14452:4038	12	100	1	101	14666336	14666236	99	101	plus	minus	101	101	1	1:497174	-	-	101
TAS4b-2 library				chimaeric ends mapping to chr4														insertion 48 nt up from 5' UTR VIT_04s0069g01180 "Uncharacterized protein Fragment"
A00817:23:HHTTMDRXX:1:2205:27001:30060	p201	100	1	83	14129	14211	99	83	plus	plus	101	83	1	1:205156	-	CCTTCTTTGTATACAGAA	83	E=0.04 Query 1 CCTTCTTTGTATACAGAA 18				Sbjct chr4:10021502 CCTTCTTTGTATACAGAA 10021519
A00817:23:HHTTMDRXX:1:2205:28384:33614	p201	98.7952	1	83	14129	14211	99	78	plus	plus	101	25AT57	1	1:247198	-	CCTTCTTTGTATACAGAA	78	E=0.04 Query 1 CCTTCTTTGTATACAGAA 18				Sbjct chr4:10021502 CCTTCTTTGTATACAGAA 10021519
A00817:23:HHTTMDRXX:1:2111:27516:30044	p201	100	41	101	14211	14151	99	61	plus	minus	101	61	1	1:490536	CCTTCTTTGTATACAGAATTTCAATTTAAA	-	61	E=4e-9 Query 1 CCTTCTTTGTATACAGAATTTCAATTTAAA 30				Sbjct chr4:10021502 CCTTCTTTGTATACAGAATTTCAATTTAAA 10021531
