# Supplementary material for: CRISPR/Cas9-mediated targeted mutagenesis of TAS4 and MYBA7 loci in grapevine rootstock 101-14
Source: Transgenic Res. 2020 Apr 23;29(3):355–67. doi: 10.1007/s11248-020-00196-w (PMC7283210; doi:10.1007/s11248-020-00196-w)
Supplement: Supplementary file 9 — Supplementary material 9 (XLSX 10 kb) [file 11248_2020_196_MOESM9_ESM.xlsx]

## Sheet: Sheet1
Supplemental Table 7. Primers sequences used in this study.
Primer Name	Sequence (5’-3’)
Cas9 -FP	CCCAGTCTTTTCTCAAAGATGATT
Cas9- RP	TCTCCGTAAACAAATTCAGATTCA
nptII-FP	TGGGCACAACAGACAATCGG
nptII-RP	TCAGAAGAACTCGTCAAGAAGGC
vvi-TAS4bNGS -Rp	ACACTCTTTCCCTACACGACGCTCTTCCGATCTTCATTTGAGCAAGAAAATGTGG
vvi-TAS4bNGS-RP	GACTGGAGTTCAGACGTGTGCTCTTCCGATCTAAGGGAAGCAGCTTAAAGGAAT
vvi-MYBA7NGS-FP	ACACTCTTTCCCTACACGACGCTCTTCCGATCTAAGTTTGGCAAGGAGTAGCATC
vvi-MYBA7NGS-RP	GACTGGAGTTCAGACGTGTGCTCTTCCGATCTCCTGGAAACACACAAGAATGAA
vvi-MYBA6NGS-FP	ACACTCTTTCCCTACACGACGCTCTTCCGATCTGCCACAAACAACTACAGAGACG
vvi-MYBA6NGS-RP	GACTGGAGTTCAGACGTGTGCTCTTCCGATCTCCCTCTCCATACTTTTCAATGC
PAGE- vvi-TAS4b FP	CACACATCACCCATGTTTTAAGTT
PAGE- vvi-TAS4b RP	GTGTTTTCCTTTAAAACCCTCAAA
PAGE- vvi-MYBA6 FP	ATTGAGCTGCTGTTACAATCACAT
PAGE- vvi-MYBA6 RP	CATACTTTTCAATGCACGTCCTTA
PAGE- vvi-MYBA7 FP	CCAGTGGAAATCTCTCTTCTATGG
PAGE- vvi-MYBA7 RP	TTCTACGCACTTTCTTAGCAGATG
